# Supplementary material for: Incorporation of DNA methylation quantitative trait loci (mQTLs) in epigenome-wide association analysis: application to birthweight effects in neonatal whole blood
Source: Clin Epigenetics. 2022 Dec 1;14:158. doi: 10.1186/s13148-022-01385-6 (PMC9714153; doi:10.1186/s13148-022-01385-6)
Supplement: Supplementary file 1 — Additional file 1. mQTL database for 450K methylation array. [file 13148_2022_1385_MOESM1_ESM.txt]

CpG SNP Effect StdErr P-value
cg00000029 chr16:53857243:C:T 0.4706 0.1092 1.644e-05
cg00000029 chr16:53072941:C:T 1.9471 0.4841 5.772e-05
cg00000029 chr16:53518294:T:G -0.4087 0.1237 0.0009545
cg00000029 chr16:54180790:T:C 0.5485 0.1777 0.002022
cg00000108 chr3:36937218:C:T 1.0989 0.2765 7.065e-05
cg00000108 chr3:38364058:C:G 0.3879 0.1068 0.0002803
cg00000108 chr3:38354142:C:T -0.7882 0.2205 0.0003519
cg00000108 chr3:37797346:C:A -0.9813 0.3048 0.001284
cg00000109 chr3:171281603:G:A 1.7521 0.3943 8.86e-06
cg00000109 chr3:171178435:TA:T -0.5239 0.1387 0.000159
cg00000109 chr3:171440478:A:G -0.5979 0.1761 0.0006859
cg00000109 chr3:172648309:C:G 0.4832 0.1436 0.000767
cg00000165 chr1:91193363:T:G -0.4152 0.1024 5.031e-05
cg00000165 chr1:91602453:C:T -0.5696 0.1419 5.946e-05
cg00000165 chr1:90797722:C:T -0.9620 0.2689 0.0003462
cg00000165 chr1:90200217:G:A -1.0564 0.3542 0.002855
cg00000236 chr8:41694210:G:A 1.4175 0.4021 0.0004227
cg00000236 chr8:41538410:C:T 0.5508 0.1655 0.000874
cg00000236 chr8:42324293:C:T 1.2314 0.3749 0.001023
cg00000236 chr8:41323964:C:T 1.2203 0.4063 0.002668
cg00000289 chr14:68507200:A:G 0.8191 0.2169 0.0001593
cg00000289 chr14:68993720:C:G -0.3941 0.1086 0.0002857
cg00000289 chr14:68580735:C:T -0.6421 0.1981 0.001191
cg00000289 chr14:70295037:G:A 0.5975 0.2032 0.003269
cg00000292 chr16:28594831:A:G 0.7428 0.1988 0.0001871
cg00000292 chr16:29607894:A:C 1.7233 0.4826 0.0003558
cg00000292 chr16:29299673:A:G 0.4496 0.1447 0.001888
cg00000292 chr16:28269597:G:A 0.7464 0.2454 0.002357
cg00000321 chr8:41290734:C:A 0.5669 0.1366 3.326e-05
cg00000321 chr8:41419504:C:T 1.6384 0.3968 3.635e-05
cg00000321 chr8:40972939:G:A 0.6451 0.1695 0.0001413
cg00000321 chr8:40844629:CCT:C -0.6481 0.2011 0.001273
cg00000363 chr1:229856841:A:G 1.8419 0.4871 0.0001558
cg00000363 chr1:230857729:G:T 0.5353 0.1563 0.0006176
cg00000363 chr1:230455189:T:A 0.9676 0.2907 0.0008718
cg00000363 chr1:229668152:G:A -1.1720 0.4069 0.003977
cg00000622 chr15:23990941:A:C -0.4412 0.1185 0.0001977
cg00000622 chr15:24033448:G:A 0.3045 0.0919 0.0009171
cg00000622 chr15:23987133:G:C 0.7689 0.2428 0.001544
cg00000622 chr15:23803846:T:A -1.2345 0.4449 0.005523
cg00000714 chr19:54193607:A:C 1.0820 0.1610 1.83e-11
cg00000714 chr19:54132686:A:T 1.4274 0.3460 3.704e-05
cg00000714 chr19:53763158:T:C 0.4813 0.1176 4.265e-05
cg00000714 chr19:55467164:C:T -0.7828 0.2372 0.000964
cg00000721 chr6:24399452:G:A -0.3950 0.1186 0.0008696
cg00000721 chr6:25407912:G:A 1.2034 0.3755 0.001352
cg00000721 chr6:24678506:C:T 0.8111 0.2547 0.001447
cg00000721 chr6:24667176:GTCC:G 0.7154 0.2276 0.001672
cg00000734 chr3:129542287:C:T -0.7230 0.2089 0.0005375
cg00000734 chr3:129815367:T:C 0.4502 0.1466 0.002135
cg00000734 chr3:127958624:G:T -1.3591 0.4428 0.002144
cg00000734 chr3:128877943:C:G 0.4460 0.1537 0.003708
cg00000769 chr12:125010101:CA:C -0.5497 0.1464 0.0001734
cg00000769 chr12:124466870:G:A 1.1749 0.3311 0.0003877
cg00000769 chr12:123835947:C:T -1.3314 0.4047 0.001002
cg00000769 chr12:124392738:C:CA 0.4430 0.1421 0.001821
cg00000807 chr2:24440325:T:C -0.7649 0.2096 0.0002627
cg00000807 chr2:24402743:G:A -1.9728 0.5548 0.0003762
cg00000807 chr2:22965871:T:C 0.3605 0.1116 0.001239
cg00000807 chr2:23606094:A:G 0.8829 0.2811 0.001686
cg00000884 chr4:155552620:G:T -1.2180 0.3308 0.0002313
cg00000884 chr4:155126958:CTTT:C 0.7868 0.2218 0.0003882
cg00000884 chr4:154443514:G:T -1.3743 0.4423 0.00189
cg00000884 chr4:154523375:T:C 1.2558 0.4052 0.001939
cg00000905 chr15:59507132:G:A 1.1829 0.2849 3.294e-05
cg00000905 chr15:60262596:A:G 1.7371 0.4346 6.411e-05
cg00000905 chr15:59316577:C:T 1.7062 0.4357 9.011e-05
cg00000905 chr15:60749416:C:A 0.3241 0.1052 0.002064
cg00000924 chr11:2719704:C:G 0.6538 0.1624 5.657e-05
cg00000924 chr11:2891716:G:T -0.3814 0.1050 0.0002826
cg00000924 chr11:2583207:A:G -0.4438 0.1359 0.001094
cg00000924 chr11:3261042:C:T -0.7859 0.2424 0.001188
cg00000948 chr8:49029172:G:A -1.0633 0.3161 0.0007685
cg00000948 chr8:49880722:G:A -1.1650 0.4068 0.004182
cg00000948 chr8:50494120:T:C -2.6176 0.9748 0.007245
cg00000948 chr8:49750012:G:T -0.7125 0.2742 0.009369
cg00000957 chr1:6101259:G:A 1.0542 0.2397 1.088e-05
cg00000957 chr1:4969471:A:C 0.3813 0.0992 0.0001219
cg00000957 chr1:5874827:C:T -1.4583 0.3966 0.0002361
cg00000957 chr1:6648559:C:T 1.5203 0.4397 0.0005451
cg00001099 chr8:86099286:A:C 0.7114 0.0943 4.447e-14
cg00001099 chr8:86107973:G:C 0.6915 0.0954 4.328e-13
cg00001099 chr8:86098480:A:G 0.5510 0.1030 8.914e-08
cg00001099 chr8:86101601:G:A 0.6969 0.1311 1.052e-07
cg00001245 chr3:14424983:C:T -1.8079 0.4878 0.0002105
cg00001245 chr3:14742841:C:G -0.5244 0.1698 0.002014
cg00001245 chr3:14543254:C:T 1.5027 0.4951 0.002404
cg00001245 chr3:15296279:A:G -1.1201 0.3770 0.00297
cg00001249 chr14:60912306:A:C -1.1555 0.2998 0.0001161
cg00001249 chr14:61203602:T:C 2.0626 0.5516 0.0001844
cg00001249 chr14:60938500:G:A -0.3761 0.1102 0.0006401
cg00001249 chr14:60747252:A:G -1.2886 0.4046 0.001448
cg00001261 chr16:3413543:G:T 0.8010 0.1070 7.206e-14
cg00001261 chr16:3413210:C:T 0.8948 0.1238 4.894e-13
cg00001261 chr16:3414033:C:G 0.8473 0.1827 3.527e-06
cg00001261 chr16:3351168:T:A 0.9067 0.1977 4.529e-06
cg00001269 chr20:48703152:C:T 1.6023 0.3980 5.679e-05
cg00001269 chr20:48286690:A:T -1.5352 0.4410 0.0004998
cg00001269 chr20:48079949:C:T 1.5233 0.4932 0.00201
cg00001269 chr20:48882173:C:T -1.4692 0.4907 0.002752
cg00001349 chr1:167528914:T:A -1.6327 0.4308 0.0001507
cg00001349 chr1:166855890:A:AC -0.3452 0.1024 0.0007497
cg00001349 chr1:166398088:A:G 0.4142 0.1232 0.0007694
cg00001349 chr1:167854217:A:G 0.4897 0.1502 0.001116
cg00001364 chr1:213963024:ATCT:A 0.5013 0.1200 2.921e-05
cg00001364 chr1:214795278:A:G 0.5129 0.1494 0.0005975
cg00001364 chr1:213491118:G:T 0.3736 0.1178 0.001512
cg00001364 chr1:213844200:T:C 2.0507 0.6874 0.00285
cg00001446 chr1:43271271:C:T -1.1419 0.3146 0.0002837
cg00001446 chr1:43245130:G:A -0.9208 0.2588 0.0003738
cg00001446 chr1:43980979:T:C -0.3742 0.1090 0.0005966
cg00001446 chr1:43833920:C:T -0.5663 0.1999 0.004611
cg00001510 chr19:54308181:A:T -0.5894 0.0902 6.23e-11
cg00001510 chr19:54248765:C:T 0.5184 0.0934 2.882e-08
cg00001510 chr19:54690293:C:A 0.5343 0.1381 0.0001089
cg00001534 chr1:51377150:G:C 0.6454 0.1958 0.0009795
cg00001534 chr1:51312076:A:G 0.6035 0.1894 0.001438
cg00001534 chr1:50343632:A:G -1.2596 0.4050 0.001871
cg00001534 chr1:51840355:G:A 0.8530 0.2892 0.003187
cg00001582 chr10:80954426:C:A 0.4797 0.1232 9.829e-05
cg00001582 chr10:80475618:C:T -1.4542 0.3968 0.0002476
cg00001582 chr10:80800787:T:C -0.8484 0.2396 0.0003988
cg00001582 chr10:80367532:G:A 1.1418 0.3521 0.001185
cg00001583 chr1:200847515:C:T -1.7372 0.3947 1.076e-05
cg00001583 chr1:200276513:A:T 0.4992 0.1458 0.0006194
cg00001583 chr1:200954609:A:T 1.3838 0.4421 0.001749
cg00001583 chr1:199576211:G:T 1.5065 0.4950 0.00234
cg00001593 chr1:170239086:T:C -0.4026 0.0956 2.558e-05
cg00001593 chr1:170970383:G:A -0.6124 0.1715 0.0003564
cg00001593 chr1:170928302:T:G -0.4240 0.1428 0.002983
cg00001593 chr1:170093667:T:G 1.4145 0.4922 0.004059
cg00001594 chr2:10870052:G:C -0.7582 0.1879 5.464e-05
cg00001594 chr2:12414120:T:C -0.5657 0.1434 7.993e-05
cg00001594 chr2:12378714:C:T -2.3366 0.6901 0.000709
cg00001594 chr2:10962819:T:A -1.3538 0.4043 0.0008135
cg00001687 chr16:89746522:G:A -1.9754 0.3561 2.891e-08
cg00001687 chr16:90024691:T:C 0.4837 0.0926 1.734e-07
cg00001687 chr16:89696239:T:C -0.7884 0.1638 1.483e-06
cg00001687 chr16:89601887:G:A 0.8270 0.1886 1.166e-05
cg00001747 chr2:105450609:G:A -2.3258 0.5606 3.339e-05
cg00001747 chr2:106074037:C:T -1.0574 0.2888 0.0002504
cg00001747 chr2:105811002:C:T -0.5691 0.1684 0.000729
cg00001747 chr2:105700998:T:C 0.4647 0.1477 0.001649
cg00001791 chr2:104405795:T:G -2.3311 0.6786 0.0005923
cg00001791 chr2:102929986:G:T 0.7468 0.2294 0.001132
cg00001791 chr2:102757071:A:G 0.7381 0.2342 0.001621
cg00001791 chr2:103367292:T:G -0.5445 0.1778 0.002198
cg00001793 chr12:12515516:C:T 0.9878 0.2601 0.0001459
cg00001793 chr12:11641294:A:T -1.3081 0.3459 0.0001557
cg00001793 chr12:12813825:T:C -1.6422 0.4372 0.0001723
cg00001793 chr12:12683844:T:G -1.6146 0.4397 0.000241
cg00001809 chr14:101084800:G:T -0.8195 0.2339 0.0004595
cg00001809 chr14:101626393:CCCT:C 0.3462 0.1002 0.0005518
cg00001809 chr14:100596166:G:A 1.0825 0.3161 0.0006163
cg00001809 chr14:101262685:T:C -0.8903 0.2920 0.002296
cg00001854 chr16:47862522:T:C 0.4444 0.1114 6.618e-05
cg00001854 chr16:47483782:G:A 1.7284 0.5626 0.002126
cg00001854 chr16:47989270:GAAAATGTGGTATAAAT:G 0.5967 0.2107 0.004627
cg00001854 chr16:47431037:G:T 0.3407 0.1379 0.01352
cg00001874 chr10:70749811:C:A -2.6765 0.6880 0.0001002
cg00001874 chr10:69962419:TC:T 0.8712 0.2343 0.0002013
cg00001874 chr10:69808005:G:A -0.4050 0.1106 0.000251
cg00001874 chr10:70758360:A:G -2.4374 0.6750 0.000305
cg00001930 chr18:59556600:T:C 1.4252 0.3710 0.0001223
cg00001930 chr18:60442285:A:G -1.0501 0.2889 0.0002788
cg00001930 chr18:59761052:T:A 1.5572 0.4880 0.00142
cg00001930 chr18:59192329:C:T 0.8621 0.2704 0.001433
cg00002028 chr1:21528898:C:T -1.1630 0.2864 4.885e-05
cg00002028 chr1:21428218:G:C 0.4636 0.1256 0.0002234
cg00002028 chr1:21727769:T:C 0.6363 0.1856 0.0006067
cg00002028 chr1:21526468:T:C -0.3954 0.1164 0.0006784
cg00002033 chr19:39326460:A:G -0.6498 0.1310 7.045e-07
cg00002033 chr19:40648607:G:C -1.2825 0.3074 3.02e-05
cg00002033 chr19:39336198:C:G -0.6396 0.1729 0.0002152
cg00002033 chr19:39584778:T:C 0.9493 0.2725 0.0004941
cg00002080 chr21:30089512:T:C 0.5464 0.1365 6.266e-05
cg00002080 chr21:31042805:G:C 1.2169 0.3128 0.0001003
cg00002080 chr21:30452745:G:A 1.5348 0.4410 0.0005015
cg00002080 chr21:29633514:AAAAT:A -2.2347 0.6920 0.001242
cg00002116 chr17:80401173:AC:A 0.5913 0.1368 1.537e-05
cg00002116 chr17:79698071:G:A -1.2845 0.3296 9.758e-05
cg00002116 chr17:79318788:A:G 0.7143 0.2032 0.0004395
cg00002116 chr17:79318670:C:T 0.4060 0.1239 0.001055
cg00002145 chr2:238398391:G:A 0.4367 0.1118 9.461e-05
cg00002145 chr2:237262145:A:G -0.7902 0.2073 0.0001379
cg00002145 chr2:237349602:ATTTC:A 0.3757 0.1006 0.0001865
cg00002145 chr2:238126479:A:C 1.2716 0.3495 0.0002749
cg00002190 chr8:19707989:C:T -0.5798 0.0919 2.831e-10
cg00002190 chr8:19713632:C:G 0.6368 0.1213 1.535e-07
cg00002190 chr8:19714295:C:G -0.0892 0.0661 0.1773
cg00002224 chr8:143120437:A:G 0.7598 0.0842 1.793e-19
cg00002224 chr8:143125544:A:T -0.5813 0.1215 1.698e-06
cg00002224 chr8:143126321:G:T -0.4404 0.1004 1.152e-05
cg00002236 chr18:67458516:C:A -0.5725 0.1366 2.793e-05
cg00002236 chr18:67283662:G:T 1.2905 0.3465 0.0001962
cg00002236 chr18:68222097:T:C -1.0711 0.3013 0.0003781
cg00002236 chr18:67987170:T:A -0.4777 0.1422 0.00078
cg00002406 chr16:30022806:G:C 0.5030 0.1510 0.0008673
cg00002406 chr16:30789862:T:A 0.3104 0.0933 0.0008726
cg00002406 chr16:31192348:C:T -1.1949 0.3757 0.001469
cg00002406 chr16:29687285:T:C 0.5117 0.1650 0.001923
cg00002426 chr3:57284205:C:T -1.8590 0.4867 0.0001336
cg00002426 chr3:56743854:A:C -0.5924 0.1722 0.0005798
cg00002426 chr3:56901825:T:C -1.4283 0.4378 0.001104
cg00002426 chr3:58723765:T:C 0.9405 0.3185 0.003152
cg00002449 chr10:28815213:C:G -2.6016 0.6845 0.0001444
cg00002449 chr10:28169015:AAGG:A 1.6887 0.4923 0.0006037
cg00002449 chr10:28255865:T:C 1.1285 0.3317 0.0006684
cg00002449 chr10:28633398:A:G -0.3358 0.0988 0.0006721
cg00002464 chr8:120569043:G:A 0.5415 0.1339 5.223e-05
cg00002464 chr8:120865823:C:T -2.5903 0.6840 0.0001523
cg00002464 chr8:121405151:A:G -0.4710 0.1329 0.0003935
cg00002464 chr8:120635689:A:G 0.5016 0.1473 0.0006616
cg00002473 chr2:218426758:C:T -1.0040 0.2787 0.0003149
cg00002473 chr2:219394755:C:A 1.5790 0.4403 0.000336
cg00002473 chr2:219031953:C:T -0.5170 0.1580 0.001068
cg00002473 chr2:219566118:C:T -1.5700 0.4876 0.001284
cg00002490 chr4:1443023:C:G -1.7529 0.4816 0.0002726
cg00002490 chr4:1365005:G:C 0.8783 0.2438 0.0003157
cg00002490 chr4:2274300:G:C 0.8188 0.2357 0.0005136
cg00002490 chr4:2332717:T:G 0.3160 0.0961 0.001012
cg00002531 chr7:128223552:CA:C -0.3754 0.0977 0.0001211
cg00002531 chr7:127875070:T:A -1.2618 0.3476 0.0002827
cg00002531 chr7:128508625:C:G -0.4020 0.1205 0.0008486
cg00002531 chr7:128609058:TTAGA:T -0.9307 0.3040 0.002202
cg00002591 chr3:53102535:G:A -0.5899 0.1272 3.494e-06
cg00002591 chr3:52297270:TGTC:T 0.8405 0.2374 0.0003989
cg00002591 chr3:53788292:G:A -1.8266 0.5664 0.001259
cg00002591 chr3:53261770:G:A -1.6224 0.5657 0.004128
cg00002593 chr1:2260061:C:T -1.0690 0.3013 0.0003881
cg00002593 chr1:2042065:C:T 1.0809 0.3158 0.0006207
cg00002593 chr1:878367:G:A -0.6454 0.1924 0.0007931
cg00002593 chr1:1743712:G:A 0.6554 0.2235 0.003362
cg00002597 chr16:31171375:C:T -0.8697 0.2104 3.568e-05
cg00002597 chr16:31359847:G:A 1.4882 0.4901 0.002393
cg00002597 chr16:31153255:C:G -0.6109 0.2027 0.002576
cg00002597 chr16:30901723:C:G 0.9498 0.3348 0.004557
cg00002646 chr1:154401686:G:A -1.0023 0.2706 0.0002128
cg00002646 chr1:153355972:G:A 1.4030 0.4036 0.0005079
cg00002646 chr1:153297351:G:A 0.3398 0.1083 0.001703
cg00002646 chr1:152615841:T:C -2.1061 0.6944 0.002421
cg00002660 chr12:56250209:A:T -1.1724 0.3143 0.0001915
cg00002660 chr12:57293885:C:T -0.8549 0.2410 0.0003897
cg00002660 chr12:57116878:C:T -0.3426 0.1025 0.0008281
cg00002660 chr12:56076060:G:A 1.8526 0.5588 0.0009148
cg00002719 chr1:170318680:G:C 0.9687 0.2604 0.0001991
cg00002719 chr1:168414441:CT:C -0.6334 0.1734 0.0002588
cg00002719 chr1:169049150:G:A -0.3215 0.0936 0.0005939
cg00002719 chr1:170366944:T:C -0.7009 0.2153 0.001129
cg00002749 chr17:58113088:G:A -0.6453 0.1827 0.0004112
cg00002749 chr17:57651402:C:G 0.5334 0.1515 0.0004312
cg00002749 chr17:58377899:C:G 0.3245 0.0954 0.0006729
cg00002749 chr17:57787021:GGA:G -1.1535 0.3758 0.002145
cg00002769 chr16:89147025:C:T 0.5298 0.1392 0.0001413
cg00002769 chr16:89168637:C:A -1.5048 0.4002 0.0001699
cg00002769 chr16:89916823:G:A -0.3384 0.0918 0.0002269
cg00002769 chr16:89543109:A:G 2.2292 0.6916 0.001267
cg00002808 chr1:223645152:T:C 0.8583 0.2065 3.217e-05
cg00002808 chr1:223268608:T:G -1.4426 0.3473 3.265e-05
cg00002808 chr1:222969689:C:T -1.7294 0.4891 0.0004063
cg00002808 chr1:223140596:G:A 0.4498 0.1292 0.0004995
cg00002809 chr17:76926972:C:T -0.5190 0.1337 0.0001038
cg00002809 chr17:77040124:A:G 1.2877 0.3466 0.0002032
cg00002809 chr17:76841759:G:A 0.9486 0.2691 0.000423
cg00002809 chr17:75594807:T:G -0.9813 0.2792 0.0004399
cg00002810 chr1:57037641:A:G -1.7090 0.3950 1.512e-05
cg00002810 chr1:58030659:G:A -1.5218 0.3628 2.739e-05
cg00002810 chr1:58029388:C:CA -2.3258 0.5606 3.339e-05
cg00002810 chr1:58451584:G:A 0.4785 0.1338 0.0003485
cg00002837 chr1:44031093:T:C 0.8761 0.2342 0.000184
cg00002837 chr1:44042883:G:A 1.5358 0.4410 0.0004971
cg00002837 chr1:44393517:C:T -0.5244 0.1558 0.0007617
cg00002837 chr1:44423126:A:G 0.7248 0.2469 0.003331
cg00002930 chr6:31416047:G:A 1.2705 0.3116 4.548e-05
cg00002930 chr6:31127469:C:T -0.7351 0.1856 7.465e-05
cg00002930 chr6:31373563:A:C -0.7349 0.2340 0.001689
cg00002930 chr6:31302341:C:A -0.4336 0.1471 0.003207
cg00003014 chr3:197746682:C:T 1.8323 0.4900 0.0001842
cg00003014 chr3:197330535:T:C -0.6053 0.1734 0.0004804
cg00003014 chr3:197844795:T:A -0.9493 0.2798 0.000693
cg00003014 chr3:197434961:T:G -0.8757 0.2923 0.002734
cg00003091 chr4:795526:A:G -0.5596 0.1434 9.53e-05
cg00003091 chr4:2362537:G:A 1.2432 0.3754 0.0009287
cg00003091 chr4:1522970:C:T 0.3428 0.1068 0.001336
cg00003091 chr4:1565243:T:C 1.0095 0.3185 0.001524
cg00003173 chr3:13238846:G:T -0.6536 0.1689 0.0001093
cg00003173 chr3:13263248:CAAACA:C -0.5996 0.1665 0.0003177
cg00003173 chr3:15072721:A:ATT 0.7759 0.2256 0.0005821
cg00003173 chr3:13498834:G:A 0.5747 0.1764 0.001122
cg00003181 chr6:146770401:T:C -1.3706 0.4028 0.000668
cg00003181 chr6:146488519:G:A 0.3182 0.0939 0.0007021
cg00003181 chr6:146654203:C:T 1.3207 0.4040 0.001078
cg00003181 chr6:146834341:T:C 2.1255 0.6851 0.00192
cg00003187 chr1:9489844:G:A 0.9546 0.2607 0.0002504
cg00003187 chr1:8005885:G:T 1.5825 0.4381 0.0003037
cg00003187 chr1:9420643:C:G 0.7131 0.2014 0.0004001
cg00003187 chr1:9020907:T:C 0.4362 0.1412 0.001999
cg00003202 chr1:151739724:C:G 0.8584 0.2316 0.0002101
cg00003202 chr1:152237920:T:A -0.4974 0.1351 0.0002327
cg00003202 chr1:150352663:T:G -1.5182 0.4349 0.0004806
cg00003202 chr1:152032038:G:A -0.4157 0.1312 0.001534
cg00003287 chr1:201172157:C:A -0.8762 0.2189 6.245e-05
cg00003287 chr1:202205803:C:T -0.6577 0.1715 0.0001257
cg00003287 chr1:201728706:G:A -0.3676 0.0965 0.0001405
cg00003287 chr1:201201011:T:C 1.5543 0.4407 0.000421
cg00003298 chr12:113711013:G:A 2.0721 0.5512 0.0001707
cg00003298 chr12:113591364:G:A -0.9244 0.2615 0.0004074
cg00003298 chr12:114774245:T:A 0.4220 0.1196 0.0004163
cg00003298 chr12:113274738:T:C -1.6254 0.4933 0.0009846
cg00003305 chr19:31505882:G:A 0.3975 0.0993 6.255e-05
cg00003305 chr19:31597076:C:CCT 1.1918 0.3295 0.0002985
cg00003305 chr19:29888652:T:C -0.3547 0.1015 0.0004763
cg00003305 chr19:30047081:A:G 0.4402 0.1404 0.001723
cg00003345 chr1:10771657:TTCC:T 0.5064 0.1288 8.401e-05
cg00003345 chr1:11675205:C:T 0.4933 0.1368 0.00031
cg00003345 chr1:11385667:G:A 2.3521 0.6934 0.0006942
cg00003345 chr1:10939543:T:C 0.5347 0.1747 0.002204
cg00003513 chr1:10651221:C:T 0.6602 0.1526 1.523e-05
cg00003513 chr1:10917470:T:C -0.4247 0.1102 0.0001163
cg00003513 chr1:10702292:C:T 1.8409 0.5591 0.0009933
cg00003513 chr1:10698955:T:G 0.3227 0.0983 0.001031
cg00003529 chr3:149350587:T:G -0.5588 0.1376 4.879e-05
cg00003529 chr3:148719541:C:T 2.3366 0.6901 0.000709
cg00003529 chr3:150397450:AGAGT:A 0.3469 0.1037 0.0008196
cg00003529 chr3:150465174:T:A -1.2994 0.4043 0.001307
cg00003578 chr1:12528865:C:T -1.0861 0.1365 1.731e-15
cg00003578 chr1:12525237:C:T -1.1939 0.1511 2.811e-15
cg00003578 chr1:12475888:TA:T -1.6338 0.3969 3.846e-05
cg00003578 chr1:13465677:TGATA:T 1.4019 0.4926 0.004426
cg00003625 chr17:49451030:G:A -1.0211 0.2798 0.0002628
cg00003625 chr17:49459639:G:C 1.1100 0.3152 0.0004296
cg00003625 chr17:49167157:GAGA:G -0.3524 0.1091 0.001239
cg00003625 chr17:48613681:A:C 0.7042 0.2182 0.001249
cg00003722 chr10:5161809:C:G -1.0506 0.2504 2.721e-05
cg00003722 chr10:5483025:T:G 1.5950 0.4003 6.76e-05
cg00003722 chr10:4960700:C:T 0.4223 0.1139 0.0002088
cg00003722 chr10:4646771:G:C 0.4813 0.1601 0.002636
cg00003784 chr17:62146656:G:A -0.9261 0.2702 0.0006102
cg00003784 chr17:62273103:T:C 0.4502 0.1375 0.00106
cg00003784 chr17:62262335:C:T 0.4853 0.1609 0.002562
cg00003784 chr17:63378943:AC:A -1.9595 0.6965 0.004901
cg00003818 chr19:17218908:C:T -0.5779 0.0957 1.522e-09
cg00003818 chr19:17220075:T:C -0.6672 0.1173 1.279e-08
cg00003818 chr19:17226604:G:T 0.5595 0.1287 1.367e-05
cg00003818 chr19:16848144:C:T 0.6386 0.1518 2.577e-05
cg00003858 chr1:46011192:G:A 1.1363 0.2999 0.0001514
cg00003858 chr1:45813127:A:G 1.4096 0.4430 0.001462
cg00003858 chr1:45351837:TTA:T 0.4074 0.1346 0.002462
cg00003858 chr1:45271179:T:A 1.2550 0.4429 0.004604
cg00003900 chr16:2842769:G:A 0.7760 0.0567 1.067e-42
cg00003900 chr16:2869228:G:T 0.7058 0.1339 1.359e-07
cg00003965 chr3:109132982:T:C -1.6649 0.4846 0.0005905
cg00003965 chr3:109021729:T:TA -1.6818 0.4901 0.0005998
cg00003965 chr3:109251375:TA:T 0.4313 0.1259 0.0006117
cg00003965 chr3:109261736:G:A -0.3737 0.1125 0.0008955
cg00003969 chr15:82621837:C:T -1.0467 0.3018 0.0005249
cg00003969 chr15:83596737:G:T 1.8976 0.5654 0.0007899
cg00003969 chr15:83829305:T:A 1.2440 0.3754 0.0009212
cg00003969 chr15:82395476:G:C 0.7655 0.2780 0.005904
cg00003994 chr7:15736764:C:T 0.3580 0.0899 6.844e-05
cg00003994 chr7:15889139:C:T -0.4793 0.1375 0.0004885
cg00003994 chr7:15781454:G:A 0.9093 0.2918 0.001834
cg00003994 chr7:16646245:C:T -0.3880 0.1261 0.002101
cg00004055 chr16:65779319:G:A -0.8038 0.2049 8.722e-05
cg00004055 chr16:66408596:G:A -0.3961 0.1164 0.0006652
cg00004055 chr16:66342835:G:A 0.1800 0.2244 0.4226
cg00004061 chr6:81734119:G:A 1.1153 0.3323 0.0007901
cg00004061 chr6:81924405:T:C 0.4760 0.1453 0.001054
cg00004061 chr6:80932358:T:C 1.1257 0.3526 0.001411
cg00004061 chr6:82116284:C:G -0.3499 0.1212 0.003883
cg00004067 chr3:36711282:T:C 0.8309 0.1856 7.566e-06
cg00004067 chr3:36460925:T:C 1.0255 0.3020 0.0006836
cg00004067 chr3:36773945:CA:C -0.6339 0.2268 0.005201
cg00004067 chr3:35984485:G:T -0.3726 0.1360 0.006137
cg00004072 chr19:39231275:T:A -0.4218 0.0935 6.469e-06
cg00004072 chr19:39267896:C:T -1.0782 0.2777 0.0001035
cg00004072 chr19:39040389:G:A 0.6817 0.1796 0.0001477
cg00004072 chr19:40524039:A:G -0.5985 0.1593 0.0001724
cg00004073 chr2:236118949:G:A -1.1230 0.0373 4.21e-199
cg00004082 chr4:9944539:T:C 0.6252 0.1419 1.057e-05
cg00004082 chr4:10227470:C:G 1.6663 0.4904 0.0006794
cg00004082 chr4:10993127:G:A -0.7524 0.2289 0.001014
cg00004082 chr4:10115177:T:C -0.3413 0.1066 0.001374
cg00004089 chr17:74120206:A:G -0.6239 0.1556 6.11e-05
cg00004089 chr17:75452374:A:T 0.7173 0.1967 0.0002659
cg00004089 chr17:75437796:G:A -1.2681 0.3495 0.0002849
cg00004089 chr17:75106316:G:T 0.4629 0.1500 0.002024
cg00004105 chr10:100854556:TCC:T -0.7662 0.1992 0.0001195
cg00004105 chr10:100279092:G:GA 0.7716 0.2127 0.0002859
cg00004105 chr10:101017084:G:C 2.3366 0.6901 0.000709
cg00004105 chr10:99866403:T:G 0.9370 0.2936 0.001418
cg00004192 chr22:21998443:T:A 1.8523 0.4896 0.0001549
cg00004192 chr22:20410704:T:C 0.3892 0.1057 0.0002301
cg00004192 chr22:22004675:G:A 0.6969 0.2110 0.0009546
cg00004192 chr22:20631926:G:A -2.1059 0.6857 0.002132
cg00004207 chr2:38750470:A:G -0.8471 0.1357 4.36e-10
cg00004207 chr2:38723932:T:G -0.5745 0.1002 9.874e-09
cg00004207 chr2:38795679:A:G -0.5129 0.0941 4.948e-08
cg00004207 chr2:38745654:C:G -0.5371 0.1233 1.328e-05
cg00004209 chr1:16678631:A:G -0.8730 0.0747 1.596e-31
cg00004209 chr1:16679211:G:A -0.5908 0.1232 1.62e-06
cg00004219 chr12:131629017:C:T -1.1975 0.2855 2.73e-05
cg00004219 chr12:132585577:CAG:C -0.4162 0.1009 3.695e-05
cg00004219 chr12:131668763:A:C 0.9589 0.2930 0.001063
cg00004219 chr12:132087411:T:G -0.6545 0.2108 0.0019
cg00004257 chr1:34339812:A:G -0.4060 0.1031 8.195e-05
cg00004257 chr1:34449450:C:A -0.4414 0.1121 8.221e-05
cg00004257 chr1:34161205:A:G 0.9780 0.2490 8.595e-05
cg00004257 chr1:34716059:G:A -0.4289 0.1464 0.003384
cg00004421 chr17:7552484:C:G -0.5545 0.1010 4.064e-08
cg00004421 chr17:8453675:C:A -0.7342 0.1664 1.019e-05
cg00004421 chr17:7122136:C:T -1.1694 0.2741 1.989e-05
cg00004421 chr17:8416905:C:G -0.4414 0.1121 8.182e-05
cg00004533 chr21:44637474:A:G 0.3827 0.0996 0.0001212
cg00004533 chr21:44865111:G:A -0.6358 0.1781 0.0003576
cg00004533 chr21:45461787:C:A -1.1008 0.3154 0.0004835
cg00004533 chr21:46308710:T:A -0.6101 0.1796 0.0006803
cg00004562 chr6:31657730:G:T 0.4795 0.1368 0.0004569
cg00004562 chr6:31873233:C:T -1.6779 0.4841 0.0005288
cg00004562 chr6:31351620:G:A -0.4498 0.1330 0.0007196
cg00004562 chr6:31359384:T:C -0.3069 0.1072 0.004203
cg00004608 chr6:133904423:A:G -1.1715 0.3515 0.0008599
cg00004608 chr6:134701014:T:C -0.4442 0.1424 0.001805
cg00004608 chr6:134384848:A:G 1.0349 0.3336 0.001924
cg00004608 chr6:133293438:G:A -0.3141 0.1077 0.003545
cg00004667 chr1:15419232:G:A -1.1044 0.2878 0.0001244
cg00004667 chr1:16039924:G:A -0.9241 0.2498 0.0002158
cg00004667 chr1:17076866:C:T -0.8569 0.2377 0.0003115
cg00004667 chr1:16283963:G:A 0.8338 0.2448 0.0006608
cg00004700 chr2:105599292:C:T 0.4952 0.1429 0.000529
cg00004700 chr2:105118000:G:A 0.3361 0.0987 0.000659
cg00004700 chr2:106023320:A:G -0.4477 0.1358 0.0009768
cg00004700 chr2:105367960:G:A -0.8611 0.2628 0.001049
cg00004771 chr6:71585126:T:G -0.7750 0.1037 7.927e-14
cg00004771 chr6:71584836:C:G -0.6666 0.0921 4.441e-13
cg00004771 chr6:71644604:G:T -0.8771 0.2392 0.0002464
cg00004771 chr6:71685695:T:G -0.4340 0.1235 0.000441
cg00004773 chr12:75778845:G:T -1.3083 0.3708 0.0004185
cg00004773 chr12:77343687:C:T -0.3131 0.0892 0.0004504
cg00004773 chr12:75828857:T:C 0.4458 0.1282 0.0005039
cg00004773 chr12:77669056:G:A 1.0000 0.3174 0.001629
cg00004775 chr22:46086105:T:C -0.5465 0.1322 3.585e-05
cg00004775 chr22:47406445:C:G -2.0688 0.5619 0.0002316
cg00004775 chr22:47202153:C:T 1.5565 0.4407 0.0004127
cg00004775 chr22:46363863:C:T -1.3537 0.4032 0.000786
cg00004806 chr6:161344298:G:A 0.7382 0.1827 5.327e-05
cg00004806 chr6:161591350:C:G 0.9564 0.2820 0.0006952
cg00004806 chr6:162391624:T:C 1.4666 0.4405 0.0008711
cg00004806 chr6:161648721:G:A -0.3835 0.1179 0.001148
cg00004818 chr4:177387931:A:G 2.5903 0.6840 0.0001523
cg00004818 chr4:177603573:CAT:C -1.2371 0.3305 0.0001815
cg00004818 chr4:177723663:A:G -0.9559 0.2557 0.0001852
cg00004818 chr4:179347068:G:A -0.3701 0.1041 0.0003783
cg00004859 chr3:111214989:G:C 0.5678 0.1380 3.903e-05
cg00004859 chr3:109941468:G:C 1.2538 0.3294 0.0001412
cg00004859 chr3:110366285:T:C 1.1758 0.3514 0.0008201
cg00004859 chr3:110922517:G:A 0.8340 0.2514 0.0009095
cg00004883 chr16:75490473:C:T 0.6980 0.1576 9.416e-06
cg00004883 chr16:75272557:G:A -0.5990 0.1566 0.0001305
cg00004883 chr16:74965018:C:T 1.0538 0.3015 0.000474
cg00004883 chr16:75263977:G:T 1.1681 0.4067 0.004073
cg00004939 chr14:68261762:T:C 0.4641 0.1233 0.0001671
cg00004939 chr14:68889783:C:CA -0.6582 0.2036 0.001225
cg00004939 chr14:70043036:C:T 0.6045 0.1984 0.002316
cg00004939 chr14:68537253:T:C 2.0318 0.6952 0.003473
cg00004963 chr6:147196566:T:C 0.6196 0.1614 0.0001238
cg00004963 chr6:146382334:A:C 0.5462 0.1492 0.000252
cg00004963 chr6:146247626:C:T 0.7708 0.2268 0.0006762
cg00004963 chr6:147786698:C:T 1.8690 0.5582 0.0008138
cg00004979 chr12:112661866:A:AC -0.5901 0.1630 0.0002936
cg00004979 chr12:111380573:G:C -1.4372 0.4030 0.0003625
cg00004979 chr12:110898273:A:G 0.8078 0.2525 0.00138
cg00004979 chr12:112594104:C:T -1.2794 0.4423 0.003818
cg00004996 chr8:17496232:G:A 1.2188 0.3129 9.805e-05
cg00004996 chr8:16919967:G:C 1.0210 0.2700 0.0001555
cg00004996 chr8:17414163:A:G -1.3111 0.3497 0.000177
cg00004996 chr8:17414125:T:G -0.9265 0.2704 0.0006101
cg00005010 chr16:56567205:G:A -0.8386 0.1893 9.414e-06
cg00005010 chr16:55869045:A:G -0.6135 0.1421 1.573e-05
cg00005010 chr16:57124440:C:A -0.8220 0.2191 0.0001763
cg00005010 chr16:55876761:G:C 0.4788 0.1429 0.0008025
cg00005040 chr6:127937287:CCAT:C -2.0570 0.5654 0.0002743
cg00005040 chr6:127880506:C:A 2.4374 0.6750 0.000305
cg00005040 chr6:127947229:G:A -0.4799 0.1335 0.0003262
cg00005040 chr6:128080614:T:A -0.8061 0.2559 0.001629
cg00005072 chr16:89258444:G:T -0.5324 0.1071 6.696e-07
cg00005072 chr16:89305638:G:C -0.4859 0.1175 3.546e-05
cg00005072 chr16:88906183:C:G 1.6885 0.4361 0.0001081
cg00005072 chr16:89308002:A:C -0.5284 0.1590 0.0008922
cg00005083 chr6:46900376:C:T 0.4377 0.1035 2.344e-05
cg00005083 chr6:47071919:G:A 1.7928 0.4881 0.0002399
cg00005083 chr6:45802438:G:A -1.6646 0.4927 0.0007287
cg00005083 chr6:45797623:G:A 0.8225 0.2474 0.0008853
cg00005112 chr16:69901730:G:A 0.9271 0.2802 0.0009349
cg00005112 chr16:70177476:C:T 0.9745 0.3033 0.001313
cg00005112 chr16:70674113:T:A -1.2170 0.4063 0.002744
cg00005112 chr16:69448363:C:CT -1.4593 0.4910 0.002956
cg00005164 chr19:35308549:T:C -1.4396 0.3722 0.0001098
cg00005164 chr19:34646720:G:A 1.2564 0.3272 0.0001231
cg00005164 chr19:36047371:A:T -2.4915 0.6862 0.0002823
cg00005164 chr19:36413561:T:C -0.3692 0.1106 0.0008421
cg00005166 chr16:2275170:C:A 1.8886 0.4860 0.000102
cg00005166 chr16:4188630:C:A 0.7058 0.1883 0.000178
cg00005166 chr16:3450040:G:A 0.4703 0.1271 0.0002156
cg00005166 chr16:4177588:C:A -0.4003 0.1176 0.0006673
cg00005215 chr18:61427576:A:G -0.5568 0.1504 0.0002146
cg00005215 chr18:61486580:A:G 0.5012 0.1371 0.0002577
cg00005215 chr18:61904749:G:T -1.2760 0.3494 0.0002605
cg00005215 chr18:61500006:A:G -1.3338 0.3740 0.0003619
cg00005297 chr4:3487453:C:A 0.8107 0.2171 0.0001888
cg00005297 chr4:4214769:A:C 1.2815 0.3748 0.0006291
cg00005297 chr4:3385090:A:T -0.6020 0.1839 0.001059
cg00005297 chr4:3076258:T:C 0.9177 0.2833 0.001197
cg00005306 chr16:30703096:T:C 0.4379 0.1231 0.0003729
cg00005306 chr16:29736580:A:G -0.5642 0.1660 0.000674
cg00005306 chr16:30505171:A:G -0.4776 0.1443 0.000934
cg00005306 chr16:30733505:C:T -0.6415 0.1979 0.001187
cg00005390 chr16:1594226:G:GT 0.5333 0.1256 2.169e-05
cg00005390 chr16:3082382:T:C 0.6831 0.1911 0.0003504
cg00005390 chr16:3422436:T:G 0.4063 0.1255 0.001206
cg00005390 chr16:2104639:G:A -1.3958 0.4432 0.001634
cg00005437 chr17:17335663:T:C 0.5984 0.1404 2.025e-05
cg00005437 chr17:17227704:T:G -0.4980 0.1420 0.0004544
cg00005437 chr17:17255255:G:A 1.7112 0.5706 0.00271
cg00005437 chr17:18967215:A:G 0.5782 0.2134 0.006742
cg00005541 chr12:132370353:A:G -0.5348 0.1274 2.707e-05
cg00005541 chr12:132195316:T:C -0.4513 0.1211 0.0001944
cg00005541 chr12:132759446:T:G 0.4751 0.1391 0.000636
cg00005541 chr12:132174622:C:T -0.3470 0.1065 0.001117
cg00005543 chr6:169765026:T:C -1.3830 0.3682 0.0001725
cg00005543 chr6:170167940:C:T 1.4413 0.4016 0.0003317
cg00005543 chr6:169296884:C:T -0.5518 0.1610 0.0006089
cg00005543 chr6:169222813:A:G -1.1621 0.3517 0.0009519
cg00005619 chr11:48056902:C:T -1.1963 0.3511 0.0006558
cg00005619 chr11:48559174:C:CT -1.8854 0.5652 0.0008507
cg00005619 chr11:47207489:C:T 2.2301 0.6953 0.001339
cg00005619 chr11:47949694:T:A -0.7705 0.3106 0.01313
cg00005622 chr8:144400559:C:T -1.6961 0.4922 0.0005694
cg00005622 chr8:144375707:C:T 0.8658 0.2924 0.003072
cg00005622 chr8:144530177:G:A -1.4407 0.4915 0.003375
cg00005622 chr8:144950153:C:T -1.1273 0.4074 0.005649
cg00005740 chr13:24175088:A:G 0.3670 0.1032 0.0003772
cg00005740 chr13:24023353:G:A -1.8986 0.5573 0.0006568
cg00005740 chr13:23983689:G:A 0.5944 0.1774 0.0008048
cg00005740 chr13:24669637:G:A 0.7182 0.2322 0.001979
cg00005817 chr4:74361902:G:A -1.9790 0.4833 4.231e-05
cg00005817 chr4:75569978:T:A -0.4937 0.1384 0.0003624
cg00005817 chr4:74646455:TAG:T 1.2794 0.3749 0.0006429
cg00005817 chr4:75105925:C:T -0.4660 0.1435 0.00116
cg00005847 chr2:176534050:A:C -1.9836 0.5637 0.000433
cg00005847 chr2:176476085:T:C 1.0033 0.2915 0.0005777
cg00005847 chr2:176404815:G:T -0.7341 0.2150 0.0006412
cg00005847 chr2:176669152:A:G 0.6871 0.2050 0.0008047
cg00005849 chr2:236401382:A:G -0.4505 0.1014 8.9e-06
cg00005849 chr2:236316307:C:T -1.0346 0.2991 0.0005421
cg00005849 chr2:236510952:C:T -1.3529 0.4003 0.0007254
cg00005849 chr2:236871694:C:T -0.3341 0.1026 0.001125
cg00005861 chr10:111294329:A:G 1.1558 0.3142 0.000235
cg00005861 chr10:112023076:A:T 0.5770 0.1662 0.0005187
cg00005861 chr10:111537695:A:G 0.4894 0.1424 0.0005897
cg00005861 chr10:112699994:C:T -0.4450 0.1410 0.001603
cg00006032 chr14:67432550:C:T 1.5357 0.3623 2.245e-05
cg00006032 chr14:66082163:A:G -0.7457 0.2061 0.0002975
cg00006032 chr14:67391390:TC:T 1.6985 0.4897 0.0005239
cg00006032 chr14:67469706:A:C -0.9114 0.2697 0.0007261
cg00006081 chr10:124472716:T:C -0.4225 0.1091 0.0001076
cg00006081 chr10:124239791:T:C -0.3881 0.1089 0.000367
cg00006081 chr10:125189884:G:A -1.1213 0.3150 0.0003713
cg00006081 chr10:125134596:A:G 2.2563 0.6811 0.0009237
cg00006090 chr16:73155977:A:C -0.4289 0.1080 7.165e-05
cg00006090 chr16:72242584:T:C -0.8586 0.2210 0.0001023
cg00006090 chr16:72995996:G:A -0.7421 0.2384 0.001855
cg00006090 chr16:72181075:C:T 0.4119 0.1337 0.00206
cg00006122 chr12:52983208:A:AC 1.5489 0.4391 0.00042
cg00006122 chr12:53288673:G:A 0.3623 0.1075 0.0007507
cg00006122 chr12:51637930:G:A 2.1483 0.6844 0.001696
cg00006122 chr12:53203715:T:C -1.7839 0.5696 0.001737
cg00006198 chr1:154686366:G:A -1.4425 0.3721 0.0001061
cg00006198 chr1:155140628:G:T 0.4069 0.1106 0.0002348
cg00006198 chr1:154794327:T:G -1.9337 0.5561 0.0005062
cg00006198 chr1:154577586:GCA:G 0.6962 0.2179 0.001401
cg00006243 chr2:25881786:C:T -0.7555 0.1820 3.293e-05
cg00006243 chr2:26902327:A:G 0.9338 0.2802 0.0008582
cg00006243 chr2:26480075:G:A 1.2375 0.3749 0.0009645
cg00006243 chr2:27398847:A:C -1.9907 0.6986 0.004378
cg00006397 chr1:160274937:TAA:T 1.7325 0.4916 0.0004251
cg00006397 chr1:159646839:A:G -0.4264 0.1212 0.0004357
cg00006397 chr1:160688728:C:T 1.9065 0.5652 0.0007436
cg00006397 chr1:160680136:A:G 0.8419 0.2526 0.0008584
cg00006414 chr7:148995544:T:C 1.3842 0.3732 0.0002078
cg00006414 chr7:149039077:G:C 1.6936 0.4836 0.000462
cg00006414 chr7:149310862:C:A 1.2782 0.3741 0.0006344
cg00006414 chr7:147959865:T:C -0.4536 0.1338 0.0006972
cg00006459 chr4:149287014:G:T 1.3197 0.3446 0.0001282
cg00006459 chr4:148597171:A:C 0.5873 0.1573 0.0001887
cg00006459 chr4:147725675:T:C 0.8201 0.2282 0.0003269
cg00006459 chr4:148005490:T:C 2.3685 0.6888 0.0005845
cg00006626 chr1:154155073:C:G -1.8023 0.1725 1.453e-25
cg00006626 chr1:154251941:A:T -2.2278 0.3473 1.411e-10
cg00006787 chr13:110129439:G:A 1.5189 0.3437 9.938e-06
cg00006787 chr13:109858856:A:T 1.2741 0.3265 9.533e-05
cg00006787 chr13:111514142:G:A -0.3434 0.0961 0.00035
cg00006787 chr13:110935876:G:A -0.3456 0.1023 0.0007287
cg00006867 chr15:89324392:CA:C -2.1447 0.3883 3.338e-08
cg00006867 chr15:90816075:C:T -1.2074 0.3117 0.0001071
cg00006867 chr15:89545082:TCTCCTTCTCCTC:T -2.1011 0.5612 0.0001811
cg00006867 chr15:89912147:C:G -0.4696 0.1391 0.0007359
cg00006884 chr7:22801983:C:T 1.5193 0.3870 8.656e-05
cg00006884 chr7:24328190:A:T 0.5084 0.1337 0.0001434
cg00006884 chr7:23151303:C:T -1.5179 0.4395 0.0005528
cg00006884 chr7:24415559:A:G -0.3323 0.0997 0.0008633
cg00006948 chr4:1694376:C:T -0.3406 0.0958 0.0003776
cg00006948 chr4:1558824:G:A 1.2164 0.3506 0.0005213
cg00006948 chr4:977478:T:G 0.7043 0.2047 0.0005792
cg00006948 chr4:1034646:C:T 1.1896 0.3512 0.0007064
cg00007032 chr13:29254491:T:G -0.8462 0.1834 3.942e-06
cg00007032 chr13:29041031:T:C 0.7567 0.2100 0.0003146
cg00007032 chr13:29311839:C:T -1.0068 0.2803 0.0003281
cg00007032 chr13:29318675:A:G -1.3348 0.3730 0.0003454
cg00007036 chr1:34418359:C:T -0.4336 0.1045 3.318e-05
cg00007036 chr1:33576310:T:G 0.4270 0.1108 0.0001161
cg00007036 chr1:34332780:C:G 0.8467 0.2335 0.0002872
cg00007036 chr1:33766405:C:G -0.6916 0.1952 0.0003947
cg00007064 chr9:124829832:G:GA 1.7861 0.4878 0.000251
cg00007064 chr9:124427989:A:G 1.3254 0.4039 0.001033
cg00007064 chr9:124829419:C:A -0.6664 0.2238 0.002899
cg00007064 chr9:124555847:T:C -1.9485 0.6992 0.005321
cg00007076 chr8:67810757:T:C 2.0756 0.5511 0.0001658
cg00007076 chr8:68199009:G:A -0.3407 0.0949 0.0003295
cg00007076 chr8:67658217:G:T -0.9431 0.2699 0.0004751
cg00007076 chr8:67348839:T:C 0.3580 0.1122 0.001423
cg00007215 chr17:21513055:A:G 1.1391 0.0527 9.03e-104
cg00007215 chr17:21510176:G:C 1.1940 0.0771 4.689e-54
cg00007215 chr17:21512565:G:A 0.9970 0.1107 2.164e-19
cg00007221 chr1:44438704:C:T -1.2845 0.3123 3.907e-05
cg00007221 chr1:43927604:T:A -0.4759 0.1199 7.23e-05
cg00007221 chr1:43234299:G:A -0.8172 0.2299 0.0003781
cg00007221 chr1:44105207:C:T -0.9535 0.3503 0.006487
cg00007226 chr14:105229308:A:G -0.8639 0.2102 3.972e-05
cg00007226 chr14:105466207:G:A 0.3417 0.1027 0.0008782
cg00007226 chr14:105451883:C:T 2.1974 0.6830 0.001293
cg00007226 chr14:104849230:T:G 0.5487 0.1971 0.005386
cg00007239 chr4:165666933:T:C -0.4733 0.1145 3.551e-05
cg00007239 chr4:166039211:G:A 0.4523 0.1269 0.0003649
cg00007239 chr4:165828746:G:T 0.3706 0.1064 0.0004926
cg00007239 chr4:165287727:G:A -1.3613 0.4030 0.0007312
cg00007269 chr19:3503116:G:C 0.8496 0.2334 0.0002728
cg00007269 chr19:2424963:G:A 0.9107 0.2573 0.0004007
cg00007269 chr19:3096281:AG:A -0.3922 0.1150 0.0006465
cg00007269 chr19:3434226:G:A 0.5908 0.1748 0.0007243
cg00007300 chr14:24791299:G:A 1.1984 0.2645 5.866e-06
cg00007300 chr14:25425544:G:A -0.5757 0.1317 1.228e-05
cg00007300 chr14:24435396:G:A 0.6783 0.1917 0.0004019
cg00007300 chr14:24846671:T:C -0.4101 0.1277 0.001324
cg00007324 chr19:4542904:T:TG -1.6452 0.3970 3.41e-05
cg00007324 chr19:4835513:GT:G 1.3149 0.3706 0.0003882
cg00007324 chr19:4130845:T:G 1.0981 0.3327 0.0009655
cg00007324 chr19:4872616:A:G -0.4063 0.1233 0.0009863
cg00007326 chr19:13175115:G:A -1.1194 0.2810 6.802e-05
cg00007326 chr19:12563646:GA:G 1.7802 0.4908 0.000287
cg00007326 chr19:14143584:G:A -1.0449 0.3165 0.0009636
cg00007326 chr19:13704549:A:C 0.8218 0.2724 0.002551
cg00007420 chr6:98885582:A:G 2.4374 0.6750 0.000305
cg00007420 chr6:99255750:C:A 0.3463 0.1000 0.0005303
cg00007420 chr6:99204281:G:T 0.7058 0.2066 0.0006369
cg00007420 chr6:99266102:A:G 0.4229 0.1320 0.001359
cg00007426 chr2:241132367:G:T 0.7132 0.1475 1.335e-06
cg00007426 chr2:240622877:G:A 0.8038 0.1915 2.71e-05
cg00007426 chr2:240243671:C:A 1.5050 0.3689 4.502e-05
cg00007426 chr2:240298642:C:G -1.8462 0.5687 0.001169
cg00007466 chr19:8039403:TTTTA:T -0.6550 0.1484 1.022e-05
cg00007466 chr19:7208343:T:TC -0.4138 0.1149 0.0003156
cg00007466 chr19:7667853:T:C 0.3790 0.1090 0.0005045
cg00007466 chr19:7154912:G:A 1.4584 0.4368 0.000842
cg00007540 chr14:103146225:T:G 0.6672 0.0910 2.321e-13
cg00007540 chr14:103142949:T:TA 0.6320 0.0885 9.336e-13
cg00007540 chr14:103336358:G:A 1.3616 0.3267 3.079e-05
cg00007644 chr11:19983919:C:T 0.5674 0.1332 2.033e-05
cg00007644 chr11:19921727:TG:T 1.2122 0.3094 8.923e-05
cg00007644 chr11:20061391:G:A 0.3947 0.1058 0.0001901
cg00007644 chr11:20800797:T:A -1.2630 0.3475 0.0002788
cg00007675 chr8:38143817:G:A -2.5903 0.6840 0.0001523
cg00007675 chr8:37138872:A:C -0.7993 0.2286 0.0004708
cg00007675 chr8:37772624:A:T 1.4538 0.4370 0.0008788
cg00007675 chr8:38023252:C:T -1.4220 0.4416 0.001282
cg00007800 chr1:1936627:C:G 0.3848 0.1034 0.0001992
cg00007800 chr1:2342466:T:C -0.4767 0.1349 0.0004109
cg00007800 chr1:1913112:AATTTTTTT:A 1.2889 0.3747 0.0005826
cg00007800 chr1:2324977:G:GGCT -0.3685 0.1099 0.0007966
cg00007810 chr12:48680520:C:T 1.0606 0.0606 1.186e-68
cg00007810 chr12:48719955:C:T 1.0564 0.0763 1.225e-43
cg00007810 chr12:48710545:A:C 1.0455 0.0805 1.502e-38
cg00007810 chr12:48738350:T:C 1.0960 0.1012 2.543e-27
cg00007898 chr1:204298413:G:A -0.8190 0.2086 8.63e-05
cg00007898 chr1:204476531:G:A -0.7418 0.1996 0.0002019
cg00007898 chr1:205511125:A:T -0.4278 0.1332 0.001324
cg00007898 chr1:204325019:G:A -2.2072 0.6925 0.001437
cg00007981 chr11:94383817:G:A 2.1267 0.5642 0.0001636
cg00007981 chr11:94801029:T:C 1.1958 0.3511 0.0006593
cg00007981 chr11:94749467:A:G -1.4776 0.4362 0.0007057
cg00007981 chr11:94201557:C:T 0.2751 0.1032 0.007657
cg00007987 chr19:56623283:T:C -0.6539 0.1580 3.485e-05
cg00007987 chr19:56932777:C:T 1.4177 0.3726 0.0001418
cg00007987 chr19:55295924:G:A -0.8355 0.2243 0.0001957
cg00007987 chr19:55935055:A:G -2.4374 0.6750 0.0003049
cg00008004 chr1:153254507:A:G -0.4554 0.1407 0.001208
cg00008004 chr1:153044112:T:C 0.5622 0.1761 0.00141
cg00008004 chr1:154465667:C:T 1.7006 0.5690 0.002802
cg00008004 chr1:154487001:C:T -0.2899 0.1003 0.003846
cg00008033 chr19:52394018:C:CT 0.7240 0.1573 4.175e-06
cg00008033 chr19:52960383:C:T -0.6398 0.1482 1.578e-05
cg00008033 chr19:52689406:A:G 0.7762 0.1870 3.3e-05
cg00008033 chr19:52649943:C:A -1.3163 0.3456 0.0001397
cg00008036 chr1:180141812:G:T 1.3503 0.4034 0.0008162
cg00008036 chr1:180162505:G:T 0.2973 0.0909 0.001071
cg00008036 chr1:180561303:T:G -0.6688 0.2147 0.001842
cg00008036 chr1:179791807:A:G -0.3280 0.1068 0.002129
cg00008188 chr14:68895378:C:G 0.4999 0.1196 2.927e-05
cg00008188 chr14:69867840:G:A -1.1307 0.2871 8.226e-05
cg00008188 chr14:69619788:A:C -1.2665 0.3290 0.0001185
cg00008188 chr14:68388345:A:G 0.6202 0.1711 0.000289
cg00008345 chr2:232480018:G:C 0.4213 0.1106 0.0001394
cg00008345 chr2:232973186:A:G -0.4578 0.1215 0.0001645
cg00008345 chr2:232447219:T:A 0.7118 0.2112 0.0007497
cg00008345 chr2:231783044:A:G 0.3905 0.1172 0.0008601
cg00008387 chr16:50285691:G:C 0.4610 0.0984 2.811e-06
cg00008387 chr16:50812251:C:A -0.5186 0.1333 9.989e-05
cg00008387 chr16:50637810:G:A -0.3336 0.0899 0.0002064
cg00008387 chr16:49489118:C:T 0.7712 0.2127 0.0002883
cg00008446 chr1:156232700:CT:C 0.4572 0.1118 4.331e-05
cg00008446 chr1:157275054:C:T 0.7239 0.1778 4.694e-05
cg00008446 chr1:157375541:T:C -0.8418 0.2178 0.0001108
cg00008446 chr1:156527256:C:T -1.2550 0.4051 0.001948
cg00008452 chr12:99825874:A:G 1.9397 0.4881 7.06e-05
cg00008452 chr12:98772212:T:C -0.4715 0.1299 0.0002834
cg00008452 chr12:99951756:T:C -0.5101 0.1509 0.0007257
cg00008452 chr12:99967444:G:A -0.3958 0.1235 0.001354
cg00008488 chr5:174389636:T:C -0.3416 0.0906 0.0001633
cg00008488 chr5:174922882:T:A 1.3391 0.3727 0.000327
cg00008488 chr5:175438611:A:G 0.4595 0.1297 0.0003955
cg00008488 chr5:175774664:A:G -0.4795 0.1379 0.0005074
cg00008493 chr14:94622083:G:A -0.6474 0.1633 7.362e-05
cg00008493 chr14:94802086:A:G -0.6476 0.1716 0.0001611
cg00008493 chr14:94670091:G:T -1.7945 0.4881 0.0002364
cg00008493 chr14:94626853:A:G -0.5020 0.1486 0.0007291
cg00008544 chr5:180599672:C:G -0.4834 0.1272 0.000144
cg00008544 chr5:179337905:A:G 0.4876 0.1376 0.000393
cg00008544 chr5:180582434:G:A 1.9421 0.5645 0.0005809
cg00008544 chr5:179650167:G:A 0.8979 0.2911 0.002038
cg00008564 chr6:27276284:A:T -1.9137 0.5646 0.0007008
cg00008564 chr6:27171962:T:C -1.4491 0.4371 0.0009167
cg00008564 chr6:28741374:GGTT:G 0.6734 0.2077 0.001188
cg00008564 chr6:28454360:AT:A 2.0903 0.6946 0.00262
cg00008612 chr13:59728905:A:G -0.5073 0.1140 8.539e-06
cg00008612 chr13:61368659:G:A 0.3772 0.1067 0.0004066
cg00008612 chr13:60280835:AAGG:A 0.8160 0.2385 0.000623
cg00008612 chr13:61403633:G:C -1.6270 0.4858 0.0008107
cg00008621 chr14:62472528:A:G -0.3895 0.0894 1.334e-05
cg00008621 chr14:61476079:C:T -0.4046 0.1169 0.0005401
cg00008621 chr14:61420484:T:A -0.5759 0.1674 0.0005794
cg00008621 chr14:61213431:A:G 1.2517 0.3745 0.000832
cg00008629 chr9:114541787:C:T 0.6290 0.1679 0.0001796
cg00008629 chr9:114752118:C:T 0.7609 0.2229 0.0006414
cg00008629 chr9:116083125:A:G 0.5597 0.1758 0.001457
cg00008629 chr9:114195617:G:A 1.2283 0.4056 0.002459
cg00008647 chr1:206585774:C:A -0.3946 0.1018 0.0001055
cg00008647 chr1:206606175:G:A -1.3674 0.3998 0.000626
cg00008647 chr1:206723125:G:A -0.9532 0.2790 0.0006353
cg00008647 chr1:206283624:C:T -2.2983 0.6902 0.0008692
cg00008665 chr3:42202349:C:T 1.8085 0.4873 0.0002065
cg00008665 chr3:43917684:C:T 1.2818 0.3493 0.0002431
cg00008665 chr3:44134549:T:C -0.3682 0.1063 0.0005321
cg00008665 chr3:43809564:G:A 1.2025 0.3496 0.0005829
cg00008671 chr10:85750512:A:G 1.2782 0.3264 8.997e-05
cg00008671 chr10:87082263:A:AAC 0.3657 0.1016 0.0003174
cg00008671 chr10:85384198:T:C 1.2791 0.4046 0.001573
cg00008671 chr10:85673512:C:T -0.3751 0.1187 0.001581
cg00008695 chr8:1025169:T:C 0.4036 0.0971 3.248e-05
cg00008695 chr8:495601:T:C 0.6369 0.1803 0.0004135
cg00008695 chr8:1451323:A:G -0.3443 0.1074 0.001348
cg00008695 chr8:1279757:C:G -1.2752 0.4028 0.001545
cg00008713 chr18:12275264:A:G 2.3206 0.5415 1.826e-05
cg00008713 chr18:12509888:C:T -0.3817 0.1029 0.0002069
cg00008713 chr18:11412083:T:C -1.5628 0.4927 0.001515
cg00008713 chr18:11134637:A:G 0.3300 0.1064 0.001922
cg00008737 chr19:50866719:G:A 1.4699 0.3467 2.243e-05
cg00008737 chr19:50758568:G:C -1.1634 0.3509 0.0009146
cg00008737 chr19:50788127:C:T 0.3425 0.1048 0.001087
cg00008737 chr19:50978727:C:A -0.5958 0.1833 0.001151
cg00008800 chr2:38997496:G:A 1.2017 0.3515 0.0006279
cg00008800 chr2:39375726:A:G -1.7962 0.5673 0.001544
cg00008800 chr2:38426633:G:C -0.5614 0.1833 0.002198
cg00008800 chr2:37947821:A:G -0.4083 0.1376 0.003008
cg00008810 chr1:53890440:C:T -0.5211 0.1177 9.534e-06
cg00008810 chr1:54142787:C:T 1.2097 0.3508 0.0005641
cg00008810 chr1:53468395:G:A -1.4600 0.4368 0.0008297
cg00008810 chr1:54363297:A:G 0.7093 0.2154 0.0009929
cg00008819 chr4:3256070:C:T -1.0982 0.1955 1.945e-08
cg00008819 chr4:3661686:T:A 0.5279 0.1051 5.085e-07
cg00008819 chr4:2797269:C:T -1.9372 0.5560 0.0004935
cg00008819 chr4:2336147:G:A -0.6266 0.1954 0.001344
cg00008823 chr1:53239502:A:T -0.3870 0.1230 0.001653
cg00008823 chr1:52037190:G:A 2.1059 0.6858 0.002134
cg00008823 chr1:52331694:G:A -2.7778 0.9824 0.00469
cg00008823 chr1:53190621:C:T -0.2996 0.1111 0.006995
cg00008839 chr19:2278403:C:T 0.5107 0.1217 2.725e-05
cg00008839 chr19:3007370:A:G 0.5754 0.1429 5.635e-05
cg00008839 chr19:3123171:T:C 0.6824 0.1847 0.000221
cg00008839 chr19:2879899:G:A -0.3936 0.1070 0.000234
cg00008971 chr1:46135245:A:G -0.4611 0.1148 5.913e-05
cg00008971 chr1:45321548:C:CT 0.9746 0.2687 0.000286
cg00008971 chr1:45522595:C:G -0.5844 0.1623 0.0003172
cg00008971 chr1:45550079:G:T -0.4731 0.1357 0.0004879
cg00009001 chr12:119291563:C:T 0.6795 0.1549 1.152e-05
cg00009001 chr12:120631474:G:A -0.4326 0.1097 8.068e-05
cg00009001 chr12:119867619:T:C 0.2940 0.0924 0.001468
cg00009001 chr12:119375324:A:G -0.4111 0.1476 0.005342
cg00009038 chr2:131398201:C:T 1.0331 0.1174 1.415e-18
cg00009038 chr2:131394498:AG:A 0.9109 0.1149 2.243e-15
cg00009038 chr2:131402273:A:G 0.9956 0.1359 2.366e-13
cg00009038 chr2:131399214:G:A 0.8905 0.1481 1.817e-09
cg00009053 chr11:61514291:C:G -0.5056 0.0684 1.4e-13
cg00009053 chr11:61510774:T:C -0.6843 0.1548 9.828e-06
cg00009053 chr11:62213969:AG:A 1.5004 0.4355 0.00057
cg00009088 chr11:60954427:T:C -1.8757 0.4892 0.0001261
cg00009088 chr11:60075839:G:A -1.8900 0.5576 0.0006997
cg00009088 chr11:60753951:A:C -0.3481 0.1082 0.001296
cg00009088 chr11:61911282:C:G 0.4376 0.1467 0.002861
cg00009167 chr1:109050011:C:G -0.4945 0.1256 8.234e-05
cg00009167 chr1:109824473:G:A 0.5206 0.1424 0.0002559
cg00009167 chr1:109761309:G:C -0.3826 0.1115 0.0005978
cg00009167 chr1:109284631:A:G 0.6232 0.1831 0.0006673
cg00009196 chr20:19726457:C:T 0.8651 0.2102 3.866e-05
cg00009196 chr20:20846308:C:T -2.4374 0.6750 0.000305
cg00009196 chr20:20010137:C:A -0.6645 0.1888 0.0004323
cg00009196 chr20:19837735:ATTCT:A -0.3725 0.1140 0.001089
cg00009214 chr12:15199144:T:C 1.0290 0.2369 1.401e-05
cg00009214 chr12:16164980:G:A 1.1524 0.2999 0.0001215
cg00009214 chr12:16176830:A:C 0.9053 0.2397 0.0001589
cg00009214 chr12:16482375:G:A 0.4605 0.1562 0.003201
cg00009292 chr1:51706221:A:G -1.1455 0.2868 6.492e-05
cg00009292 chr1:51581932:G:A -0.8626 0.2442 0.0004129
cg00009292 chr1:51419280:C:A 0.9554 0.2790 0.0006163
cg00009292 chr1:51048513:T:A 1.0136 0.3554 0.004341
cg00009293 chr7:43512101:G:A 0.5423 0.1562 0.0005182
cg00009293 chr7:43250941:A:G -0.3795 0.1102 0.0005726
cg00009293 chr7:44289207:C:T -1.2396 0.3748 0.0009413
cg00009293 chr7:43264656:T:C 0.9587 0.3055 0.0017
cg00009306 chr14:22542522:T:C 0.4236 0.0951 8.374e-06
cg00009306 chr14:23127650:T:A -0.6343 0.1585 6.316e-05
cg00009306 chr14:23219541:G:A 0.5902 0.1632 0.0002982
cg00009306 chr14:23049582:A:G 0.3601 0.1016 0.0003929
cg00009349 chr14:22000972:C:T 0.4367 0.1160 0.0001661
cg00009349 chr14:22602751:G:A 0.5964 0.1623 0.0002386
cg00009349 chr14:22123067:A:C 1.3498 0.3694 0.000258
cg00009349 chr14:22282187:A:G 0.8377 0.2552 0.001032
cg00009364 chr14:55945574:A:G 0.7316 0.1905 0.0001224
cg00009364 chr14:57569776:G:A -0.5184 0.1443 0.0003267
cg00009364 chr14:57425330:A:G 0.5383 0.1575 0.0006328
cg00009364 chr14:57080812:G:A 0.6559 0.2120 0.001979
cg00009407 chr14:89800257:C:G 0.4916 0.1218 5.442e-05
cg00009407 chr14:90212428:C:G -1.3380 0.3729 0.0003332
cg00009407 chr14:89106552:C:T 0.6087 0.1812 0.0007807
cg00009407 chr14:89994380:A:G -1.4653 0.4366 0.0007905
cg00009412 chr2:118341784:A:G 0.7378 0.1964 0.0001718
cg00009412 chr2:117792186:C:A -1.2898 0.3491 0.0002206
cg00009412 chr2:118823863:G:A 0.5366 0.1581 0.0006871
cg00009412 chr2:118240270:G:A -0.9960 0.3346 0.002912
cg00009421 chr2:44862118:A:T -0.6283 0.1524 3.736e-05
cg00009421 chr2:43219584:C:T -0.6207 0.1515 4.198e-05
cg00009421 chr2:45003375:T:C 0.9948 0.2901 0.0006062
cg00009421 chr2:44144264:T:C 0.4734 0.1431 0.000941
cg00009436 chr4:186494601:G:A 0.5027 0.1263 6.889e-05
cg00009436 chr4:186002408:T:C -0.6110 0.1616 0.0001567
cg00009436 chr4:186594314:A:G 1.0522 0.2887 0.0002678
cg00009436 chr4:187088232:C:T -1.1487 0.3316 0.0005318
cg00009523 chr2:1169590:T:C -1.1943 0.0352 9.00e-252
cg00009523 chr2:1205000:C:G -1.2083 0.0684 6.678e-70
cg00009553 chr16:61853465:G:A -0.3893 0.1121 0.0005131
cg00009553 chr16:61148606:G:T 0.4165 0.1278 0.001115
cg00009553 chr16:62288237:A:G -0.7094 0.2446 0.003727
cg00009553 chr16:60898640:C:T 0.8007 0.2826 0.00461
cg00009750 chr2:203339095:G:A -1.8129 0.4794 0.0001559
cg00009750 chr2:201807050:T:G -1.2517 0.3507 0.0003575
cg00009750 chr2:201821508:T:C -0.4379 0.1268 0.000556
cg00009750 chr2:202632193:T:G -1.1670 0.3762 0.001921
cg00009796 chr16:34016550:T:A 0.4173 0.1115 0.0001823
cg00009796 chr16:34012614:G:A 0.3448 0.1100 0.001715
cg00009796 chr16:32929253:G:A 0.2394 0.1044 0.02185
cg00009796 chr16:32563510:A:G 0.2706 0.1320 0.04031
cg00009834 chr1:902173:GGTGT:G -1.3415 0.3480 0.0001159
cg00009834 chr1:896979:C:T -1.5922 0.4401 0.0002972
cg00009834 chr1:1210959:G:A -1.0291 0.2894 0.0003767
cg00009834 chr1:1988995:T:TA -0.6189 0.2053 0.002568
cg00009871 chr13:103471696:G:A 1.5499 0.4011 0.0001116
cg00009871 chr13:102935303:G:A -0.6341 0.1728 0.0002427
cg00009871 chr13:103596545:A:T 0.7135 0.2268 0.001654
cg00009871 chr13:104497259:C:A -2.1255 0.6851 0.00192
cg00009916 chr1:65148133:T:C 0.6093 0.0851 7.937e-13
cg00009916 chr1:65149741:G:T 0.5567 0.1071 2.04e-07
cg00009916 chr1:65170142:G:C 0.7743 0.1538 4.766e-07
cg00009916 chr1:66425254:G:A 1.1344 0.3143 0.0003075
cg00009922 chr13:110395003:C:A -0.6491 0.1416 4.564e-06
cg00009922 chr13:110768252:A:C -1.2334 0.3126 7.94e-05
cg00009922 chr13:110545458:C:T 0.3467 0.0936 0.0002131
cg00009922 chr13:111424758:A:G -0.3247 0.1067 0.002334
cg00009927 chr16:996827:C:T 0.4846 0.1110 1.266e-05
cg00009927 chr16:588323:T:A -0.3996 0.1006 7.065e-05
cg00009927 chr16:1454016:A:G -0.4963 0.1299 0.0001334
cg00009927 chr16:1338092:C:G 0.6120 0.1682 0.0002744
cg00009970 chr18:48454541:G:A 0.5731 0.1354 2.306e-05
cg00009970 chr18:48743529:G:A -0.5610 0.1405 6.506e-05
cg00009970 chr18:49470794:A:G 0.9515 0.2791 0.0006506
cg00009970 chr18:48936688:A:G -0.6032 0.1964 0.002127
cg00010046 chr16:89615141:C:G -0.4232 0.1030 3.994e-05
cg00010046 chr16:88202124:G:T 0.4781 0.1225 9.472e-05
cg00010046 chr16:88441130:C:T 0.3580 0.0988 0.0002905
cg00010046 chr16:87793436:G:C -0.4791 0.1502 0.001422
cg00010078 chr2:109450361:AAAAG:A -0.3697 0.1056 0.0004617
cg00010078 chr2:109029848:G:A 0.6628 0.1926 0.0005776
cg00010078 chr2:109602647:C:A 0.9210 0.2881 0.00139
cg00010078 chr2:109359267:T:C 0.9187 0.2880 0.001425
cg00010108 chr4:1632365:C:T 0.5618 0.0912 7.124e-10
cg00010108 chr4:1643241:C:T 0.5781 0.1402 3.741e-05
cg00010108 chr4:837393:G:A 0.6376 0.1678 0.0001444
cg00010168 chr10:98388722:C:T 1.4638 0.4026 0.000277
cg00010168 chr10:98386820:T:C -1.9430 0.5558 0.0004726
cg00010168 chr10:100007404:G:GC 0.7230 0.2266 0.001418
cg00010168 chr10:98307591:C:T 0.9265 0.3042 0.00232
cg00010242 chr14:81120899:G:A -0.6700 0.1218 3.804e-08
cg00010242 chr14:81125846:A:G -0.5336 0.1388 0.0001213
cg00010242 chr14:82195605:A:G 1.3908 0.3679 0.0001566
cg00010242 chr14:81129327:T:G -0.4965 0.1318 0.0001643
cg00010266 chr8:144756065:C:T -0.9992 0.3175 0.001647
cg00010266 chr8:144924391:T:C 0.8979 0.2911 0.002038
cg00010266 chr8:144887135:C:T 0.9598 0.3351 0.004183
cg00010266 chr8:145062907:C:T -1.9444 0.6904 0.004856
cg00010445 chr19:13154069:A:C 0.6876 0.1749 8.462e-05
cg00010445 chr19:14778764:G:T 1.5044 0.3999 0.0001689
cg00010445 chr19:13760536:C:T -1.6786 0.4925 0.0006535
cg00010445 chr19:14659647:C:G 1.3339 0.4009 0.0008778
cg00010654 chr1:44533641:G:A -0.9885 0.2690 0.0002385
cg00010654 chr1:45628564:A:G -0.3425 0.0959 0.0003566
cg00010654 chr1:44709400:C:T -1.9480 0.6903 0.004772
cg00010654 chr1:44934981:G:A -0.4694 0.1720 0.006332
cg00010659 chr6:11616454:G:A -0.6613 0.1692 9.298e-05
cg00010659 chr6:9950583:G:A -0.7123 0.1937 0.0002357
cg00010659 chr6:10392253:T:A -0.7609 0.2274 0.0008206
cg00010659 chr6:10314995:GTTC:G 2.0121 0.6956 0.00382
cg00010672 chr2:56179875:T:C -0.9294 0.2388 9.968e-05
cg00010672 chr2:54494476:A:G -1.2272 0.3299 0.0001994
cg00010672 chr2:55889460:T:C -0.7611 0.2204 0.0005529
cg00010672 chr2:54333257:A:C -1.1377 0.3738 0.002341
cg00010742 chr1:91470695:G:A 0.7776 0.2122 0.0002473
cg00010742 chr1:91656893:C:T -0.6744 0.1869 0.0003082
cg00010742 chr1:91105272:AGCTT:A 0.9971 0.3024 0.0009763
cg00010742 chr1:91147568:A:G 0.3825 0.1269 0.002585
cg00010789 chr2:233112364:G:C -1.3636 0.3487 9.224e-05
cg00010789 chr2:231482820:G:C -1.8604 0.4867 0.000132
cg00010789 chr2:233082226:T:A -0.6379 0.1679 0.0001451
cg00010789 chr2:233226717:G:A -1.4013 0.3713 0.0001608
cg00010853 chr6:31072711:C:A -0.7850 0.1953 5.835e-05
cg00010853 chr6:31403268:G:C -2.2145 0.5587 7.369e-05
cg00010853 chr6:31043501:C:G 0.9333 0.2643 0.0004138
cg00010853 chr6:29764967:T:C 0.2933 0.0955 0.002139
cg00010890 chr12:76422441:G:A -1.4504 0.3657 7.295e-05
cg00010890 chr12:75445091:T:G 0.7885 0.2226 0.0003959
cg00010890 chr12:76299175:A:T 0.5024 0.1492 0.0007617
cg00010890 chr12:75817696:A:C 0.9062 0.3037 0.002847
cg00010932 chr2:169766481:C:T 0.4434 0.1033 1.765e-05
cg00010932 chr2:170324899:A:C -1.4887 0.4401 0.0007179
cg00010932 chr2:170478213:G:T 0.5919 0.1835 0.001258
cg00010932 chr2:170407972:G:C 0.4463 0.1408 0.00153
cg00010946 chr3:157733509:GGAGT:G 1.0298 0.2681 0.0001224
cg00010946 chr3:157285103:G:C 1.8666 0.4865 0.0001247
cg00010946 chr3:157065979:T:TA -2.8506 0.9852 0.003811
cg00010946 chr3:157080616:G:A 0.8823 0.3077 0.004145
cg00010947 chr4:83698800:T:C -0.4964 0.1340 0.0002118
cg00010947 chr4:84423818:G:A 1.2077 0.3494 0.0005483
cg00010947 chr4:84098928:T:C -1.0770 0.3330 0.001221
cg00010947 chr4:83852650:C:T 1.5287 0.4947 0.002002
cg00010954 chr16:54591190:TCAA:T -0.8287 0.1819 5.22e-06
cg00010954 chr16:54650491:A:T 0.8600 0.2031 2.285e-05
cg00010954 chr16:54351776:T:C -0.4170 0.1154 0.0003034
cg00010954 chr16:54403386:C:A -1.0813 0.3011 0.0003293
cg00010992 chr4:89602492:TATC:T -0.6183 0.1630 0.0001483
cg00010992 chr4:90034402:A:G -2.4915 0.6862 0.0002823
cg00010992 chr4:90721374:A:AC -2.3366 0.6901 0.000709
cg00010992 chr4:90326578:T:C -1.1294 0.3765 0.002703
cg00011122 chr16:10712351:G:A 0.8273 0.1832 6.284e-06
cg00011122 chr16:10829643:T:C 1.0369 0.2433 2.037e-05
cg00011122 chr16:12330429:G:A -0.9000 0.2125 2.286e-05
cg00011122 chr16:12253710:G:A -1.6427 0.4304 0.0001354
cg00011203 chr1:9189085:A:G -0.5386 0.0975 3.277e-08
cg00011203 chr1:9213871:G:A 0.5199 0.1025 3.896e-07
cg00011203 chr1:8739752:C:T 1.4530 0.3969 0.0002513
cg00011203 chr1:10223370:A:C 0.8684 0.2715 0.001382
cg00011225 chr2:220135537:C:G 2.4542 0.5581 1.093e-05
cg00011225 chr2:220583817:T:C 0.5241 0.1301 5.623e-05
cg00011225 chr2:220048642:C:T -0.3721 0.1046 0.0003753
cg00011225 chr2:219819788:T:TG 0.6161 0.1740 0.0003983
cg00011239 chr2:20766498:G:C 1.3473 0.3477 0.0001066
cg00011239 chr2:20676500:C:T -0.9911 0.2594 0.0001329
cg00011239 chr2:20676230:A:G 0.4646 0.1243 0.0001856
cg00011239 chr2:20675560:G:A -0.4097 0.1128 0.0002801
cg00011247 chr8:64860692:AAAAC:A -1.4102 0.3669 0.0001213
cg00011247 chr8:64086072:G:A 0.9935 0.3044 0.001101
cg00011247 chr8:63947091:G:A -0.3093 0.0953 0.001172
cg00011247 chr8:64363400:C:A 1.1069 0.4077 0.006626
cg00011284 chr16:53560421:G:A -2.1125 0.4799 1.074e-05
cg00011284 chr16:54083440:C:T 1.3978 0.3988 0.0004562
cg00011284 chr16:53881015:G:A 0.8953 0.2699 0.0009107
cg00011284 chr16:52498337:CAAAT:C 0.5430 0.1731 0.001706
cg00011346 chr2:214130069:T:C -0.4288 0.1146 0.0001816
cg00011346 chr2:213353212:C:G 1.1455 0.3140 0.0002636
cg00011346 chr2:212450175:A:G 1.1354 0.3321 0.0006299
cg00011346 chr2:212463624:G:A 0.3362 0.1090 0.002039
cg00011350 chr12:48676089:ATGT:A 1.5897 0.4324 0.0002361
cg00011350 chr12:49061223:A:T -0.3984 0.1095 0.0002734
cg00011350 chr12:49587603:G:T -1.3320 0.4038 0.0009702
cg00011350 chr12:49937475:C:T 0.9541 0.3145 0.002418
cg00011459 chr16:9306201:C:T 0.9598 0.2257 2.119e-05
cg00011459 chr16:8457578:A:G -0.5645 0.1635 0.0005554
cg00011459 chr16:8300743:C:G 0.8476 0.2478 0.0006253
cg00011459 chr16:8780470:G:C -0.8371 0.2469 0.0006991
cg00011460 chr4:39632949:G:GTA 1.6507 0.4370 0.0001584
cg00011460 chr4:40223962:G:A 0.5721 0.1548 0.0002202
cg00011460 chr4:40289860:C:G 0.4688 0.1340 0.0004673
cg00011460 chr4:40456932:A:AG 1.1397 0.3321 0.0005993
cg00011482 chr14:36676068:T:A -1.4571 0.3967 0.0002399
cg00011482 chr14:36836147:G:A 2.2985 0.6908 0.0008772
cg00011482 chr14:36349977:G:T -0.1266 0.1799 0.4815
cg00011513 chr1:152620215:C:T -0.9121 0.2650 0.0005789
cg00011513 chr1:153203890:G:A -0.3285 0.1019 0.001264
cg00011513 chr1:152560616:G:A 0.5288 0.1678 0.001628
cg00011513 chr1:153188155:G:T 0.7696 0.2565 0.002702
cg00011564 chr16:4036041:C:T -1.0839 0.2769 9.035e-05
cg00011564 chr16:4378339:GTGGCCAGGC:G 2.0999 0.5502 0.0001353
cg00011564 chr16:3840323:A:T 0.9992 0.2682 0.0001955
cg00011564 chr16:4121383:T:A -0.9411 0.3185 0.00313
cg00011578 chr19:47281954:C:T 0.4790 0.1016 2.412e-06
cg00011578 chr19:46827302:C:T -0.6564 0.1683 9.579e-05
cg00011578 chr19:45912413:C:T 0.6894 0.1829 0.0001637
cg00011578 chr19:47698166:T:G 0.4463 0.1387 0.001291
cg00011605 chr16:86042502:G:A -0.4748 0.1067 8.624e-06
cg00011605 chr16:84549675:G:A 1.6487 0.3894 2.293e-05
cg00011605 chr16:85211300:T:G -2.1232 0.5607 0.0001527
cg00011605 chr16:84280307:C:T -0.7249 0.1973 0.0002392
cg00011616 chr17:75230705:A:G -1.8122 0.4903 0.000219
cg00011616 chr17:76416068:C:A 1.3053 0.3709 0.0004335
cg00011616 chr17:74992540:C:A 0.3721 0.1098 0.0007013
cg00011616 chr17:76242900:CTTTTG:C 0.4622 0.1409 0.001036
cg00011717 chr1:6048105:A:G -0.4605 0.1105 3.073e-05
cg00011717 chr1:4934392:G:A 0.7334 0.1837 6.529e-05
cg00011717 chr1:5001459:T:C -0.3499 0.0928 0.000163
cg00011717 chr1:5313053:G:A -1.8514 0.5663 0.001078
cg00011740 chr16:48828009:T:C -1.8435 0.4225 1.28e-05
cg00011740 chr16:48847233:G:T 0.3727 0.1042 0.0003461
cg00011740 chr16:49878643:C:T -0.8647 0.2593 0.0008534
cg00011740 chr16:49526907:G:GGGACAGCCAA -1.7073 0.5686 0.002677
cg00011754 chr3:14923314:C:T -0.5666 0.1291 1.144e-05
cg00011754 chr3:14630421:G:A 0.5571 0.1326 2.637e-05
cg00011754 chr3:13816596:C:G -0.6770 0.1974 0.0006054
cg00011754 chr3:14102822:T:C 0.8482 0.2536 0.0008251
cg00011856 chr2:217053703:G:A 1.2865 0.3716 0.0005353
cg00011856 chr2:218040871:G:A -0.5211 0.1505 0.0005377
cg00011856 chr2:217842825:G:A -1.8979 0.5654 0.0007886
cg00011856 chr2:216957079:T:C -0.3221 0.0965 0.0008403
cg00011861 chr14:103141048:C:T -0.6333 0.0943 1.899e-11
cg00011861 chr14:103142949:T:TA -0.7070 0.1072 4.256e-11
cg00011861 chr14:103134419:G:A -0.5817 0.1305 8.297e-06
cg00011861 chr14:104175275:T:C 0.4156 0.1228 0.000715
cg00011924 chr17:8349148:T:C 0.7200 0.0847 1.888e-17
cg00011924 chr17:8349288:C:T -0.6606 0.0883 7.211e-14
cg00011924 chr17:8341660:C:T -0.6547 0.1105 3.172e-09
cg00011924 chr17:8378256:T:TG 0.6714 0.1465 4.56e-06
cg00011994 chr6:31132412:C:G 0.8221 0.1889 1.344e-05
cg00011994 chr6:31590253:GT:G 0.4127 0.1124 0.0002412
cg00011994 chr6:31297046:G:A -0.3845 0.1120 0.0005993
cg00011994 chr6:30814994:G:A 0.4882 0.1557 0.001713
cg00012036 chr17:74485906:G:A 1.7091 0.4357 8.741e-05
cg00012036 chr17:74080299:G:A 0.8886 0.2286 0.0001016
cg00012036 chr17:74249474:A:G 0.4040 0.1118 0.0003028
cg00012036 chr17:73188256:C:A -0.6195 0.1824 0.0006843
cg00012123 chr5:667505:G:A -0.8760 0.0840 1.812e-25
cg00012123 chr5:554096:C:T -0.8516 0.1435 2.979e-09
cg00012126 chr2:193175676:C:A -0.9488 0.2529 0.0001757
cg00012126 chr2:192849355:C:T -0.4459 0.1377 0.001205
cg00012126 chr2:192136690:GCTCT:G -1.5365 0.4946 0.001893
cg00012126 chr2:193870202:T:A 0.4050 0.1360 0.002907
cg00012148 chr6:54472698:T:C 0.7424 0.2043 0.0002786
cg00012148 chr6:53999117:C:T -0.3784 0.1077 0.0004417
cg00012148 chr6:53365467:T:G 1.3049 0.4041 0.001243
cg00012148 chr6:54660162:C:T -0.8359 0.2807 0.002907
cg00012194 chr22:50214117:A:G -0.8490 0.2109 5.679e-05
cg00012194 chr22:50068234:G:A -0.5546 0.1429 0.0001044
cg00012194 chr22:49922367:C:T 1.6756 0.4842 0.0005392
cg00012194 chr22:50068239:C:T 0.3972 0.1221 0.001143
cg00012199 chr14:22051838:TCA:T 1.2757 0.3288 0.0001045
cg00012199 chr14:20262877:C:T 0.4810 0.1262 0.0001389
cg00012199 chr14:21647668:T:G 0.3558 0.1025 0.0005164
cg00012199 chr14:20545191:C:T -0.9404 0.2905 0.001206
cg00012203 chr2:218208295:C:T -0.4745 0.1005 2.366e-06
cg00012203 chr2:219577896:T:C 0.9048 0.2433 0.0002003
cg00012203 chr2:219718693:G:A 1.3241 0.3703 0.0003492
cg00012203 chr2:219743735:C:G -0.4673 0.1349 0.0005293
cg00012238 chr18:22300798:A:G 0.4007 0.1053 0.0001422
cg00012238 chr18:22020844:A:G -0.4957 0.1556 0.001446
cg00012238 chr18:22213256:T:G 0.3356 0.1101 0.002313
cg00012238 chr18:22420957:A:G 1.2121 0.4059 0.002825
cg00012317 chr1:149951049:T:C -0.3560 0.1021 0.000486
cg00012317 chr1:150150942:C:G 1.6715 0.4926 0.0006907
cg00012317 chr1:149886002:GCA:G 1.4041 0.4419 0.001487
cg00012317 chr1:150313263:C:T 0.6749 0.2642 0.01065
cg00012343 chr6:15540196:G:GA 1.0481 0.2587 5.077e-05
cg00012343 chr6:15937420:C:CA -0.9995 0.2657 0.0001687
cg00012343 chr6:15979291:A:G 0.9284 0.2702 0.0005896
cg00012343 chr6:16255202:G:A 0.7688 0.2271 0.0007124
cg00012362 chr1:153622147:A:G -1.0714 0.0521 5.01e-94
cg00012362 chr1:153627648:T:C -1.1733 0.0596 2.073e-86
cg00012362 chr1:153610590:G:A -0.9058 0.0986 4.187e-20
cg00012386 chr1:228306995:G:A -0.4359 0.1036 2.572e-05
cg00012386 chr1:227674280:A:G 1.2015 0.3119 0.0001171
cg00012386 chr1:228351631:A:G -0.7574 0.2240 0.0007228
cg00012386 chr1:227393526:C:T 1.2654 0.4049 0.001776
cg00012397 chr11:18165234:C:G 0.5804 0.1729 0.000789
cg00012397 chr11:16850893:G:A 0.4487 0.1382 0.001163
cg00012397 chr11:18620290:G:A -0.9028 0.2806 0.001295
cg00012397 chr11:18243024:T:C 0.3692 0.1163 0.001503
cg00012469 chr7:141426176:G:A 0.9451 0.2309 4.249e-05
cg00012469 chr7:140064068:G:A 1.3758 0.3470 7.352e-05
cg00012469 chr7:140086020:G:A 2.1423 0.6966 0.002101
cg00012469 chr7:139992682:C:T -0.4088 0.1360 0.002643
cg00012522 chr15:97731302:A:G 0.5616 0.1399 5.949e-05
cg00012522 chr15:99440461:G:A 1.0286 0.2591 7.207e-05
cg00012522 chr15:98887719:T:C 0.5684 0.1511 0.0001693
cg00012522 chr15:99035766:T:A 0.7842 0.2133 0.0002365
cg00012529 chr12:133021187:C:T -0.6061 0.1560 0.0001018
cg00012529 chr12:132448218:G:C -0.3178 0.0965 0.000989
cg00012529 chr12:132491403:G:A 0.4627 0.1419 0.001111
cg00012529 chr12:132465375:A:G 0.5901 0.1882 0.001711
cg00012576 chr13:95425745:A:G -0.5273 0.1321 6.585e-05
cg00012576 chr13:93908736:T:C 0.3280 0.0889 0.0002257
cg00012576 chr13:94936684:C:CA 0.3201 0.0999 0.001356
cg00012576 chr13:94304384:C:T 0.6555 0.2205 0.002948
cg00012638 chr6:39314260:T:C -0.9385 0.0954 7.759e-23
cg00012638 chr6:39314595:G:A 0.3807 0.0486 4.867e-15
cg00012692 chr13:20227335:A:G 1.2658 0.1638 1.102e-14
cg00012692 chr13:20228337:C:A 0.9105 0.1215 6.706e-14
cg00012692 chr13:20216312:A:G 1.0326 0.2732 0.0001573
cg00012698 chr15:34685466:G:C -0.4023 0.1049 0.0001256
cg00012698 chr15:33891753:G:C 1.5101 0.4018 0.0001711
cg00012698 chr15:34742418:T:A -0.3335 0.1042 0.001368
cg00012698 chr15:33581456:C:T -0.5057 0.1607 0.001653
cg00012701 chr6:31174468:C:A 0.5910 0.1430 3.581e-05
cg00012701 chr6:30488109:G:A 0.6684 0.1734 0.0001159
cg00012701 chr6:30103160:C:T -0.3524 0.1023 0.0005684
cg00012701 chr6:29669308:C:CT 0.9727 0.2906 0.0008156
cg00012762 chr17:72086260:G:A 0.7522 0.1965 0.0001295
cg00012762 chr17:73378164:A:AT 0.5620 0.1509 0.0001952
cg00012762 chr17:73303135:G:A 1.0749 0.3012 0.0003593
cg00012762 chr17:71969868:A:T 0.4642 0.1380 0.0007676
cg00012792 chr6:8164766:C:T 1.6518 0.3964 3.089e-05
cg00012792 chr6:7677317:G:A 1.2810 0.3115 3.908e-05
cg00012792 chr6:7142254:A:C -1.2751 0.3719 0.0006077
cg00012792 chr6:8269071:C:T -0.4668 0.1385 0.0007466
cg00012920 chr17:74030225:A:T 0.6936 0.1870 0.0002085
cg00012920 chr17:74831222:G:A -1.4644 0.4026 0.0002751
cg00012920 chr17:73856946:A:G 0.3579 0.1015 0.0004226
cg00012920 chr17:73126735:C:T -0.4902 0.1429 0.0006037
cg00012960 chr16:1214313:C:T -1.4262 0.3211 8.905e-06
cg00012960 chr16:497185:G:A -1.3205 0.3495 0.0001578
cg00012960 chr16:914885:G:A 0.8140 0.2416 0.000754
cg00012960 chr16:803362:C:T -1.0970 0.3530 0.001884
cg00012992 chr14:61757796:C:T 0.5402 0.1483 0.0002703
cg00012992 chr14:61420187:G:A 0.4080 0.1184 0.0005704
cg00012992 chr14:61541154:G:A 0.3601 0.1078 0.0008343
cg00012992 chr14:61536613:A:G 2.0507 0.6874 0.002851
cg00013006 chr11:4478801:A:G -0.5946 0.1532 0.0001034
cg00013006 chr11:5006834:C:A -0.7918 0.2043 0.0001067
cg00013006 chr11:3791117:G:C 0.8055 0.2139 0.0001657
cg00013006 chr11:4328916:C:T 1.8829 0.5653 0.0008649
cg00013015 chr6:34354288:G:A -1.5685 0.4331 0.0002931
cg00013015 chr6:33800026:G:A -0.4622 0.1350 0.0006158
cg00013015 chr6:32928979:T:A -1.6181 0.4934 0.001041
cg00013015 chr6:34445227:A:G -0.7757 0.2460 0.001613
cg00013196 chr8:89621916:C:A -1.2024 0.3509 0.0006103
cg00013196 chr8:89018725:C:T 0.5562 0.1630 0.0006432
cg00013196 chr8:89202642:T:C 1.4916 0.4417 0.0007335
cg00013196 chr8:89617199:T:C 1.0425 0.3337 0.001782
cg00013301 chr4:73816257:G:T -1.1534 0.3519 0.001045
cg00013301 chr4:72513295:C:T -0.2951 0.0939 0.001667
cg00013301 chr4:72684986:A:G -1.1504 0.4064 0.004643
cg00013301 chr4:73835795:G:A -0.3458 0.1263 0.006176
cg00013349 chr1:77016776:C:T 0.4945 0.1172 2.441e-05
cg00013349 chr1:76522952:A:G -0.7916 0.2264 0.0004718
cg00013349 chr1:77503774:G:A -1.1550 0.3519 0.00103
cg00013349 chr1:78047042:C:G 0.4967 0.1514 0.001035
cg00013369 chr1:193639188:A:G 0.5191 0.1292 5.907e-05
cg00013369 chr1:192379492:A:G -0.4066 0.1112 0.0002563
cg00013369 chr1:193538639:G:A 1.2666 0.3474 0.0002666
cg00013369 chr1:193802705:A:T -1.5087 0.4415 0.0006317
cg00013374 chr7:101565033:G:A -0.5750 0.1438 6.399e-05
cg00013374 chr7:100514153:C:T 0.4822 0.1232 9.109e-05
cg00013374 chr7:99751123:A:T 0.6450 0.1950 0.0009409
cg00013374 chr7:100592493:T:C -0.3681 0.1199 0.002147
cg00013409 chr1:38079830:C:T -0.5301 0.1187 8.025e-06
cg00013409 chr1:37678644:A:C 0.7845 0.1816 1.556e-05
cg00013409 chr1:38119336:C:T -0.5150 0.1266 4.733e-05
cg00013409 chr1:38153086:C:T -0.6537 0.1693 0.0001126
cg00013410 chr17:59434563:C:A -0.4147 0.1188 0.0004833
cg00013410 chr17:60781756:G:A -2.1974 0.6829 0.001293
cg00013410 chr17:59455636:A:G 0.2566 0.0928 0.005668
cg00013410 chr17:60019300:C:A 1.0470 0.4086 0.0104
cg00013441 chr12:123441968:G:A 0.9594 0.2496 0.0001213
cg00013441 chr12:124082294:A:G -0.4434 0.1234 0.0003263
cg00013441 chr12:122704738:T:G -0.8769 0.2713 0.001231
cg00013441 chr12:124204869:G:T -1.1369 0.3770 0.002562
cg00013451 chr8:22928312:G:C -0.9303 0.2496 0.0001931
cg00013451 chr8:23067641:A:C -0.4300 0.1158 0.0002047
cg00013451 chr8:23698466:G:A 0.3312 0.0902 0.0002419
cg00013451 chr8:23120764:T:C -0.4360 0.1277 0.000642
cg00013475 chr2:71047066:G:A 0.3936 0.0926 2.124e-05
cg00013475 chr2:71107868:C:T -0.4248 0.1179 0.0003163
cg00013475 chr2:71179761:C:CCCT 0.4961 0.1509 0.001014
cg00013475 chr2:71701072:T:C 1.0086 0.3173 0.001479
cg00013540 chr7:73988863:G:A -0.6004 0.1485 5.296e-05
cg00013540 chr7:74462363:T:C 1.7687 0.4882 0.0002916
cg00013540 chr7:74932186:T:G -0.8286 0.2413 0.0005951
cg00013540 chr7:74432051:G:A -1.0981 0.3327 0.0009655
cg00013543 chr6:31242488:G:A 0.8433 0.1848 5.024e-06
cg00013543 chr6:32966270:G:A 0.9647 0.2661 0.000289
cg00013543 chr6:32115523:A:G 0.4752 0.1363 0.0004881
cg00013543 chr6:32124564:A:T 1.5140 0.4396 0.0005728
cg00013569 chr17:81085576:G:A 1.7470 0.3974 1.101e-05
cg00013569 chr17:79888933:G:A -0.5394 0.1395 0.0001101
cg00013569 chr17:80318578:C:CT -0.6102 0.1797 0.0006856
cg00013569 chr17:81055927:G:C -0.4558 0.1485 0.002137
cg00013618 chr22:22045315:A:G -0.5364 0.1627 0.0009807
cg00013618 chr22:21649804:G:A -1.0834 0.3329 0.001137
cg00013618 chr22:23076306:C:T 0.6306 0.1987 0.001508
cg00013618 chr22:23315079:C:G -0.6597 0.2089 0.001584
cg00013733 chr19:753834:T:C -0.4224 0.1009 2.823e-05
cg00013733 chr19:888630:T:C -0.9024 0.2430 0.0002045
cg00013733 chr19:1576306:C:T -1.0603 0.3015 0.000437
cg00013733 chr19:606943:G:C -0.4225 0.1282 0.0009863
cg00013804 chr2:9679909:C:G 0.8520 0.2311 0.0002269
cg00013804 chr2:8470387:G:A -1.0862 0.2950 0.0002308
cg00013804 chr2:9306076:G:A -0.3683 0.1083 0.0006754
cg00013804 chr2:8988301:G:A 0.7710 0.2562 0.002621
cg00013809 chr7:159169404:C:T 0.5397 0.1272 2.197e-05
cg00013809 chr7:159203858:G:A -1.2638 0.3271 0.0001116
cg00013809 chr7:157327118:G:A 1.4757 0.4362 0.0007179
cg00013809 chr7:159108771:A:G -1.1938 0.3757 0.001484
cg00013899 chr1:64131829:G:A -0.5837 0.1239 2.441e-06
cg00013899 chr1:65121956:C:T -1.5255 0.4346 0.000448
cg00013899 chr1:65445540:G:A 1.1006 0.3529 0.001816
cg00013899 chr1:64477402:G:A 1.7545 0.5677 0.002
cg00013993 chr19:7477282:G:A -1.4019 0.3214 1.29e-05
cg00013993 chr19:7312814:C:T 0.5270 0.1442 0.0002575
cg00013993 chr19:6677148:C:T 1.5773 0.4385 0.0003224
cg00013993 chr19:8258874:C:T 0.4209 0.1203 0.0004658
cg00014085 chr2:85308064:C:T 1.0855 0.1856 4.95e-09
cg00014085 chr2:85297322:G:A 1.2857 0.2615 8.815e-07
cg00014085 chr2:85943188:C:T 0.6518 0.1604 4.84e-05
cg00014085 chr2:84664996:C:CT -0.5440 0.1506 0.0003048
cg00014104 chr22:22020992:A:T 0.6225 0.1760 0.0004047
cg00014104 chr22:22898988:C:T -0.8719 0.2779 0.001702
cg00014104 chr22:21755544:TA:T 1.3493 0.4402 0.002176
cg00014104 chr22:22045373:T:C 0.5673 0.1862 0.002317
cg00014112 chr2:126731373:T:C 1.1878 0.3313 0.0003369
cg00014112 chr2:127057058:G:T -0.7930 0.2421 0.001054
cg00014112 chr2:126947991:C:T -1.0864 0.3329 0.0011
cg00014112 chr2:128116533:CT:C -0.8328 0.2932 0.004506
cg00014118 chr1:1982950:G:A 1.3367 0.3698 0.0003012
cg00014118 chr1:2055016:C:T 1.1940 0.3312 0.0003122
cg00014118 chr1:1913112:AATTTTTTT:A -1.6418 0.4909 0.0008245
cg00014118 chr1:2803608:A:G -0.3420 0.1120 0.00226
cg00014168 chr1:5885901:C:T -1.5668 0.3610 1.421e-05
cg00014168 chr1:5875102:T:A -0.4917 0.1391 0.000408
cg00014168 chr1:6020755:C:T -1.9836 0.5637 0.000433
cg00014168 chr1:5780121:A:G -0.8197 0.2621 0.001764
cg00014194 chr9:138117319:A:G 0.3576 0.1053 0.0006833
cg00014194 chr9:137878224:TGCCGGGCGGG:T -1.1766 0.3751 0.001708
cg00014194 chr9:137882918:A:C 0.3257 0.1050 0.001922
cg00014194 chr9:137844544:G:C -0.3171 0.1041 0.00231
cg00014203 chr17:6772619:C:T -1.1209 0.2659 2.491e-05
cg00014203 chr17:8149045:T:C -0.3880 0.1125 0.0005665
cg00014203 chr17:7702893:G:A -1.6174 0.4861 0.0008777
cg00014203 chr17:6798197:G:A 1.4510 0.4423 0.001037
cg00014260 chr8:10469271:G:C -1.0375 0.2792 0.0002025
cg00014260 chr8:10625792:G:A 0.3873 0.1055 0.0002423
cg00014260 chr8:9510757:C:T 0.5138 0.1425 0.0003114
cg00014260 chr8:10566252:G:C -0.4528 0.1263 0.0003352
cg00014272 chr19:1906360:CA:C -0.4254 0.1033 3.803e-05
cg00014272 chr19:2588556:G:C 0.7362 0.1816 5.036e-05
cg00014272 chr19:2892200:G:A -1.2115 0.3493 0.0005236
cg00014272 chr19:2659523:G:A 0.4039 0.1179 0.000617
cg00014285 chr2:201644810:TAGTC:T 1.9901 0.4837 3.878e-05
cg00014285 chr2:199733391:C:T 0.3911 0.1284 0.002316
cg00014285 chr2:201519402:C:T 0.3388 0.1199 0.004708
cg00014285 chr2:200472457:G:C -1.2188 0.4439 0.006039
cg00014289 chr11:125390008:G:T 0.9198 0.2212 3.212e-05
cg00014289 chr11:125534614:G:T -0.6579 0.1657 7.178e-05
cg00014289 chr11:123802584:G:A 0.5899 0.1594 0.0002147
cg00014289 chr11:124827014:C:T 0.3832 0.1185 0.001222
cg00014301 chr2:2684751:A:G -0.6941 0.1819 0.0001358
cg00014301 chr2:3800240:G:A -1.4698 0.3963 0.000208
cg00014301 chr2:3879650:A:G 0.3803 0.1074 0.0003994
cg00014301 chr2:2425075:C:T 1.4247 0.4032 0.0004103
cg00014333 chr8:20277995:A:G -0.7164 0.0881 4.243e-16
cg00014333 chr8:20270084:G:A 0.6648 0.1233 6.989e-08
cg00014333 chr8:20272484:C:T -0.5203 0.0968 7.56e-08
cg00014333 chr8:19462813:C:CT 1.1542 0.2865 5.621e-05
cg00014377 chr7:101695453:G:C -2.0001 0.3063 6.571e-11
cg00014377 chr7:101720958:T:C 0.6520 0.1111 4.334e-09
cg00014377 chr7:101720897:G:A -2.0879 0.3847 5.726e-08
cg00014377 chr7:101727082:G:T -1.8190 0.3820 1.913e-06
cg00014445 chr1:43963230:G:A -1.1359 0.3143 0.0003011
cg00014445 chr1:44738077:C:T 1.8520 0.5659 0.001065
cg00014445 chr1:44450534:G:A -1.1379 0.3768 0.002525
cg00014445 chr1:43058278:G:A 0.4999 0.1717 0.003601
cg00014484 chr12:131541907:G:A -1.1893 0.1516 4.307e-15
cg00014484 chr12:131929541:C:T 1.3229 0.3178 3.154e-05
cg00014484 chr12:131237976:C:T 0.4210 0.1078 9.456e-05
cg00014484 chr12:130942770:C:T 1.2664 0.3496 0.0002925
cg00014561 chr16:56149701:C:G -1.4493 0.3455 2.731e-05
cg00014561 chr16:57676667:T:C -0.3014 0.0927 0.001151
cg00014561 chr16:57123123:G:T -0.4330 0.1381 0.001712
cg00014561 chr16:56989076:C:T 1.7602 0.5676 0.00193
cg00014638 chr10:94626118:G:A 2.3842 0.6929 0.0005802
cg00014638 chr10:93152041:A:G -0.4673 0.1370 0.0006494
cg00014638 chr10:93186268:C:G 0.3915 0.1179 0.0008958
cg00014638 chr10:93479946:C:T 0.9483 0.3183 0.00289
cg00014665 chr8:143223179:G:C 0.8732 0.2149 4.819e-05
cg00014665 chr8:141796753:T:C -0.5228 0.1331 8.598e-05
cg00014665 chr8:141797257:G:A -2.1634 0.5598 0.0001113
cg00014665 chr8:142176958:G:A -1.2278 0.3757 0.001082
cg00014667 chr13:113937256:C:T -2.1339 0.5599 0.0001381
cg00014667 chr13:113754976:C:G -0.5656 0.1500 0.0001626
cg00014667 chr13:113164268:G:A -0.7585 0.2034 0.0001914
cg00014667 chr13:113653810:C:T -0.3230 0.1061 0.00233
cg00014733 chr22:28733753:T:C 0.6855 0.1770 0.0001078
cg00014733 chr22:30210575:G:A 0.5740 0.1543 0.0001989
cg00014733 chr22:28979038:C:T 0.5463 0.1653 0.0009474
cg00014733 chr22:30456079:G:A 0.3046 0.1001 0.002337
cg00014748 chr6:58394237:A:T -0.5761 0.1641 0.0004483
cg00014748 chr6:58281365:CCAAA:C -0.4088 0.1455 0.00497
cg00014748 chr6:58438253:A:G -0.4820 0.1749 0.005849
cg00014748 chr6:58009224:G:T -0.6253 0.2850 0.02821
cg00014752 chr5:132042096:A:AT -1.3026 0.2829 4.126e-06
cg00014752 chr5:131363256:C:T 0.3885 0.0946 4.007e-05
cg00014752 chr5:132165835:A:C -1.2770 0.3719 0.0005953
cg00014752 chr5:132869520:G:A -0.7903 0.2423 0.001109
cg00014754 chr8:143218668:C:T -0.6763 0.1429 2.217e-06
cg00014754 chr8:143280401:C:T 1.3754 0.3091 8.602e-06
cg00014754 chr8:142976988:A:G -0.7629 0.2117 0.0003128
cg00014754 chr8:142762416:C:T -0.3368 0.0957 0.0004296
cg00014786 chr7:5839151:T:C 0.6983 0.1417 8.253e-07
cg00014786 chr7:5846227:C:A -0.7839 0.2162 0.0002881
cg00014786 chr7:5765620:C:A 0.4575 0.1405 0.001131
cg00014786 chr7:7301118:C:T -0.9656 0.3175 0.002359
cg00014806 chr19:2473286:G:C -0.8327 0.1721 1.313e-06
cg00014806 chr19:2512040:A:G -0.7401 0.1903 0.0001009
cg00014806 chr19:2936537:G:A -1.5126 0.3947 0.0001271
cg00014806 chr19:2481518:C:G -0.7667 0.2103 0.0002665
cg00014830 chr17:78532749:G:A 0.5132 0.1333 0.000118
cg00014830 chr17:77376045:AG:A -0.4560 0.1219 0.0001839
cg00014830 chr17:77725158:G:A 1.1657 0.3140 0.0002054
cg00014830 chr17:78561577:T:A -0.3428 0.1018 0.0007578
cg00014837 chr12:6817796:AC:A 1.1275 0.2658 2.217e-05
cg00014837 chr12:7131485:G:A -0.4630 0.1185 9.313e-05
cg00014837 chr12:6999977:T:G -0.5047 0.1322 0.0001342
cg00014837 chr12:5900711:G:A 1.9415 0.5645 0.0005837
cg00014900 chr1:44895526:C:A 1.1487 0.2991 0.0001227
cg00014900 chr1:44710720:C:A -0.9694 0.2693 0.0003194
cg00014900 chr1:43799423:G:A -1.5576 0.4387 0.0003841
cg00014900 chr1:45345193:G:A 0.9376 0.2793 0.0007871
cg00014986 chr17:79755419:A:G -1.6195 0.3976 4.638e-05
cg00014986 chr17:80443422:C:T 1.2064 0.3117 0.0001089
cg00014986 chr17:79088464:C:T -1.1727 0.3139 0.0001867
cg00014986 chr17:79381481:G:A -0.3439 0.1020 0.0007447
cg00014996 chr18:413511:G:GA 0.7520 0.1801 2.967e-05
cg00014996 chr18:332483:G:A 0.4845 0.1192 4.819e-05
cg00014996 chr18:392838:G:A -1.0651 0.3013 0.0004085
cg00014996 chr18:1078738:G:C 0.9279 0.2732 0.0006821
cg00014998 chr2:177083526:T:C 0.6901 0.1566 1.045e-05
cg00014998 chr2:176888072:G:A -0.3969 0.1051 0.0001603
cg00014998 chr2:176816434:C:T -0.5934 0.1641 0.0002979
cg00014998 chr2:177073153:T:C -0.7439 0.2455 0.002443
cg00015024 chr10:98326584:T:G 0.6901 0.1677 3.854e-05
cg00015024 chr10:97598436:A:T 0.6386 0.1848 0.0005487
cg00015024 chr10:97214058:C:G 0.3480 0.1015 0.0006095
cg00015024 chr10:97029466:A:G 0.6691 0.2021 0.0009313
cg00015058 chr2:66950307:A:G -0.7857 0.2266 0.0005257
cg00015058 chr2:66082038:G:A -0.3974 0.1219 0.001116
cg00015058 chr2:66108524:A:G 1.1372 0.3522 0.001244
cg00015058 chr2:66432242:A:G -0.3027 0.0946 0.001376
cg00015121 chr14:23555441:C:A -2.0499 0.2205 1.468e-20
cg00015121 chr14:23430584:G:A -0.8123 0.2686 0.002494
cg00015261 chr16:34047298:G:GA 0.3353 0.1036 0.001212
cg00015261 chr16:35394413:T:A -0.4943 0.1807 0.006224
cg00015261 chr16:35225938:C:T -0.2362 0.1075 0.02792
cg00015261 chr16:35834274:G:GT -1.0380 0.5789 0.07294
cg00015286 chr1:38646999:C:T 1.7139 0.3027 1.497e-08
cg00015286 chr1:38651695:C:T 1.4472 0.2562 1.62e-08
cg00015286 chr1:38613375:C:G -0.5155 0.1447 0.0003672
cg00015286 chr1:38919570:T:C 0.9208 0.2832 0.001146
cg00015319 chr12:54096614:C:T 0.6824 0.1672 4.494e-05
cg00015319 chr12:53954369:G:T -0.8688 0.2474 0.0004443
cg00015319 chr12:53878018:C:T -0.3590 0.1103 0.00113
cg00015319 chr12:53861680:GA:G 1.4065 0.4385 0.001339
cg00015340 chr6:19845680:G:C 0.4764 0.1160 4.022e-05
cg00015340 chr6:19757616:G:A 0.8604 0.2145 6.037e-05
cg00015340 chr6:18410546:GT:G 1.8796 0.4769 8.093e-05
cg00015340 chr6:19640923:C:T 0.8904 0.2469 0.0003102
cg00015343 chr11:44541030:T:C -1.3592 0.3232 2.605e-05
cg00015343 chr11:44368635:T:C -1.3715 0.3471 7.778e-05
cg00015343 chr11:44279903:C:A 0.9696 0.2604 0.0001961
cg00015343 chr11:45541311:G:A 0.4129 0.1148 0.0003229
cg00015373 chr9:134234019:T:G 1.1565 0.2869 5.542e-05
cg00015373 chr9:133509774:G:A 0.9510 0.2488 0.0001321
cg00015373 chr9:135189642:C:T -0.6567 0.1723 0.0001377
cg00015373 chr9:134711335:C:T -0.5453 0.1658 0.001004
cg00015530 chr8:144781618:CAT:C -1.0423 0.3539 0.00323
cg00015530 chr8:144133459:G:A -1.2921 0.4439 0.003607
cg00015530 chr8:144915109:T:C -0.0816 0.4024 0.8394
cg00015572 chr6:27940670:G:A 1.3223 0.3732 0.0003958
cg00015572 chr6:27586005:T:C -0.4322 0.1230 0.000443
cg00015572 chr6:28148143:G:A 0.4190 0.1334 0.001681
cg00015572 chr6:29237362:G:A -0.7055 0.2356 0.002752
cg00015603 chr2:240133753:C:T 0.4683 0.0989 2.199e-06
cg00015603 chr2:240377297:A:G -1.1458 0.2868 6.45e-05
cg00015603 chr2:240307188:C:T -0.8687 0.2396 0.0002875
cg00015603 chr2:241431830:A:T 0.9114 0.2705 0.0007537
cg00015639 chr14:24442963:A:C -1.4392 0.3457 3.146e-05
cg00015639 chr14:25401242:AC:A -0.5709 0.1600 0.0003609
cg00015639 chr14:24214098:C:A -1.2397 0.3501 0.0003986
cg00015639 chr14:23743795:C:A -2.3842 0.6929 0.0005802
cg00015699 chr12:91298618:T:G 0.4350 0.1051 3.483e-05
cg00015699 chr12:90133797:C:T -0.5308 0.1555 0.0006432
cg00015699 chr12:91190860:C:CA -1.5684 0.4877 0.001299
cg00015699 chr12:90234614:T:G -0.5997 0.2093 0.004163
cg00015770 chr4:121354364:A:G -0.6748 0.1923 0.000449
cg00015770 chr4:121770868:T:C -0.5128 0.1477 0.0005141
cg00015770 chr4:121638728:C:T -0.4832 0.1399 0.0005513
cg00015770 chr4:121590467:A:G 0.5318 0.1693 0.001684
cg00015930 chr1:46019171:ACT:A 2.1216 0.5643 0.0001701
cg00015930 chr1:46522172:T:C 0.8354 0.2321 0.0003185
cg00015930 chr1:47638505:A:G 1.6563 0.4906 0.0007355
cg00015930 chr1:47574883:T:C -0.6850 0.2250 0.002331
cg00016066 chr15:57453873:T:C 0.4482 0.1215 0.0002249
cg00016066 chr15:57465651:CA:C -0.4668 0.1292 0.0003025
cg00016066 chr15:57567534:C:A -1.6975 0.4835 0.0004464
cg00016066 chr15:57131433:G:A 1.4874 0.4938 0.002596
cg00016127 chr11:56824393:GT:G -2.0145 0.5533 0.0002717
cg00016127 chr11:56781843:T:C -0.4164 0.1151 0.000297
cg00016127 chr11:56766915:G:T 1.6045 0.4936 0.001152
cg00016127 chr11:57256073:G:A -1.0806 0.3532 0.00222
cg00016156 chr5:170517170:C:T 0.6163 0.1437 1.788e-05
cg00016156 chr5:169931177:G:A 1.1389 0.2870 7.22e-05
cg00016156 chr5:170388731:C:T -2.3239 0.6897 0.0007534
cg00016156 chr5:170269752:C:T -0.7851 0.2715 0.003831
cg00016223 chr6:36375723:A:T -0.4171 0.1009 3.577e-05
cg00016223 chr6:37004989:G:A 1.1036 0.3007 0.0002425
cg00016223 chr6:36966832:A:C 1.9205 0.5566 0.0005592
cg00016223 chr6:37381290:G:A 0.6336 0.1904 0.0008746
cg00016238 chr1:244208995:T:C 0.8857 0.0719 7.287e-35
cg00016238 chr1:244210749:A:G 0.8549 0.0767 7.734e-29
cg00016255 chr17:41677274:A:G -1.0372 0.2679 0.0001078
cg00016255 chr17:41464313:C:T 0.5238 0.1532 0.0006281
cg00016255 chr17:40504514:G:A 0.3985 0.1249 0.001421
cg00016255 chr17:40596130:T:C 0.4439 0.1443 0.002091
cg00016324 chr2:143508879:G:T -0.5406 0.1229 1.092e-05
cg00016324 chr2:144380754:T:A 0.5497 0.1383 7.031e-05
cg00016324 chr2:144206798:A:G 0.3903 0.1040 0.0001741
cg00016324 chr2:145169748:A:G 0.3776 0.1023 0.0002248
cg00016360 chr7:21675115:G:A -1.1606 0.2794 3.27e-05
cg00016360 chr7:22493959:T:C 0.5404 0.1344 5.827e-05
cg00016360 chr7:21725599:G:A -2.5033 0.6867 0.0002668
cg00016360 chr7:22121286:T:C 0.4035 0.1224 0.0009834
cg00016406 chr14:104177522:A:G -0.4537 0.1019 8.539e-06
cg00016406 chr14:104158990:G:A -0.5122 0.1226 2.946e-05
cg00016406 chr14:103922780:G:A -0.4497 0.1205 0.0001904
cg00016406 chr14:104153856:C:T -0.5752 0.1567 0.0002432
cg00016439 chr18:55815872:T:C -0.4196 0.1070 8.794e-05
cg00016439 chr18:55515460:T:A -0.9674 0.2719 0.000373
cg00016439 chr18:55843838:C:T 1.1031 0.3773 0.003464
cg00016439 chr18:54391921:TATTA:T -1.0026 0.3543 0.004658
cg00016481 chr8:77709222:T:A 1.6059 0.4376 0.0002426
cg00016481 chr8:77736546:C:A 0.5452 0.1581 0.0005625
cg00016481 chr8:76944704:A:T -1.0149 0.3339 0.002372
cg00016481 chr8:77852363:C:T 0.3170 0.1051 0.002568
cg00016498 chr17:40570874:C:A 2.4346 0.6881 0.0004029
cg00016498 chr17:39423831:A:G 1.3626 0.4000 0.0006573
cg00016498 chr17:40251612:G:A -1.0528 0.3335 0.001597
cg00016498 chr17:39704741:A:G 1.4777 0.4954 0.002857
cg00016593 chr1:41647167:T:C 1.4646 0.3699 7.494e-05
cg00016593 chr1:42387473:G:A 1.0297 0.2844 0.0002933
cg00016593 chr1:42471202:C:T 1.1582 0.3518 0.0009947
cg00016593 chr1:40988066:C:T -1.2124 0.3759 0.001259
cg00016618 chr16:1533059:T:A 0.6738 0.1865 0.0003031
cg00016618 chr16:932763:T:C 0.9759 0.2852 0.0006207
cg00016618 chr16:1796600:AGGGG:A 1.2765 0.3740 0.0006427
cg00016618 chr16:2696695:G:A -0.5751 0.1694 0.0006866
cg00016718 chr6:48816464:C:T -1.6997 0.4922 0.0005534
cg00016718 chr6:50355139:T:G 0.4571 0.1333 0.0006057
cg00016718 chr6:50362875:C:T 2.2347 0.6920 0.001242
cg00016718 chr6:48985382:GAAT:G -2.7669 0.9820 0.004837
cg00016783 chr2:9709506:G:A -2.0540 0.4821 2.04e-05
cg00016783 chr2:9659787:T:C -0.4559 0.1321 0.0005581
cg00016783 chr2:9909449:A:C 0.8444 0.2525 0.0008247
cg00016783 chr2:9215988:C:A 0.6805 0.2042 0.0008625
cg00016802 chr6:7622720:G:A 0.7391 0.1883 8.637e-05
cg00016802 chr6:7126201:T:C 1.3990 0.3988 0.0004507
cg00016802 chr6:7949573:G:A -0.6455 0.1876 0.0005789
cg00016802 chr6:6784183:C:A -0.3463 0.1034 0.0008129
cg00016814 chr7:145003750:T:C 0.3970 0.1149 0.0005497
cg00016814 chr7:146105753:C:G -1.3731 0.4030 0.0006554
cg00016814 chr7:145805758:G:T 1.1875 0.3748 0.001531
cg00016814 chr7:145264128:G:A 0.3141 0.1093 0.004062
cg00016841 chr16:31208382:C:A 1.2928 0.3295 8.721e-05
cg00016841 chr16:30516758:C:T -0.7975 0.2310 0.0005552
cg00016841 chr16:32099073:T:G -0.8525 0.2815 0.00246
cg00016841 chr16:31654319:G:A 0.8694 0.2925 0.00296
cg00016892 chr19:41445681:C:T 0.5822 0.1524 0.0001336
cg00016892 chr19:41451957:A:T 0.4980 0.1371 0.0002802
cg00016892 chr19:42200799:G:A 1.4230 0.4033 0.0004173
cg00016892 chr19:41444392:G:A 0.5843 0.1730 0.00073
cg00016913 chr17:27428082:T:C 0.3779 0.1097 0.0005715
cg00016913 chr17:27951622:C:T 0.5926 0.1721 0.0005768
cg00016913 chr17:27240054:C:T 0.7346 0.2352 0.001788
cg00016913 chr17:27931243:G:A 1.0201 0.3351 0.002331
cg00016968 chr1:112767188:CTTGT:C -0.4320 0.0938 4.085e-06
cg00016968 chr1:114114167:A:G -1.7380 0.4268 4.651e-05
cg00016968 chr1:112372826:C:G -0.5269 0.1435 0.0002401
cg00016968 chr1:112587863:AT:A 2.0026 0.5628 0.0003731
cg00016996 chr1:2416137:G:T 0.4919 0.1367 0.0003205
cg00016996 chr1:2919127:T:C -0.3836 0.1099 0.000483
cg00016996 chr1:3084718:C:A 0.4784 0.1472 0.001157
cg00016996 chr1:1963238:G:A 0.6562 0.2023 0.001181
cg00017002 chr6:28986454:C:T -0.7642 0.2434 0.001693
cg00017002 chr6:28251492:G:A -0.5749 0.1855 0.001944
cg00017002 chr6:27384216:C:G -0.7749 0.2547 0.002345
cg00017002 chr6:27800181:G:A 1.5510 0.5713 0.006629
cg00017033 chr14:61418487:C:G 2.5150 0.6908 0.000272
cg00017033 chr14:60711545:G:A -0.6530 0.1861 0.0004513
cg00017033 chr14:61177185:C:T -1.2688 0.3742 0.000697
cg00017033 chr14:61221744:C:G -1.4304 0.4415 0.001194
cg00017059 chr2:46706823:G:T -2.2371 0.5581 6.12e-05
cg00017059 chr2:45328392:G:A 0.4776 0.1273 0.0001756
cg00017059 chr2:45303193:G:A 1.2312 0.3486 0.0004127
cg00017059 chr2:44962131:G:C 1.6935 0.4923 0.0005811
cg00017062 chr15:70229241:C:A -0.6303 0.1446 1.311e-05
cg00017062 chr15:71200137:C:T 0.3907 0.0964 5.039e-05
cg00017062 chr15:69779017:C:G -0.4281 0.1233 0.0005146
cg00017062 chr15:69762080:A:G -0.7179 0.2100 0.0006283
cg00017121 chr17:37662247:G:A -0.3851 0.0922 2.932e-05
cg00017121 chr17:38255678:G:A 1.9210 0.4847 7.408e-05
cg00017121 chr17:38846780:G:T 1.7366 0.4893 0.0003866
cg00017121 chr17:38908971:G:A -2.2563 0.6810 0.0009232
cg00017157 chr1:167157602:C:T 1.0986 0.0776 1.787e-45
cg00017157 chr1:167156843:G:A 0.0059 0.0417 0.888
cg00017188 chr17:37761651:GTTTA:G -0.7882 0.2074 0.0001444
cg00017188 chr17:39109880:C:T -1.3950 0.3717 0.0001746
cg00017188 chr17:38196365:A:G -1.2568 0.4058 0.001953
cg00017188 chr17:37904125:AT:A -0.4610 0.1576 0.003434
cg00017203 chr8:144015634:C:T -1.7645 0.4811 0.0002449
cg00017203 chr8:144920058:CCT:C 1.2964 0.4052 0.001377
cg00017203 chr8:144408777:A:C 1.1130 0.3527 0.001599
cg00017203 chr8:144260415:C:A -1.1082 0.3772 0.003306
cg00017221 chr1:150554311:C:A -0.6787 0.2043 0.0008915
cg00017221 chr1:150554818:C:T 0.3613 0.1095 0.0009689
cg00017221 chr1:150076834:CATATT:C 1.7291 0.7004 0.01356
cg00017221 chr1:150270852:C:T -2.2104 0.9845 0.02476
cg00017271 chr17:76991124:G:A 1.0269 0.2301 8.113e-06
cg00017271 chr17:75303550:A:G -0.4205 0.1027 4.227e-05
cg00017271 chr17:75871233:T:A -1.3368 0.3479 0.0001219
cg00017271 chr17:76319952:C:G 1.9086 0.5569 0.0006102
cg00017362 chr8:18788644:T:C 0.3709 0.0939 7.835e-05
cg00017362 chr8:19077218:C:A 1.0847 0.2882 0.0001671
cg00017362 chr8:19019642:CA:C -0.5534 0.1537 0.0003186
cg00017362 chr8:19666608:G:A -0.6051 0.1729 0.0004659
cg00017363 chr10:7677464:A:G -1.4430 0.3972 0.0002805
cg00017363 chr10:8294559:G:C 0.3823 0.1102 0.0005234
cg00017363 chr10:8451819:T:C 1.4093 0.4417 0.001418
cg00017363 chr10:8403353:C:G -0.2950 0.0940 0.001703
cg00017429 chr14:99028933:G:A 0.4946 0.1173 2.476e-05
cg00017429 chr14:97318232:C:A 1.6315 0.4308 0.0001527
cg00017429 chr14:98126537:G:A -0.9440 0.2737 0.0005635
cg00017429 chr14:98588403:G:A 1.2105 0.3513 0.0005699
cg00017437 chr1:2264694:G:T 1.1200 0.3004 0.0001929
cg00017437 chr1:3425545:G:T 0.6098 0.1687 0.0003019
cg00017437 chr1:2343937:T:G 0.3524 0.1034 0.0006559
cg00017437 chr1:2434982:G:T -0.5146 0.1513 0.000673
cg00017441 chr19:17459196:A:G 0.6287 0.1526 3.78e-05
cg00017441 chr19:17677980:G:A 1.1970 0.2985 6.081e-05
cg00017441 chr19:17899152:G:A -1.1129 0.3152 0.0004137
cg00017441 chr19:17802863:T:A -0.4116 0.1247 0.0009693
cg00017461 chr22:29736330:G:A -1.2103 0.3303 0.0002478
cg00017461 chr22:31493094:C:T 1.0168 0.2893 0.0004404
cg00017461 chr22:29957991:C:CTA 1.6586 0.4848 0.0006235
cg00017461 chr22:30227819:T:C 1.7766 0.5677 0.00175
cg00017475 chr9:135136115:C:A 1.4411 0.3473 3.335e-05
cg00017475 chr9:135217430:C:T -1.9537 0.4845 5.527e-05
cg00017475 chr9:136333772:C:T -1.5738 0.4329 0.0002778
cg00017475 chr9:135296573:A:T 0.4073 0.1174 0.0005183
cg00017489 chr7:153880764:A:G -1.0631 0.2378 7.795e-06
cg00017489 chr7:154191125:G:A 1.9442 0.4847 6.05e-05
cg00017489 chr7:154424975:G:T 0.4932 0.1397 0.0004144
cg00017489 chr7:154434918:T:C -0.7449 0.2117 0.0004343
cg00017546 chr1:28814236:C:T 0.3843 0.0989 0.0001019
cg00017546 chr1:27674389:C:T -1.3577 0.3619 0.0001759
cg00017546 chr1:29555552:AC:A -0.3496 0.1078 0.00118
cg00017546 chr1:29583516:G:A 2.1886 0.6929 0.001585
cg00017601 chr8:27896171:A:G -0.6636 0.1589 2.965e-05
cg00017601 chr8:27902156:T:G -1.5417 0.3936 8.976e-05
cg00017601 chr8:26729595:G:A 1.4151 0.4021 0.0004332
cg00017601 chr8:27473760:T:C -0.5565 0.1739 0.001374
cg00017639 chr15:84894530:G:A 0.8379 0.1105 3.433e-14
cg00017639 chr15:84902201:A:G 0.1903 0.0527 0.0003048
cg00017826 chr2:30133156:AG:A 0.4738 0.1266 0.0001829
cg00017826 chr2:29807897:T:C 1.2248 0.3505 0.0004751
cg00017826 chr2:31005348:G:A 0.8488 0.2478 0.0006135
cg00017826 chr2:29838384:A:G 0.9848 0.3047 0.00123
cg00017842 chr2:120353421:TC:T 2.2060 0.5628 8.864e-05
cg00017842 chr2:120363785:T:C 0.6884 0.1845 0.000191
cg00017842 chr2:119322113:T:C 0.8447 0.2352 0.0003279
cg00017842 chr2:120395184:C:T -1.6358 0.4913 0.0008703
cg00017931 chr6:157504440:A:G -0.5083 0.0946 7.768e-08
cg00017931 chr6:157533247:C:T -1.8545 0.4778 0.0001041
cg00017931 chr6:157608910:G:A -0.3705 0.1042 0.0003762
cg00017931 chr6:157497749:G:C -0.3455 0.1003 0.0005721
cg00017970 chr1:26159026:G:C 0.9726 0.0592 1.339e-60
cg00017970 chr1:26156890:C:T 1.0285 0.0928 1.459e-28
cg00018010 chr17:20414737:A:G -1.9581 0.5552 0.0004205
cg00018010 chr17:20778793:G:A 0.3613 0.1057 0.0006307
cg00018010 chr17:19977046:GC:G 0.4599 0.1492 0.002052
cg00018010 chr17:20032229:A:G 0.5794 0.2172 0.007637
cg00018024 chr10:133620313:C:G -0.7172 0.2555 0.004995
cg00018024 chr10:133629846:TA:T 1.4369 0.5705 0.01179
cg00018024 chr10:133603472:G:A 0.7501 0.3384 0.02665
cg00018024 chr10:133632052:C:T -0.4226 0.2508 0.09199
cg00018103 chr1:29687339:A:T 0.6058 0.1269 1.807e-06
cg00018103 chr1:30474375:A:G 0.4290 0.1083 7.464e-05
cg00018103 chr1:29394214:C:T 0.3425 0.0954 0.0003303
cg00018103 chr1:29490140:A:G -1.3571 0.4002 0.0006953
cg00018128 chr2:162107419:T:C 1.2834 0.3468 0.000215
cg00018128 chr2:162537729:C:T 0.5389 0.1515 0.0003746
cg00018128 chr2:161651351:G:C -1.7793 0.5697 0.001788
cg00018128 chr2:163075852:A:G 0.5369 0.1896 0.004619
cg00018181 chr7:102288427:C:G -1.0340 0.0568 3.606e-74
cg00018181 chr7:102290004:G:A -0.9195 0.0769 6.436e-33
cg00018184 chr1:153547465:G:A -0.8127 0.1152 1.692e-12
cg00018184 chr1:153521139:T:C -0.6398 0.1660 0.0001161
cg00018184 chr1:153441959:C:T -0.7763 0.2317 0.0008071
cg00018198 chr2:65330029:G:A -0.5675 0.1340 2.284e-05
cg00018198 chr2:64416737:G:T 0.4286 0.1209 0.0003907
cg00018198 chr2:65918760:A:G -2.2563 0.6811 0.0009235
cg00018198 chr2:65401484:T:C 0.5531 0.1739 0.00147
cg00018229 chr1:230980141:A:C -0.3647 0.0717 3.611e-07
cg00018229 chr1:230989113:A:G -0.6893 0.1566 1.072e-05
cg00018229 chr1:231960272:T:A 1.5535 0.4882 0.001461
cg00018524 chr2:111103764:AT:A 0.9011 0.2199 4.163e-05
cg00018524 chr2:109491584:G:C 0.9240 0.2803 0.0009814
cg00018524 chr2:111051823:A:G -0.6471 0.2061 0.001693
cg00018524 chr2:110956588:G:A 1.5451 0.5678 0.006504
cg00018539 chr7:2996239:G:A -0.5943 0.1446 3.945e-05
cg00018539 chr7:2258591:C:G -0.9008 0.2307 9.455e-05
cg00018539 chr7:3098476:C:T 0.4138 0.1167 0.0003897
cg00018539 chr7:1762071:C:T -0.5709 0.1616 0.0004103
cg00018557 chr17:43486629:C:T 0.7129 0.1697 2.661e-05
cg00018557 chr17:44002562:C:T 1.0696 0.3160 0.0007125
cg00018557 chr17:43663815:G:A -1.3867 0.4423 0.001716
cg00018557 chr17:43989185:T:C -1.5185 0.5718 0.007917
cg00018606 chr2:208192793:C:T 1.3325 0.3740 0.0003673
cg00018606 chr2:208124196:G:C 0.9582 0.2762 0.0005214
cg00018606 chr2:209871588:C:T 1.3315 0.4036 0.0009711
cg00018606 chr2:208441671:G:T -0.9652 0.3367 0.004145
cg00018696 chr8:3278840:G:A 1.3900 0.3102 7.449e-06
cg00018696 chr8:3146147:G:C 0.9437 0.2491 0.0001512
cg00018696 chr8:3819478:G:A -1.1621 0.3142 0.0002162
cg00018696 chr8:3846645:C:T 0.9268 0.2534 0.0002547
cg00018739 chr12:124554537:C:T -0.8054 0.1937 3.2e-05
cg00018739 chr12:124571349:G:T -0.6499 0.1693 0.000124
cg00018739 chr12:125233012:A:G -0.8438 0.2476 0.0006558
cg00018739 chr12:124972176:G:A -0.4186 0.1232 0.0006777
cg00018828 chr16:1972358:T:C -0.7428 0.1803 3.79e-05
cg00018828 chr16:282915:C:T 0.7419 0.1906 9.93e-05
cg00018828 chr16:1910228:G:T 0.6589 0.1724 0.0001327
cg00018828 chr16:1199702:G:A -0.6631 0.1761 0.0001669
cg00018845 chr14:38124988:C:T -2.6765 0.6880 0.0001002
cg00018845 chr14:38186230:A:C -0.7643 0.2181 0.0004577
cg00018845 chr14:37782373:T:G 0.3987 0.1141 0.0004726
cg00018845 chr14:37541699:C:T 0.8906 0.2676 0.0008755
cg00018850 chr14:72557014:A:G 0.8726 0.2190 6.768e-05
cg00018850 chr14:72394456:T:C -2.0719 0.5613 0.000223
cg00018850 chr14:72505433:A:G -0.6448 0.1948 0.0009314
cg00018850 chr14:72604415:A:C -1.6062 0.4919 0.001093
cg00018866 chr10:50959841:T:A -0.5549 0.1499 0.0002135
cg00018866 chr10:51277186:C:A -2.0294 0.5627 0.0003105
cg00018866 chr10:51141320:T:C 1.6860 0.4924 0.0006166
cg00018866 chr10:50629192:G:A 0.7573 0.2215 0.0006294
cg00018896 chr13:25012270:A:G -0.4600 0.1264 0.0002728
cg00018896 chr13:25462744:C:T -0.4232 0.1230 0.000579
cg00018896 chr13:26563822:A:G 1.1655 0.3508 0.0008927
cg00018896 chr13:26369863:C:T 1.1421 0.3524 0.00119
cg00019076 chr16:84855087:C:T 0.6590 0.1636 5.606e-05
cg00019076 chr16:85990498:G:A 0.4295 0.1094 8.574e-05
cg00019076 chr16:85552118:A:C -0.4109 0.1126 0.000265
cg00019076 chr16:85245611:G:T 0.5070 0.1432 0.0003999
cg00019082 chr3:10990870:C:T -0.4608 0.1146 5.842e-05
cg00019082 chr3:10631237:A:G -1.1461 0.3000 0.000133
cg00019082 chr3:10526119:T:A -1.7203 0.4826 0.0003646
cg00019082 chr3:10957034:C:A 1.0729 0.3013 0.0003692
cg00019085 chr12:120423801:T:C 0.6887 0.0939 2.274e-13
cg00019085 chr12:120485046:G:A 0.5972 0.0997 2.077e-09
cg00019085 chr12:121065333:T:G 0.6231 0.1748 0.0003648
cg00019085 chr12:121522831:G:C 1.2568 0.3752 0.0008097
cg00019093 chr13:29466097:C:T -1.2521 0.2850 1.119e-05
cg00019093 chr13:29924939:A:C 0.6990 0.1792 9.606e-05
cg00019093 chr13:30737693:T:TC 1.2781 0.3289 0.0001018
cg00019093 chr13:31046537:A:C -1.7281 0.4824 0.0003408
cg00019118 chr12:132182506:G:A 2.1000 0.5502 0.0001352
cg00019118 chr12:131929142:G:A -0.4515 0.1215 0.0002037
cg00019118 chr12:132250909:C:T 0.9088 0.2608 0.0004913
cg00019118 chr12:132701115:CAT:C 1.1516 0.3315 0.0005137
cg00019137 chr19:40906190:G:C 0.5183 0.1309 7.507e-05
cg00019137 chr19:41577143:G:A 1.5101 0.4001 0.0001605
cg00019137 chr19:40588564:G:A 1.3912 0.4024 0.0005461
cg00019137 chr19:41167139:C:T -1.2062 0.3760 0.001336
cg00019151 chr1:172699548:TA:T 0.4921 0.1289 0.0001348
cg00019151 chr1:174261017:C:G -1.0987 0.3155 0.0004962
cg00019151 chr1:173159409:T:G -0.4547 0.1431 0.001492
cg00019151 chr1:173082305:G:A 1.3887 0.4421 0.001681
cg00019196 chr13:45857699:G:T 1.3429 0.0999 3.292e-41
cg00019196 chr13:45858820:G:A 1.3876 0.1541 2.166e-19
cg00019196 chr13:45863985:C:T 1.4560 0.1641 7.018e-19
cg00019275 chr19:34726825:C:T 1.6578 0.4368 0.0001475
cg00019275 chr19:35385218:G:A -0.8213 0.2339 0.0004453
cg00019275 chr19:35771139:A:T -1.2790 0.3740 0.0006264
cg00019275 chr19:34590353:T:TCATC 1.0767 0.3163 0.0006641
cg00019301 chr4:124643824:C:T 1.8717 0.4864 0.000119
cg00019301 chr4:124772621:T:C 0.4018 0.1142 0.0004324
cg00019301 chr4:123374305:C:T -0.7180 0.2213 0.001178
cg00019301 chr4:122855376:G:A 0.8012 0.2539 0.001599
cg00019308 chr1:233936972:G:A 0.5380 0.1237 1.374e-05
cg00019308 chr1:234055992:A:G 1.9189 0.4853 7.693e-05
cg00019308 chr1:234397353:TGGGGAGGAG:T -0.9255 0.2383 0.0001026
cg00019308 chr1:234763422:C:A -0.9089 0.2772 0.00104
cg00019366 chr12:130073629:G:A -0.4182 0.1036 5.439e-05
cg00019366 chr12:130477432:A:G 0.5237 0.1387 0.00016
cg00019366 chr12:130914667:A:T 2.0809 0.5616 0.0002114
cg00019366 chr12:131299466:C:T 0.9955 0.2992 0.0008773
cg00019377 chr19:41480699:C:T -0.5742 0.1505 0.0001364
cg00019377 chr19:41041422:T:A -1.0220 0.2683 0.0001392
cg00019377 chr19:41371586:G:A 0.3385 0.0958 0.0004114
cg00019377 chr19:41169908:C:T 0.8574 0.2609 0.001014
cg00019458 chr1:7014511:C:T -1.8402 0.4784 0.0001197
cg00019458 chr1:7832563:C:T -0.4553 0.1204 0.000155
cg00019458 chr1:7598635:G:T -1.2018 0.3509 0.0006145
cg00019458 chr1:6924219:C:T -0.8953 0.2919 0.002163
cg00019463 chr15:60182400:A:C -0.7505 0.1665 6.544e-06
cg00019463 chr15:59324725:C:T -0.6114 0.1600 0.0001331
cg00019463 chr15:58353812:G:C -0.5235 0.1404 0.0001933
cg00019463 chr15:59558323:G:A 2.0965 0.6945 0.002539
cg00019495 chr4:56681872:G:T 0.9501 0.0436 1.97e-105
cg00019511 chr14:100767668:G:A -0.5192 0.1407 0.0002237
cg00019511 chr14:100630191:C:T -0.6171 0.1733 0.0003707
cg00019511 chr14:100545863:C:T -1.8642 0.5584 0.0008423
cg00019511 chr14:101101893:A:T -0.3353 0.1037 0.001224
cg00019576 chr8:143870008:T:C 0.4193 0.1070 8.923e-05
cg00019576 chr8:143786266:C:T -1.5993 0.4381 0.0002614
cg00019576 chr8:144368240:T:G 1.4703 0.4421 0.0008808
cg00019576 chr8:144458636:T:C 1.1315 0.3519 0.001303
cg00019654 chr14:81527472:C:T 1.1720 0.2752 2.052e-05
cg00019654 chr14:81567846:T:C -1.2216 0.3505 0.0004908
cg00019654 chr14:82174938:T:C -1.3224 0.4013 0.0009824
cg00019654 chr14:82994008:T:C 0.5477 0.1706 0.001327
cg00019678 chr12:111152688:T:C 0.6198 0.1674 0.0002131
cg00019678 chr12:109453433:A:G -0.9690 0.2693 0.0003212
cg00019678 chr12:109576827:C:T 0.6324 0.1781 0.000383
cg00019678 chr12:110438204:C:G 0.6337 0.1839 0.0005707
cg00019759 chr1:212548396:C:T 0.7425 0.1257 3.466e-09
cg00019759 chr1:212968906:G:A -1.0781 0.2233 1.374e-06
cg00019759 chr1:212515419:C:T 0.5957 0.1301 4.702e-06
cg00019759 chr1:213345345:T:C -1.1821 0.3126 0.000156
cg00019778 chr6:159648605:C:G -0.4899 0.1311 0.0001863
cg00019778 chr6:159441229:A:G 0.5712 0.1569 0.0002732
cg00019778 chr6:160690724:C:T 1.3152 0.3732 0.0004253
cg00019778 chr6:160690374:G:C -0.3855 0.1241 0.001903
cg00019809 chr18:33765936:A:T 0.4293 0.1098 9.202e-05
cg00019809 chr18:33307693:T:C 1.2287 0.3306 0.000202
cg00019809 chr18:34224909:A:G -1.1197 0.3150 0.0003788
cg00019809 chr18:32766155:A:G -1.0189 0.2910 0.0004623
cg00019826 chr4:821852:C:G -1.0656 0.2773 0.0001214
cg00019826 chr4:700824:T:C -0.7807 0.2048 0.0001375
cg00019826 chr4:558040:T:G 1.4043 0.3728 0.0001655
cg00019826 chr4:649853:G:A -1.5766 0.4382 0.0003213
cg00019838 chr16:6891477:G:T -0.6215 0.1570 7.545e-05
cg00019838 chr16:6804379:G:C 0.6502 0.1806 0.0003174
cg00019838 chr16:6394709:A:G 0.8470 0.2396 0.0004078
cg00019838 chr16:5806893:C:G -0.3689 0.1051 0.0004458
cg00019841 chr18:48318792:G:A 0.4772 0.1257 0.0001471
cg00019841 chr18:48231104:C:T -1.6429 0.4393 0.0001838
cg00019841 chr18:47614621:T:C 1.4762 0.3960 0.0001933
cg00019841 chr18:48299411:C:T -2.4346 0.6881 0.0004029
cg00019877 chr9:116213997:G:A 2.0926 0.5614 0.0001933
cg00019877 chr9:116501637:G:A 1.3869 0.3731 0.0002015
cg00019877 chr9:115995569:T:C 1.0934 0.3011 0.0002819
cg00019877 chr9:114984572:A:T 2.4915 0.6862 0.0002823
cg00019880 chr17:53866902:G:A -0.4513 0.1152 8.92e-05
cg00019880 chr17:53356383:A:G -0.8776 0.2344 0.0001816
cg00019880 chr17:53273820:T:C -0.5152 0.1510 0.0006426
cg00019880 chr17:53011543:TACTC:T -0.7167 0.2288 0.001735
cg00019997 chr7:108381427:G:A -0.5780 0.1178 9.281e-07
cg00019997 chr7:108430511:G:C -0.5806 0.1479 8.619e-05
cg00019997 chr7:108418501:A:G 0.6490 0.1657 8.933e-05
cg00019997 chr7:108000700:C:T 0.3696 0.1276 0.003775
cg00020052 chr2:67913206:G:T 1.1806 0.2644 7.992e-06
cg00020052 chr2:68009938:G:T -0.5659 0.1632 0.0005259
cg00020052 chr2:67771159:C:T 0.3636 0.1109 0.001048
cg00020052 chr2:68258774:A:G 1.3521 0.4438 0.002312
cg00020175 chr15:70148460:A:G -0.4177 0.1045 6.407e-05
cg00020175 chr15:71776689:GA:G 0.7257 0.1881 0.0001145
cg00020175 chr15:70867441:T:C -0.4800 0.1245 0.0001151
cg00020175 chr15:70619953:C:G -1.3518 0.4438 0.002319
cg00020191 chr12:80057464:G:A 0.4609 0.1043 9.976e-06
cg00020191 chr12:78665503:G:A -0.7857 0.2135 0.000233
cg00020191 chr12:78426217:C:T -1.7442 0.4819 0.0002951
cg00020191 chr12:79810884:C:CT 1.7766 0.4909 0.0002958
cg00020297 chr6:17744454:G:A -0.4662 0.1231 0.0001533
cg00020297 chr6:18539053:G:T -1.0782 0.2883 0.0001843
cg00020297 chr6:16778953:G:A 2.2985 0.6908 0.0008772
cg00020297 chr6:18389602:C:A -0.4877 0.1840 0.008032
cg00020340 chr7:888999:C:T 0.6225 0.1216 3.05e-07
cg00020340 chr7:871459:T:C -0.5056 0.1177 1.748e-05
cg00020340 chr7:1317057:A:G 0.3955 0.1168 0.0007103
cg00020340 chr7:1443066:G:A -1.2204 0.4044 0.002545
cg00020348 chr7:142052413:C:A 0.3803 0.0933 4.546e-05
cg00020348 chr7:143493396:TC:T 0.8099 0.2088 0.0001051
cg00020348 chr7:142812624:A:G 0.3890 0.1098 0.0003969
cg00020348 chr7:143323532:T:C 0.4792 0.1615 0.00301
cg00020352 chr6:110487216:TC:T 1.4887 0.3713 6.093e-05
cg00020352 chr6:111163298:G:A 0.8060 0.2202 0.0002513
cg00020352 chr6:110490010:T:C 0.3698 0.1113 0.0008942
cg00020352 chr6:112259780:T:C -0.6314 0.2077 0.002363
cg00020390 chr7:100764196:C:T -2.3560 0.5600 2.586e-05
cg00020390 chr7:101540719:T:A -1.0628 0.2886 0.0002314
cg00020390 chr7:99964532:C:A -0.4831 0.1375 0.0004425
cg00020390 chr7:101614259:A:G 0.5011 0.1472 0.0006638
cg00020405 chr5:65221362:T:C -0.7943 0.2171 0.000253
cg00020405 chr5:65725339:T:C -0.7730 0.2201 0.000445
cg00020405 chr5:64673066:G:A -0.3641 0.1133 0.001307
cg00020405 chr5:66298274:A:T -0.2814 0.0905 0.001867
cg00020419 chr6:43223185:C:T 1.7058 0.4357 9.049e-05
cg00020419 chr6:44170987:G:A 0.3433 0.0927 0.0002118
cg00020419 chr6:42985048:C:A -0.8168 0.2219 0.0002332
cg00020419 chr6:43748654:C:G -0.4422 0.1356 0.001109
cg00020446 chr12:124540246:C:T -0.6504 0.1410 3.995e-06
cg00020446 chr12:125539626:G:C -0.5355 0.1299 3.755e-05
cg00020446 chr12:124986959:C:T 0.4782 0.1206 7.288e-05
cg00020446 chr12:124095530:G:C -0.3383 0.0944 0.0003413
cg00020474 chr1:8213491:C:T 0.3753 0.0979 0.0001272
cg00020474 chr1:7870857:GGTT:G 1.1406 0.2998 0.0001419
cg00020474 chr1:9068347:A:C -1.3217 0.3485 0.0001488
cg00020474 chr1:7592530:G:A -1.2345 0.3280 0.0001674
cg00020533 chr6:35153978:G:C 0.4373 0.1257 0.0005009
cg00020533 chr6:36308096:G:C 1.1977 0.3757 0.001432
cg00020533 chr6:34575889:C:T 2.6176 0.9748 0.007247
cg00020533 chr6:36129963:C:T -0.2790 0.1045 0.007597
cg00020622 chr2:143728354:T:A 0.9258 0.2383 0.000102
cg00020622 chr2:144121016:A:G 0.4761 0.1307 0.0002688
cg00020622 chr2:144334984:C:T -2.2347 0.6920 0.001242
cg00020622 chr2:144143099:G:T -1.9918 0.6890 0.003844
cg00020649 chr15:28096429:G:A -0.5028 0.1146 1.156e-05
cg00020649 chr15:27797562:GT:G 0.4686 0.1258 0.0001957
cg00020649 chr15:28896024:G:C 1.7492 0.4886 0.000344
cg00020649 chr15:27621812:C:G -1.0036 0.2899 0.0005356
cg00020720 chr1:85828375:G:A -1.1301 0.3148 0.0003311
cg00020720 chr1:84640357:C:T -0.4917 0.1382 0.0003741
cg00020720 chr1:84620567:T:C -0.3829 0.1168 0.001046
cg00020720 chr1:84275253:T:C 0.7068 0.2447 0.003866
cg00020778 chr12:109804776:A:G 0.6402 0.1878 0.0006523
cg00020778 chr12:109090393:C:T 1.3282 0.4038 0.001006
cg00020778 chr12:109448025:G:T 0.6671 0.2203 0.002455
cg00020778 chr12:109052197:C:T -0.6674 0.2283 0.003461
cg00020794 chr16:88263219:C:T -0.8331 0.2249 0.0002126
cg00020794 chr16:87897101:G:A -2.0676 0.5619 0.0002336
cg00020794 chr16:88429246:A:G -0.8065 0.2253 0.0003432
cg00020794 chr16:88122418:C:T -0.3553 0.1008 0.0004256
cg00020799 chr12:94170142:C:T 0.4742 0.0921 2.661e-07
cg00020799 chr12:95396069:T:C -0.6838 0.1654 3.571e-05
cg00020799 chr12:95392014:G:C 0.7600 0.1959 0.0001046
cg00020799 chr12:94334052:TA:T 0.7737 0.2048 0.0001577
cg00020991 chr4:168944541:T:C -0.6950 0.1863 0.0001908
cg00020991 chr4:169754495:C:A -1.6780 0.4905 0.0006239
cg00020991 chr4:169959225:C:T 0.4408 0.1368 0.001268
cg00020991 chr4:170748656:A:G -2.0280 0.6953 0.003538
cg00021028 chr21:45384362:G:A -1.4191 0.3712 0.0001316
cg00021028 chr21:44260220:C:T 0.6206 0.1794 0.0005402
cg00021028 chr21:44291577:A:C -0.6948 0.2050 0.0007004
cg00021028 chr21:45159746:C:T 1.8728 0.5683 0.0009827
cg00021030 chr17:27875015:T:G 1.7074 0.4353 8.759e-05
cg00021030 chr17:27516951:A:G -0.5271 0.1455 0.0002926
cg00021030 chr17:27467871:C:T -1.1394 0.3321 0.0006012
cg00021030 chr17:27751918:C:T -0.6195 0.1896 0.001084
cg00021044 chr4:42204557:C:T -0.5107 0.1460 0.0004679
cg00021044 chr4:42910890:G:A 1.0011 0.3023 0.0009287
cg00021044 chr4:42320998:G:T 0.4435 0.1371 0.001219
cg00021044 chr4:42221856:TA:T 0.9919 0.3308 0.002716
cg00021108 chr14:92516281:G:A 0.8758 0.2532 0.0005425
cg00021108 chr14:93791554:G:A 0.4834 0.1512 0.001391
cg00021108 chr14:92527683:G:A 1.2916 0.4045 0.001409
cg00021108 chr14:93182605:A:G 1.2707 0.4048 0.001695
cg00021123 chr1:16950132:C:T -0.6206 0.0567 6.61e-28
cg00021123 chr1:16679211:G:A -0.7416 0.1318 1.822e-08
cg00021128 chr17:4513574:G:A -1.0051 0.2516 6.462e-05
cg00021128 chr17:5437068:TC:T 0.3787 0.0961 8.144e-05
cg00021128 chr17:4824652:G:A -0.4898 0.1264 0.0001071
cg00021128 chr17:3965444:T:C -0.4183 0.1171 0.0003524
cg00021152 chr8:25937325:C:T -1.7665 0.3843 4.302e-06
cg00021152 chr8:25683452:C:T 1.9101 0.4886 9.26e-05
cg00021152 chr8:25711160:T:A 0.3261 0.1063 0.002149
cg00021152 chr8:26946778:C:T -0.9071 0.3045 0.002895
cg00021166 chr12:27431276:C:G 0.6665 0.1867 0.0003562
cg00021166 chr12:28061416:C:T 1.2305 0.3487 0.0004169
cg00021166 chr12:27438828:A:C -0.8876 0.2711 0.001061
cg00021166 chr12:27647602:AT:A -0.9353 0.2905 0.001286
cg00021237 chr8:67320949:C:T -0.8944 0.2455 0.00027
cg00021237 chr8:68172681:G:C -0.4078 0.1180 0.0005484
cg00021237 chr8:67765102:C:T 0.6389 0.2050 0.001834
cg00021237 chr8:68258260:C:A 0.4069 0.1364 0.002847
cg00021242 chr15:30593445:C:T -0.4264 0.1010 2.424e-05
cg00021242 chr15:29623582:C:T -0.5292 0.1500 0.0004194
cg00021242 chr15:29455806:T:G -0.6956 0.2271 0.002191
cg00021242 chr15:30703542:T:G 0.5876 0.1942 0.002484
cg00021256 chr2:219717515:A:G 1.7980 0.4336 3.37e-05
cg00021256 chr2:220756455:G:C -1.3007 0.3255 6.447e-05
cg00021256 chr2:219197557:A:G -1.0229 0.2859 0.0003473
cg00021256 chr2:219848684:C:A 1.3807 0.4039 0.0006302
cg00021275 chr2:127893552:A:G 1.3302 0.3701 0.0003251
cg00021275 chr2:127513368:T:C -0.6776 0.1948 0.0005051
cg00021275 chr2:129090743:G:T -0.7939 0.2714 0.003439
cg00021275 chr2:128726822:G:T -0.6099 0.2209 0.005771
cg00021325 chr14:90829722:C:T -0.6801 0.0763 4.948e-19
cg00021325 chr14:90778347:G:T -0.5457 0.1139 1.673e-06
cg00021325 chr14:90760677:G:C -0.5746 0.1352 2.132e-05
cg00021476 chr16:85627267:C:A 1.7299 0.3949 1.183e-05
cg00021476 chr16:85796142:C:T 1.3153 0.3074 1.882e-05
cg00021476 chr16:85942973:T:G 1.7704 0.4370 5.089e-05
cg00021476 chr16:85872526:T:C -0.7191 0.1810 7.108e-05
cg00021513 chr16:84866394:C:T 0.4659 0.1110 2.707e-05
cg00021513 chr16:84284215:G:A 1.0100 0.2555 7.735e-05
cg00021513 chr16:85087869:C:A 0.3898 0.1042 0.0001827
cg00021513 chr16:84696440:T:C 1.6431 0.4909 0.000816
cg00021527 chr17:34133475:T:G 0.5733 0.1368 2.787e-05
cg00021527 chr17:34535171:T:C -0.3916 0.1061 0.0002237
cg00021527 chr17:33595707:A:T -0.3575 0.1012 0.0004128
cg00021527 chr17:34535833:G:T -0.6671 0.1951 0.0006287
cg00021532 chr16:4282857:C:T -0.9085 0.0778 1.651e-31
cg00021532 chr16:4289624:C:A -0.7742 0.0958 6.381e-16
cg00021532 chr16:4273982:A:G 0.7781 0.0974 1.352e-15
cg00021532 chr16:4274292:T:A -0.8257 0.1083 2.387e-14
cg00021539 chr6:37451165:T:C 1.0550 0.2775 0.0001441
cg00021539 chr6:36765293:A:G -0.6194 0.1745 0.0003841
cg00021539 chr6:37105935:GA:G 1.2706 0.3721 0.000639
cg00021539 chr6:37562469:G:C -0.7851 0.2383 0.0009834
cg00021540 chr17:74923805:G:A -0.9867 0.2785 0.0003953
cg00021540 chr17:74852961:G:C 1.8655 0.5660 0.0009815
cg00021540 chr17:74337314:T:G -0.7745 0.2427 0.001416
cg00021540 chr17:74944196:G:A -0.3971 0.1246 0.001432
cg00021550 chr1:53392588:G:GC 0.7676 0.1974 0.0001009
cg00021550 chr1:54548284:G:A 1.7777 0.4909 0.000293
cg00021550 chr1:54596014:C:T -1.4055 0.4023 0.0004766
cg00021550 chr1:54929144:G:C -1.3841 0.4421 0.001745
cg00021558 chr12:52464521:A:G -2.3141 0.5608 3.683e-05
cg00021558 chr12:53038323:A:G -0.5339 0.1447 0.0002237
cg00021558 chr12:52709172:C:T -0.4000 0.1123 0.0003677
cg00021558 chr12:52148096:C:T 1.9728 0.5547 0.0003762
cg00021576 chr1:244380014:C:G 1.8002 0.4905 0.0002426
cg00021576 chr1:243553522:T:C -0.4725 0.1324 0.0003602
cg00021576 chr1:245114342:G:A -1.1577 0.3275 0.0004079
cg00021576 chr1:244416410:C:T -1.1469 0.3311 0.0005318
cg00021600 chr16:83274724:G:GC 1.7188 0.3864 8.679e-06
cg00021600 chr16:84843299:A:C -1.0253 0.2779 0.0002242
cg00021600 chr16:84525551:G:A 1.4726 0.4009 0.0002396
cg00021600 chr16:83376676:C:T 0.3894 0.1117 0.0004902
cg00021762 chr22:27077080:G:A -0.5689 0.1321 1.652e-05
cg00021762 chr22:27052875:T:C 1.5417 0.3994 0.0001134
cg00021762 chr22:28768639:T:A 0.5422 0.1581 0.0006044
cg00021762 chr22:26911759:T:C -0.5180 0.1515 0.0006297
cg00021783 chr15:42502047:A:C 0.3370 0.0963 0.0004681
cg00021783 chr15:43173221:A:G -0.9821 0.3048 0.001273
cg00021783 chr15:43614010:AG:A 0.3570 0.1212 0.003215
cg00021783 chr15:43407691:A:C -2.0423 0.6955 0.003319
cg00021855 chr8:143760770:C:G -1.8758 0.3947 2.005e-06
cg00021855 chr8:143714236:T:TA -1.5772 0.3418 3.946e-06
cg00021855 chr8:143783472:A:G -1.9205 0.5565 0.000559
cg00021855 chr8:143893737:A:G -1.6826 0.5693 0.003122
cg00021933 chr1:85778092:G:A -0.9202 0.2429 0.0001519
cg00021933 chr1:86551471:G:A 0.3406 0.1062 0.001334
cg00021933 chr1:86906079:C:T 0.3896 0.1302 0.002778
cg00021933 chr1:86830629:C:A 0.5617 0.1945 0.003877
cg00021944 chr10:104388528:G:A 0.4256 0.1204 0.0004087
cg00021944 chr10:103335941:C:T 0.6902 0.1972 0.0004638
cg00021944 chr10:104661544:T:C 2.1681 0.6928 0.00175
cg00021944 chr10:103803658:A:C -0.7297 0.2497 0.003473
cg00021945 chr19:51526223:G:A -0.4350 0.1106 8.365e-05
cg00021945 chr19:52254480:A:T -0.5511 0.1430 0.0001162
cg00021945 chr19:52496917:A:G 0.7507 0.1981 0.0001514
cg00021945 chr19:53430015:T:C 0.3772 0.1040 0.0002853
cg00021978 chr8:105788159:A:T -1.6470 0.4303 0.0001293
cg00021978 chr8:104999007:G:T -0.3778 0.1104 0.0006225
cg00021978 chr8:104811453:T:G -0.3667 0.1141 0.001317
cg00021978 chr8:106254786:T:C 0.4152 0.1310 0.001523
cg00022024 chr9:138053745:G:A -0.4819 0.1419 0.0006828
cg00022024 chr9:138045960:G:T 0.8131 0.2468 0.0009873
cg00022024 chr9:137843224:A:G 0.4925 0.1702 0.003817
cg00022024 chr9:137881715:T:C -0.8873 0.3564 0.01278
cg00022054 chr1:47518709:A:G 0.3651 0.1033 0.000408
cg00022054 chr1:47326937:T:A -0.5829 0.1660 0.0004456
cg00022054 chr1:47637498:A:G -0.3546 0.1071 0.0009337
cg00022054 chr1:49039498:C:T 0.9550 0.2908 0.001025
cg00022076 chr16:67335723:C:A 0.4617 0.1456 0.001519
cg00022076 chr16:68289744:G:C -0.7977 0.2540 0.001685
cg00022076 chr16:68855338:T:C 1.3784 0.4422 0.001828
cg00022076 chr16:67939666:C:T -1.0052 0.3343 0.002642
cg00022101 chr10:128823915:T:TG 2.2634 0.5617 5.595e-05
cg00022101 chr10:129859448:T:C 1.3820 0.3431 5.624e-05
cg00022101 chr10:128286887:T:C -0.7172 0.1940 0.000218
cg00022101 chr10:128544133:C:CA -1.0967 0.3155 0.000509
cg00022138 chr20:42701938:A:C 0.7700 0.1775 1.43e-05
cg00022138 chr20:41902034:G:C 0.7883 0.2235 0.000421
cg00022138 chr20:42047064:T:G 0.3276 0.1077 0.00236
cg00022138 chr20:41879194:G:A 0.4978 0.1677 0.002995
cg00022145 chr22:49090883:G:A 0.8715 0.1123 8.409e-15
cg00022145 chr22:49177031:G:A 1.2188 0.2699 6.307e-06
cg00022145 chr22:49092288:G:C 0.6167 0.1369 6.688e-06
cg00022145 chr22:48833889:C:T 0.8276 0.2467 0.0007951
cg00022235 chr16:11201290:T:C 0.6919 0.1761 8.567e-05
cg00022235 chr16:10831717:A:G 0.7250 0.1858 9.565e-05
cg00022235 chr16:10931313:A:G 0.8669 0.2331 0.0002002
cg00022235 chr16:12229452:C:G 0.3992 0.1177 0.0006921
cg00022259 chr12:132483853:G:A 0.8146 0.2231 0.0002609
cg00022259 chr12:132759485:G:A 0.6454 0.1984 0.001144
cg00022259 chr12:132586628:A:G 1.4051 0.4419 0.001476
cg00022259 chr12:132759446:T:G 0.4333 0.1404 0.002029
cg00022262 chr12:132385923:A:C -0.6795 0.0818 1.01e-16
cg00022262 chr12:132398728:C:T 0.8506 0.1286 3.679e-11
cg00022262 chr12:132386348:T:G -0.5915 0.1004 3.887e-09
cg00022262 chr12:132388502:C:T 0.4903 0.1025 1.725e-06
cg00022308 chr2:28130651:G:A 0.6814 0.1963 0.0005188
cg00022308 chr2:28378847:A:C 0.4738 0.1383 0.0006149
cg00022308 chr2:28584475:G:A 0.5075 0.1505 0.0007443
cg00022308 chr2:28201605:C:T -0.5916 0.1858 0.00145
cg00022492 chr15:40759471:C:CT 0.8659 0.1472 4.006e-09
cg00022492 chr15:40852269:A:G -0.9317 0.2531 0.0002326
cg00022492 chr15:40761891:A:G -1.3219 0.3704 0.0003581
cg00022492 chr15:40596601:C:G 1.1444 0.3766 0.002375
cg00022558 chr11:70504837:C:G -0.6628 0.1627 4.647e-05
cg00022558 chr11:68635929:C:T -0.7624 0.1898 5.878e-05
cg00022558 chr11:69125890:C:A 0.5293 0.1443 0.0002447
cg00022558 chr11:69432041:G:A 0.6971 0.1970 0.0004033
cg00022594 chr19:14523620:G:T 1.9706 0.4875 5.294e-05
cg00022594 chr19:14536091:C:G -0.4396 0.1197 0.000239
cg00022594 chr19:14918362:A:G -0.4019 0.1140 0.0004214
cg00022594 chr19:15241315:T:C 0.4447 0.1275 0.0004853
cg00022606 chr20:773867:C:T 0.8662 0.1747 7.122e-07
cg00022606 chr20:1291186:T:A -0.5754 0.1536 0.0001798
cg00022606 chr20:620579:C:T -0.4847 0.1377 0.0004304
cg00022606 chr20:690947:C:G -0.3693 0.1208 0.002226
cg00022633 chr13:27774668:C:A 0.8993 0.1874 1.601e-06
cg00022633 chr13:27050736:G:A -0.8956 0.2455 0.0002644
cg00022633 chr13:26471797:C:T -1.1988 0.3306 0.0002879
cg00022633 chr13:25955440:G:A -0.7359 0.2105 0.0004713
cg00022642 chr1:231071661:G:A 0.9207 0.2278 5.315e-05
cg00022642 chr1:232082658:T:A -1.1471 0.3148 0.0002681
cg00022642 chr1:232235317:A:C -1.6186 0.4861 0.0008691
cg00022642 chr1:230549143:G:A 1.0651 0.3333 0.001395
cg00022688 chr10:113549988:A:C 0.3166 0.0949 0.0008502
cg00022688 chr10:113144277:G:A 0.4648 0.1428 0.001138
cg00022688 chr10:114810667:CTG:C 1.0093 0.3135 0.001284
cg00022688 chr10:114902167:G:T -0.3025 0.1053 0.004059
cg00022858 chr4:54894390:G:A -1.8816 0.5657 0.0008804
cg00022858 chr4:54580643:C:T 1.0642 0.3271 0.001141
cg00022858 chr4:55014266:G:A -0.5581 0.1726 0.001225
cg00022858 chr4:54517942:C:T 0.9933 0.3342 0.00296
cg00022866 chr11:64341067:C:T -0.5700 0.0682 6.37e-17
cg00022866 chr11:64311234:G:A -0.6115 0.1292 2.201e-06
cg00022871 chr17:43441081:T:C -0.9628 0.2314 3.172e-05
cg00022871 chr17:44414161:A:G 1.0859 0.3157 0.000583
cg00022871 chr17:44250832:A:G 0.5921 0.1960 0.002516
cg00022871 chr17:44616450:CA:C -1.3261 0.4409 0.002633
cg00022900 chr8:94060953:G:C -0.5506 0.1237 8.573e-06
cg00022900 chr8:94560717:A:G -0.8985 0.2709 0.0009116
cg00022900 chr8:94897270:T:C 0.6416 0.2040 0.001663
cg00022900 chr8:94643056:A:G 1.8855 0.6919 0.006428
cg00022911 chr19:19850418:A:T -0.8280 0.2281 0.0002835
cg00022911 chr19:19777548:G:A -0.7189 0.2099 0.0006159
cg00022911 chr19:19852310:G:A -0.4267 0.1325 0.00128
cg00022911 chr19:18855350:G:A -1.2572 0.4052 0.001916
cg00022966 chr1:205307119:T:G 0.6189 0.1578 8.736e-05
cg00022966 chr1:205857662:C:A -1.0033 0.2682 0.0001831
cg00022966 chr1:206470715:C:T -0.4050 0.1140 0.0003816
cg00022966 chr1:206397659:C:G 1.1903 0.3511 0.0006989
cg00022997 chr6:31661319:T:C -1.0186 0.0436 7.23e-121
cg00022997 chr6:31691954:T:G -0.9336 0.0893 1.333e-25
cg00023001 chr17:55277434:C:A 0.8096 0.1722 2.583e-06
cg00023001 chr17:55435869:C:G 1.0459 0.3164 0.0009468
cg00023001 chr17:55406710:C:T -0.4694 0.1438 0.001094
cg00023001 chr17:55963793:A:G 1.0362 0.3338 0.001908
cg00023024 chr1:22772494:A:T 0.6555 0.1613 4.821e-05
cg00023024 chr1:23668536:T:C 1.3101 0.3497 0.0001793
cg00023024 chr1:22679422:C:A -0.7444 0.2000 0.0001975
cg00023024 chr1:22957425:G:T -0.3607 0.1085 0.0008876
cg00023132 chr3:69316114:C:T -1.6348 0.4307 0.0001474
cg00023132 chr3:69731539:T:C 2.1229 0.5601 0.0001505
cg00023132 chr3:68541586:TA:T 1.9896 0.5636 0.0004148
cg00023132 chr3:68254699:G:T 1.1417 0.3320 0.0005851
cg00023154 chr1:44669380:T:C 0.8846 0.2623 0.0007458
cg00023154 chr1:44816829:A:AT -0.5895 0.1873 0.001651
cg00023154 chr1:44393517:C:T 0.4901 0.1568 0.001781
cg00023154 chr1:44008664:A:G -0.6638 0.2229 0.002903
cg00023168 chr19:44918903:C:G -0.6949 0.1733 6.107e-05
cg00023168 chr19:44310249:C:T 0.4038 0.1082 0.0001899
cg00023168 chr19:44069709:A:G -1.5345 0.4394 0.0004792
cg00023168 chr19:45602338:C:T 0.7879 0.2392 0.0009877
cg00023174 chr19:12861772:G:A -0.7092 0.2052 0.0005466
cg00023174 chr19:12803680:A:G 1.6778 0.4905 0.0006248
cg00023174 chr19:11884611:C:G -0.7644 0.2435 0.00169
cg00023174 chr19:12970510:T:A 1.3314 0.4407 0.002521
cg00023185 chr8:66049562:T:C 1.1221 0.2761 4.827e-05
cg00023185 chr8:64869319:C:T 0.7709 0.1997 0.0001133
cg00023185 chr8:65160468:C:T 0.4482 0.1250 0.0003383
cg00023185 chr8:65095242:G:T 2.1886 0.6929 0.001585
cg00023233 chr10:125487729:C:T 0.5151 0.1408 0.0002528
cg00023233 chr10:126642068:T:C 1.5556 0.4390 0.0003947
cg00023233 chr10:126328031:A:T -0.8401 0.2405 0.0004779
cg00023233 chr10:126153863:C:T -0.2967 0.0994 0.002834
cg00023288 chr2:43881697:T:G -0.6894 0.1685 4.285e-05
cg00023288 chr2:44127520:G:T 0.5997 0.1743 0.0005815
cg00023288 chr2:43496309:G:A 1.8279 0.5667 0.001258
cg00023288 chr2:43816755:T:C -1.5066 0.4950 0.002338
cg00023321 chr6:31281990:TA:T 0.7539 0.1903 7.449e-05
cg00023321 chr6:31253245:T:C -0.4267 0.1106 0.0001143
cg00023321 chr6:31352387:G:A 0.5171 0.1365 0.0001518
cg00023321 chr6:32174106:G:A 0.8410 0.2348 0.0003405
cg00023351 chr12:78566979:A:T 2.0470 0.5655 0.0002951
cg00023351 chr12:78642864:G:A 1.3116 0.3735 0.0004447
cg00023351 chr12:78825287:A:G -2.1484 0.6844 0.001696
cg00023351 chr12:79746678:G:T 0.4740 0.1597 0.002991
cg00023411 chr2:71551362:C:T -0.9800 0.2440 5.93e-05
cg00023411 chr2:71746165:C:T 2.4374 0.6750 0.0003048
cg00023411 chr2:71498776:G:T 1.2755 0.3741 0.0006499
cg00023411 chr2:71988800:GT:G -0.7291 0.2341 0.001846
cg00023464 chr13:110615359:A:AC 0.7952 0.0927 9.315e-18
cg00023464 chr13:110618688:T:A 0.9108 0.1136 1.075e-15
cg00023464 chr13:110611668:A:G 0.8899 0.1561 1.187e-08
cg00023492 chr1:19564791:G:A 0.5336 0.1143 3.02e-06
cg00023492 chr1:19515010:A:G 0.5648 0.1303 1.465e-05
cg00023492 chr1:19535826:T:C 0.3354 0.1007 0.000861
cg00023492 chr1:19643117:A:G -1.8019 0.5604 0.001302
cg00023507 chr6:33308689:G:A 0.5563 0.0379 1.116e-48
cg00023507 chr6:33322625:G:A -1.0588 0.0762 6.32e-44
cg00023507 chr6:33304764:A:T -0.9910 0.0982 5.723e-24
cg00023673 chr16:87281569:T:C 0.6417 0.1450 9.618e-06
cg00023673 chr16:86154827:G:T 0.8697 0.2173 6.255e-05
cg00023673 chr16:85812246:G:A 1.1201 0.3150 0.0003771
cg00023673 chr16:86948043:TGCTATTAGTGCC:T 1.5152 0.4398 0.0005708
cg00023695 chr15:74286307:C:T 1.7054 0.3982 1.845e-05
cg00023695 chr15:75803055:T:C -0.4886 0.1263 0.000109
cg00023695 chr15:74267751:T:G -0.9988 0.3043 0.001028
cg00023695 chr15:75641560:C:T 0.6152 0.2079 0.003082
cg00023702 chr1:114492842:G:A 1.5161 0.3226 2.604e-06
cg00023702 chr1:114109045:T:C -1.1031 0.2943 0.0001786
cg00023702 chr1:113535415:A:G 0.4630 0.1435 0.001255
cg00023702 chr1:115452630:C:A 1.5327 0.4947 0.001946
cg00023726 chr1:3188066:A:G 0.6085 0.1420 1.83e-05
cg00023726 chr1:2874578:C:T -0.5366 0.1303 3.829e-05
cg00023726 chr1:3215860:T:C 0.4779 0.1239 0.0001153
cg00023726 chr1:3177380:G:A 1.4716 0.4025 0.0002555
cg00023750 chr16:29333442:G:A -0.7233 0.1765 4.155e-05
cg00023750 chr16:28938730:G:A -1.2395 0.3502 0.0004011
cg00023750 chr16:29062766:C:CGTTA -0.4909 0.1467 0.0008213
cg00023750 chr16:28593638:GT:G 2.7669 0.9820 0.004837
cg00023808 chr7:102267900:TCCAGCGATGCTA:T 0.5327 0.1037 2.786e-07
cg00023808 chr7:101370769:C:T -0.7406 0.1964 0.0001631
cg00023808 chr7:102767560:A:G -1.0413 0.3164 0.0009991
cg00023808 chr7:100991195:C:G 0.4395 0.1369 0.001322
cg00023919 chr11:67074998:G:A -0.9185 0.1592 8.022e-09
cg00023919 chr11:67056790:C:T -0.8417 0.1655 3.656e-07
cg00023919 chr11:67253029:C:T -1.3279 0.4038 0.001008
cg00023919 chr11:67058157:A:G 0.4256 0.1327 0.001339
cg00024046 chr2:20905035:C:T -0.7727 0.1687 4.658e-06
cg00024046 chr2:19868678:G:A -1.0367 0.2508 3.576e-05
cg00024046 chr2:19576451:C:T 1.0226 0.2892 0.0004061
cg00024046 chr2:20160700:T:C -1.1254 0.3524 0.001407
cg00024086 chr7:156606370:G:A -0.4485 0.1028 1.284e-05
cg00024086 chr7:155960612:T:C -0.4997 0.1234 5.142e-05
cg00024086 chr7:157784425:G:A -0.4207 0.1196 0.0004374
cg00024086 chr7:156079591:A:G 0.8521 0.2547 0.0008234
cg00024170 chr16:72462114:T:C -1.5108 0.4001 0.0001593
cg00024170 chr16:72395550:CA:C 0.5552 0.1590 0.0004814
cg00024170 chr16:71396652:C:T -0.8685 0.3042 0.004308
cg00024170 chr16:72323240:T:C -1.5615 0.5673 0.005918
cg00024192 chr2:178855239:A:T -0.4038 0.1129 0.0003492
cg00024192 chr2:180299173:T:G -0.4835 0.1436 0.0007608
cg00024192 chr2:180517453:A:G 1.3114 0.4042 0.001176
cg00024192 chr2:179524077:C:T -2.1059 0.6857 0.002132
cg00024198 chr1:2554671:G:A 1.3265 0.3278 5.19e-05
cg00024198 chr1:2969558:T:C -0.6697 0.1790 0.0001838
cg00024198 chr1:2333587:G:A -0.4149 0.1123 0.0002211
cg00024198 chr1:2338442:A:G 0.5445 0.1505 0.0002956
cg00024247 chr13:94108544:A:T 0.6614 0.1847 0.000343
cg00024247 chr13:94669252:T:C 0.7999 0.2404 0.0008746
cg00024247 chr13:94126587:T:C -0.3387 0.1119 0.002476
cg00024247 chr13:94084586:TA:T 0.3667 0.1248 0.003296
cg00024280 chr19:17354876:T:C 0.4259 0.1048 4.812e-05
cg00024280 chr19:18045505:C:A -0.5199 0.1354 0.0001229
cg00024280 chr19:16708124:TAC:T 0.3774 0.1081 0.0004821
cg00024280 chr19:18180272:G:A -1.1390 0.3318 0.0005979
cg00024382 chr17:33160375:A:T -1.0203 0.2482 3.954e-05
cg00024382 chr17:33106621:T:C 0.5182 0.1315 8.091e-05
cg00024382 chr17:34016349:G:A 1.0291 0.2894 0.0003758
cg00024382 chr17:34672960:TCATG:T 0.3520 0.1122 0.001698
cg00024396 chr6:53088017:A:G 0.8863 0.2185 4.983e-05
cg00024396 chr6:53541536:C:T -0.3755 0.1032 0.0002759
cg00024396 chr6:52340138:G:T -0.5095 0.1445 0.0004216
cg00024396 chr6:53243204:G:A -0.4192 0.1239 0.0007204
cg00024404 chr5:80261058:C:G -0.4203 0.0908 3.67e-06
cg00024404 chr5:79528043:C:T -0.5536 0.1377 5.793e-05
cg00024404 chr5:79492825:T:G 0.5857 0.1565 0.0001825
cg00024404 chr5:80251781:A:G 0.4361 0.1194 0.0002602
cg00024416 chr22:23898153:G:A 1.1967 0.0423 3.43e-176
cg00024443 chr16:21186745:T:C -1.1917 0.2974 6.167e-05
cg00024443 chr16:21598665:C:G -0.4850 0.1323 0.0002472
cg00024443 chr16:20899156:CA:C 0.8773 0.2507 0.0004675
cg00024443 chr16:20973062:C:G -0.5358 0.1976 0.006689
cg00024471 chr3:189164350:C:T -0.3720 0.0973 0.0001312
cg00024471 chr3:188025096:T:A 0.5021 0.1427 0.0004351
cg00024471 chr3:189327479:A:G -0.3715 0.1090 0.000654
cg00024471 chr3:187956142:C:A 0.5774 0.1863 0.00194
cg00024472 chr17:47210288:C:G 1.6230 0.4376 0.000208
cg00024472 chr17:47517717:C:T -0.5109 0.1631 0.001735
cg00024472 chr17:47195215:A:G -0.6759 0.2179 0.001927
cg00024472 chr17:47467490:A:G -0.2647 0.1102 0.01634
cg00024494 chr16:72200573:C:T 0.5723 0.1610 0.0003795
cg00024494 chr16:73561198:A:T 0.3519 0.1035 0.000674
cg00024494 chr16:73758906:G:A 1.1036 0.3325 0.0009039
cg00024494 chr16:72994859:A:G -2.1255 0.6852 0.00192
cg00024516 chr4:123258267:G:A -2.1437 0.5486 9.319e-05
cg00024516 chr4:124355953:T:C 1.2807 0.3739 0.0006155
cg00024516 chr4:123485453:C:G 1.2782 0.4055 0.001619
cg00024516 chr4:122589857:G:T 0.3452 0.1124 0.002138
cg00024722 chr15:31404733:C:T -0.3532 0.0982 0.00032
cg00024722 chr15:31916134:C:T -1.4381 0.4425 0.001156
cg00024722 chr15:31251525:G:T -2.2212 0.6917 0.001323
cg00024722 chr15:32940243:T:A -0.7095 0.2503 0.004584
cg00024790 chr16:21668117:G:T 1.2814 0.3741 0.0006136
cg00024790 chr16:22812776:C:CTAT 0.4504 0.1316 0.0006227
cg00024790 chr16:22721568:C:T 0.8058 0.2364 0.0006534
cg00024790 chr16:22710354:T:A -1.3327 0.4431 0.002632
cg00024812 chr2:9481979:T:C 1.0325 0.2777 0.0002011
cg00024812 chr2:9052760:T:A -0.9506 0.2664 0.0003595
cg00024812 chr2:9629641:T:G 0.7208 0.2080 0.0005281
cg00024812 chr2:9176590:A:T -0.9567 0.2797 0.0006251
cg00024967 chr3:169885672:G:A -1.9111 0.5677 0.0007617
cg00024967 chr3:169740802:G:A 1.2461 0.3729 0.0008334
cg00024967 chr3:169966899:G:C 0.5221 0.1637 0.00143
cg00024967 chr3:170238464:CT:C -0.3510 0.1111 0.001589
cg00024989 chr19:17798445:T:C 0.8052 0.1350 2.489e-09
cg00024989 chr19:17791895:G:A -0.5746 0.0970 3.19e-09
cg00024989 chr19:17797344:T:C 0.7839 0.1386 1.566e-08
cg00024989 chr19:17641880:A:C 0.5194 0.1365 0.0001419
cg00025044 chr10:51472143:T:C 1.9314 0.5674 0.0006642
cg00025044 chr10:51306064:T:C -0.5716 0.1679 0.0006646
cg00025044 chr10:50945713:C:T -0.6046 0.1963 0.002067
cg00025044 chr10:50301056:T:C 1.1913 0.4053 0.003286
cg00025138 chr14:71116047:C:T -1.5344 0.3623 2.287e-05
cg00025138 chr14:70657964:TCAAA:T -2.4915 0.6862 0.0002823
cg00025138 chr14:70451038:G:C 0.3335 0.0973 0.0006083
cg00025138 chr14:71808612:A:C 0.6729 0.1975 0.0006573
cg00025155 chr3:60726342:T:G -0.5339 0.1286 3.315e-05
cg00025155 chr3:60609707:T:A -1.1133 0.2763 5.596e-05
cg00025155 chr3:62058934:C:T -0.5913 0.1511 9.086e-05
cg00025155 chr3:60402589:A:G 0.4524 0.1218 0.0002033
cg00025185 chr15:100334150:C:T 1.1534 0.2866 5.699e-05
cg00025185 chr15:98686933:G:C 0.4126 0.1179 0.0004664
cg00025185 chr15:99146953:T:C 0.4802 0.1419 0.0007162
cg00025185 chr15:100277641:G:A -0.5648 0.1737 0.001148
cg00025331 chr2:145918245:C:A 0.8400 0.2411 0.0004932
cg00025331 chr2:145588159:A:T 0.3594 0.1108 0.001178
cg00025331 chr2:144885767:T:A 0.3281 0.1063 0.002034
cg00025331 chr2:144496562:A:G 1.2074 0.4048 0.002856
cg00025347 chr8:41664244:G:C 1.1325 0.2655 2.001e-05
cg00025347 chr8:41909425:G:A 2.0275 0.5622 0.0003107
cg00025347 chr8:42497163:G:A -1.6493 0.4911 0.0007831
cg00025347 chr8:42429789:C:G 0.9922 0.3025 0.001037
cg00025357 chr1:17250899:A:G 1.5190 0.0785 2.058e-83
cg00025357 chr1:17255593:C:T 1.4508 0.1502 4.41e-22
cg00025405 chr5:1801063:G:T 1.0631 0.2516 2.377e-05
cg00025405 chr5:1980490:C:T 1.3032 0.3736 0.0004865
cg00025405 chr5:2099553:A:G -0.3156 0.0966 0.001091
cg00025405 chr5:2133298:G:A -0.3509 0.1081 0.001168
cg00025436 chr12:55663241:A:G 0.5030 0.1506 0.0008374
cg00025436 chr12:55950499:G:A 0.4228 0.1380 0.002181
cg00025436 chr12:57562759:GAT:G 0.8486 0.2783 0.002292
cg00025436 chr12:57010414:G:C -0.9966 0.3346 0.002892
cg00025439 chr16:87822818:C:T 0.8641 0.0529 4.573e-60
cg00025439 chr16:87823989:T:C -0.8332 0.1234 1.449e-11
cg00025496 chr17:1910606:C:G 0.8690 0.2199 7.77e-05
cg00025496 chr17:1335325:T:C -0.4970 0.1309 0.0001463
cg00025496 chr17:1749470:C:T -1.2405 0.3297 0.0001685
cg00025496 chr17:1152448:G:A -0.5410 0.1593 0.0006852
cg00025626 chr2:238761621:C:T -0.5830 0.1300 7.31e-06
cg00025626 chr2:238946621:G:A 0.3550 0.0942 0.0001629
cg00025626 chr2:239868737:C:T -0.3960 0.1075 0.0002291
cg00025626 chr2:238787052:A:G -1.0298 0.3021 0.0006532
cg00025643 chr1:37084038:T:C 0.7482 0.1992 0.0001722
cg00025643 chr1:38497248:C:T 2.4374 0.6750 0.0003048
cg00025643 chr1:38051251:C:T 1.5277 0.4412 0.0005344
cg00025643 chr1:38039188:C:T 0.6930 0.2293 0.002506
cg00025647 chr3:147773564:T:G 0.4292 0.1179 0.0002731
cg00025647 chr3:147744411:C:A -2.2731 0.6947 0.001067
cg00025647 chr3:147908906:T:C -0.8297 0.2599 0.001414
cg00025647 chr3:146480459:C:A -0.6267 0.2166 0.003815
cg00025663 chr2:11394859:G:A 0.4831 0.1234 9.072e-05
cg00025663 chr2:10296317:T:G 0.4525 0.1245 0.0002801
cg00025663 chr2:10539293:T:C 1.9732 0.5667 0.0004983
cg00025663 chr2:10199956:C:T 0.4500 0.1335 0.0007472
cg00025680 chr2:44957632:G:A 0.4787 0.1035 3.77e-06
cg00025680 chr2:44882147:TGTAAA:T -1.0166 0.2564 7.357e-05
cg00025680 chr2:45824437:G:A -1.5476 0.3934 8.362e-05
cg00025680 chr2:45288575:A:G -0.3761 0.1113 0.0007229
cg00025715 chr19:58499226:A:G 0.5186 0.1533 0.0007196
cg00025715 chr19:58334635:A:G 1.9124 0.5677 0.000755
cg00025715 chr19:57917765:G:A -1.4767 0.4403 0.0007977
cg00025715 chr19:57656248:G:A 2.2563 0.6811 0.0009238
cg00025795 chr17:78772607:G:A 2.1488 0.5601 0.000125
cg00025795 chr17:77898782:C:T -0.9997 0.2620 0.0001354
cg00025795 chr17:78541188:G:GGATGGGT 0.8189 0.2260 0.0002909
cg00025795 chr17:78577076:A:T -0.3449 0.1139 0.002455
cg00025823 chr17:44859803:G:A 0.6016 0.1495 5.708e-05
cg00025823 chr17:43694122:C:A -0.6002 0.1667 0.0003168
cg00025823 chr17:43868764:C:G -1.0121 0.3544 0.004295
cg00025823 chr17:44437657:CA:C 0.3810 0.1349 0.004721
cg00025877 chr6:34874415:C:T -0.6320 0.1424 8.996e-06
cg00025877 chr6:33993664:T:C 0.3783 0.1072 0.0004185
cg00025877 chr6:34841090:C:T 1.0476 0.3018 0.0005174
cg00025877 chr6:33825196:C:G 0.3432 0.1041 0.0009797
cg00025972 chr4:186841161:G:T 1.0274 0.2117 1.22e-06
cg00025972 chr4:187894282:G:A 2.4374 0.6750 0.000305
cg00025972 chr4:188710951:C:T -0.9090 0.2616 0.0005128
cg00025972 chr4:188120611:A:G 0.3300 0.0994 0.0009009
cg00025981 chr13:42829946:G:A -2.0975 0.5613 0.0001862
cg00025981 chr13:42862630:G:A -0.8312 0.2399 0.0005301
cg00025981 chr13:42906910:T:C 2.1483 0.6845 0.001697
cg00025981 chr13:42486130:G:A 0.5911 0.1940 0.00231
cg00025991 chr10:1572301:T:C 1.9073 0.4887 9.495e-05
cg00025991 chr10:697915:C:T -0.7565 0.1961 0.0001142
cg00025991 chr10:745045:G:T -0.5749 0.1498 0.0001246
cg00025991 chr10:1231776:G:A 0.5716 0.1643 0.0005022
cg00026030 chr21:34309330:T:C -0.7169 0.1859 0.0001152
cg00026030 chr21:34759774:CA:C -1.8678 0.4860 0.0001215
cg00026030 chr21:34223119:C:T -2.0602 0.5517 0.0001882
cg00026030 chr21:34981363:C:T 0.4025 0.1112 0.0002963
cg00026033 chr12:56589641:T:C 0.3955 0.1082 0.000257
cg00026033 chr12:57125332:G:A -0.7721 0.2324 0.0008905
cg00026033 chr12:55858922:A:T 0.4675 0.1524 0.002163
cg00026033 chr12:57135660:C:T 0.3059 0.1069 0.00422
cg00026075 chr3:172678503:G:T -1.8120 0.4877 0.0002029
cg00026075 chr3:171941682:G:A -0.8185 0.2226 0.0002363
cg00026075 chr3:172415593:G:A 0.4554 0.1254 0.0002803
cg00026075 chr3:172460581:A:G 0.3917 0.1141 0.0005957
cg00026104 chr16:85815676:T:G 0.7987 0.1982 5.607e-05
cg00026104 chr16:85272446:GA:G 0.9818 0.2440 5.731e-05
cg00026104 chr16:85634875:T:C 1.3449 0.3479 0.000111
cg00026104 chr16:86754166:C:G 0.8215 0.2225 0.0002227
cg00026119 chr12:124256444:A:C 0.5273 0.1319 6.415e-05
cg00026119 chr12:124586812:G:C 0.4215 0.1066 7.703e-05
cg00026119 chr12:124647665:T:C 0.5015 0.1362 0.0002316
cg00026119 chr12:124840464:C:G 0.4814 0.1541 0.001785
cg00026141 chr3:190852285:G:A 1.0395 0.2675 0.0001021
cg00026141 chr3:190987353:C:CGA 2.1285 0.5606 0.0001465
cg00026141 chr3:192452394:GGATTT:G 1.4139 0.4019 0.0004354
cg00026141 chr3:192132544:G:C -0.3849 0.1305 0.003182
cg00026222 chr1:2981951:T:G -1.9194 0.4305 8.266e-06
cg00026222 chr1:2629443:G:A -0.3641 0.0953 0.0001331
cg00026222 chr1:1281468:G:A 1.9240 0.5644 0.0006527
cg00026222 chr1:1173935:C:G 0.8314 0.2471 0.0007669
cg00026230 chr16:30078867:G:A 0.8716 0.2187 6.744e-05
cg00026230 chr16:30547163:A:G 0.9911 0.2684 0.0002218
cg00026230 chr16:29829557:TGTCCAAA:T -0.3635 0.1105 0.0009995
cg00026230 chr16:29098690:T:A -1.2285 0.4437 0.005621
cg00026290 chr4:11539716:G:A 0.3337 0.0919 0.0002825
cg00026290 chr4:11664768:C:T -0.4765 0.1484 0.001324
cg00026290 chr4:11606173:T:C -1.2900 0.4046 0.001429
cg00026290 chr4:11198624:A:C -0.6242 0.2210 0.004739
cg00026327 chr17:78632424:A:G 0.8618 0.2115 4.603e-05
cg00026327 chr17:79863807:G:T 0.4073 0.1076 0.0001541
cg00026327 chr17:78685818:G:A 1.1380 0.3318 0.0006049
cg00026327 chr17:79227701:A:T 0.3435 0.1016 0.0007182
cg00026346 chr15:42024622:G:T -0.5367 0.1557 0.0005649
cg00026346 chr15:41272309:T:A -0.5037 0.1576 0.00139
cg00026346 chr15:42004894:G:A 0.4848 0.1665 0.003598
cg00026346 chr15:41616805:T:C 0.9697 0.3350 0.003798
cg00026362 chr6:44009435:A:G 0.8124 0.1466 3.024e-08
cg00026362 chr6:43899346:G:T -0.5779 0.1207 1.673e-06
cg00026362 chr6:44382289:A:G 0.5777 0.1576 0.0002474
cg00026362 chr6:44056337:C:T 0.9713 0.2759 0.0004303
cg00026374 chr6:35986557:G:A -0.4143 0.1086 0.0001365
cg00026374 chr6:35816849:T:C -1.9985 0.5634 0.000389
cg00026374 chr6:36237755:C:G -0.3535 0.1019 0.000523
cg00026374 chr6:34551612:G:A 2.0034 0.6887 0.003628
cg00026375 chr6:31025756:A:G 0.3857 0.0942 4.252e-05
cg00026375 chr6:29842537:AT:A -0.7021 0.1997 0.0004396
cg00026375 chr6:30403739:C:T -1.8055 0.5671 0.001455
cg00026375 chr6:30941178:AC:A 1.0263 0.3542 0.003766
cg00026412 chr10:62487601:T:C -0.7062 0.1703 3.387e-05
cg00026412 chr10:62689017:G:A 1.2737 0.3495 0.0002679
cg00026412 chr10:61567504:C:T 1.3161 0.3706 0.0003828
cg00026412 chr10:61989218:C:G 0.6753 0.1949 0.0005299
cg00026455 chr16:89622745:T:C 2.1763 0.5633 0.0001118
cg00026455 chr16:89128222:C:T 0.7518 0.2060 0.0002628
cg00026455 chr16:89638569:A:G 0.9700 0.3196 0.002407
cg00026455 chr16:90064588:A:G 0.9612 0.3553 0.006828
cg00026457 chr1:199907227:A:T -2.5033 0.6867 0.0002668
cg00026457 chr1:199581333:G:A 1.4965 0.4399 0.0006697
cg00026457 chr1:200841948:A:G 1.6401 0.4931 0.00088
cg00026457 chr1:199668074:T:C 0.9224 0.2831 0.001122
cg00026458 chr2:207384846:C:T -0.5472 0.1285 2.056e-05
cg00026458 chr2:206944260:C:T -0.5084 0.1314 0.0001096
cg00026458 chr2:206947633:A:G 0.5226 0.1464 0.0003572
cg00026458 chr2:207402886:G:T -0.3295 0.0993 0.0009076
cg00026474 chr8:133595296:G:A -0.6606 0.0865 2.169e-14
cg00026474 chr8:134309013:T:C 0.6785 0.1508 6.858e-06
cg00026474 chr8:134591280:A:G -0.4465 0.1324 0.0007459
cg00026546 chr1:34031362:T:C 0.4520 0.1249 0.0002975
cg00026546 chr1:34162784:A:G -0.4106 0.1279 0.001327
cg00026546 chr1:33782295:A:G 0.9528 0.3057 0.001828
cg00026546 chr1:34188255:C:T 0.8287 0.2821 0.003312
cg00026553 chr15:90033662:G:A 0.5563 0.1096 3.856e-07
cg00026553 chr15:90024337:C:T 0.3962 0.0906 1.221e-05
cg00026553 chr15:90025728:A:G 0.0514 0.0757 0.4966
cg00026603 chr13:73149406:T:G -1.1574 0.2994 0.0001108
cg00026603 chr13:73142804:T:A -2.6016 0.6845 0.0001444
cg00026603 chr13:72452867:A:G 1.0698 0.3019 0.0003951
cg00026603 chr13:73251337:A:G 0.7955 0.2471 0.001285
cg00026703 chr15:96341017:A:G -0.3933 0.1021 0.0001166
cg00026703 chr15:96918612:C:T 0.7652 0.2021 0.0001532
cg00026703 chr15:95908591:G:A 1.5524 0.4337 0.0003443
cg00026703 chr15:96348272:A:G 1.1420 0.3769 0.002447
cg00026731 chr18:56188996:C:T 0.8298 0.2165 0.000127
cg00026731 chr18:54975003:G:A -1.7802 0.4908 0.0002871
cg00026731 chr18:55504874:G:C -0.4363 0.1227 0.0003788
cg00026731 chr18:54473996:A:G 0.6471 0.1980 0.001084
cg00026776 chr6:32731548:A:G -1.1134 0.2546 1.222e-05
cg00026776 chr6:32697839:G:T 0.4264 0.1061 5.806e-05
cg00026776 chr6:31468035:G:GA 0.5083 0.1351 0.0001676
cg00026776 chr6:32820360:T:C -0.5933 0.1672 0.0003863
cg00026803 chr1:160092550:G:A 0.5193 0.0836 5.305e-10
cg00026803 chr1:160054074:G:A -0.6132 0.1285 1.812e-06
cg00026803 chr1:160295878:G:C 0.9096 0.2707 0.0007788
cg00026853 chr16:31513503:G:A 1.5007 0.4416 0.0006779
cg00026853 chr16:31642933:C:T 2.2649 0.6915 0.001055
cg00026853 chr16:30108204:C:A 0.6027 0.1855 0.001162
cg00026853 chr16:30905083:C:T -0.9906 0.3176 0.001816
cg00026857 chr12:6848244:G:C -1.0758 0.2744 8.821e-05
cg00026857 chr12:7468861:A:T -0.8933 0.2676 0.0008429
cg00026857 chr12:5849555:G:A -0.5856 0.1795 0.001103
cg00026857 chr12:5665324:A:T -1.0228 0.3350 0.002264
cg00026909 chr1:58553972:C:T -0.7460 0.1082 5.341e-12
cg00026909 chr1:58456745:A:G 0.5427 0.1196 5.72e-06
cg00026909 chr1:58662521:A:C 0.5392 0.1251 1.634e-05
cg00026909 chr1:58539515:G:A -0.4995 0.1197 3.02e-05
cg00026919 chr13:40525976:A:G 1.3840 0.3732 0.0002083
cg00026919 chr13:39275303:G:C -0.9928 0.2919 0.0006699
cg00026919 chr13:40070669:C:T 0.9603 0.3036 0.001558
cg00026919 chr13:40452675:G:A -0.3267 0.1052 0.001897
cg00026938 chr2:120637716:A:T 0.5966 0.1366 1.256e-05
cg00026938 chr2:120599065:CCTT:C 0.3801 0.0981 0.0001066
cg00026938 chr2:120511057:G:T -0.5546 0.1492 0.0002017
cg00026938 chr2:120876435:G:A -0.4910 0.1416 0.0005235
cg00026974 chr17:41611532:G:GC -1.6807 0.4359 0.0001155
cg00026974 chr17:41667465:G:A -1.3693 0.4030 0.00068
cg00026974 chr17:42933666:A:G -0.4311 0.1321 0.001107
cg00026974 chr17:42305129:G:A -1.1790 0.3750 0.001668
cg00027037 chr18:22615536:T:A -1.0023 0.3027 0.0009306
cg00027037 chr18:22309963:G:A 1.3664 0.4426 0.002022
cg00027037 chr18:22416048:G:A -0.3924 0.1275 0.002082
cg00027037 chr18:22414033:A:T 1.0570 0.3780 0.005172
cg00027081 chr2:3321377:T:C 0.6384 0.0955 2.261e-11
cg00027081 chr2:3340914:T:C 0.7525 0.1576 1.791e-06
cg00027081 chr2:2862014:G:T 1.0662 0.2582 3.631e-05
cg00027081 chr2:3329633:A:G 0.3894 0.1038 0.0001757
cg00027083 chr18:5791644:T:C -0.5070 0.1297 9.272e-05
cg00027083 chr18:5603311:G:A -0.3911 0.1049 0.0001921
cg00027083 chr18:4949932:C:T 0.8442 0.2349 0.0003264
cg00027083 chr18:5697059:G:A 0.4647 0.1523 0.002281
cg00027114 chr7:43371614:T:G 1.0524 0.2300 4.738e-06
cg00027114 chr7:42004198:C:T -1.3474 0.4005 0.0007669
cg00027114 chr7:42722647:C:T -0.3873 0.1226 0.001587
cg00027114 chr7:43132688:G:A 0.3111 0.1060 0.003322
cg00027120 chr7:142319476:G:A -1.7255 0.4825 0.0003488
cg00027120 chr7:142257563:C:A -1.1124 0.3284 0.0007072
cg00027120 chr7:141913413:G:T 1.1507 0.3522 0.001087
cg00027120 chr7:143858184:AT:A 0.9095 0.2882 0.001603
cg00027155 chr16:11005342:C:T -1.7825 0.1159 2.105e-53
cg00027155 chr16:11026936:G:A -1.5486 0.1473 7.721e-26
cg00027155 chr16:11045140:C:T -1.5619 0.1726 1.458e-19
cg00027162 chr7:151780623:C:T -0.4858 0.1176 3.614e-05
cg00027162 chr7:151391562:T:C 0.4372 0.1091 6.115e-05
cg00027162 chr7:151755050:C:T -1.5735 0.4386 0.000334
cg00027162 chr7:150972888:C:G 0.5390 0.1646 0.00106
cg00027232 chr2:85801055:C:T -1.2996 0.3489 0.0001956
cg00027232 chr2:85496421:C:G 1.5683 0.4331 0.0002935
cg00027232 chr2:84942149:A:G 0.9528 0.2664 0.0003474
cg00027232 chr2:85886515:C:T 1.2835 0.3748 0.0006159
cg00027400 chr18:50110228:TC:T -0.6670 0.1778 0.0001764
cg00027400 chr18:49979861:G:C -0.7888 0.2132 0.0002154
cg00027400 chr18:50572516:A:G -1.5703 0.4387 0.0003441
cg00027400 chr18:50284935:T:G -0.5355 0.1551 0.0005573
cg00027466 chr1:156359380:CTTTTTTTTT:C 0.3980 0.0900 9.707e-06
cg00027466 chr1:156630045:T:C 1.0402 0.3020 0.0005714
cg00027466 chr1:156433063:G:GGA -0.8948 0.2919 0.002176
cg00027466 chr1:155453572:G:T 2.0683 0.6868 0.0026
cg00027499 chr16:29855229:G:A -0.6223 0.1988 0.001747
cg00027499 chr16:30506720:G:C 0.3503 0.1127 0.001875
cg00027499 chr16:30393890:T:G -2.0507 0.6874 0.002851
cg00027499 chr16:30459725:C:T -0.4553 0.1677 0.006614
cg00027570 chr1:116928642:C:CA 0.9087 0.2608 0.0004922
cg00027570 chr1:116532140:G:A 1.0911 0.3328 0.001043
cg00027570 chr1:117150597:TTTAG:T -1.3198 0.4040 0.001088
cg00027570 chr1:117137041:G:T -1.9480 0.6903 0.004771
cg00027586 chr18:76013245:C:T 0.6761 0.1690 6.328e-05
cg00027586 chr18:76906918:C:G 0.9094 0.2335 9.84e-05
cg00027586 chr18:76168376:C:G 0.6109 0.1595 0.0001279
cg00027586 chr18:77032984:T:A 0.3139 0.0950 0.0009517
cg00027637 chr1:227503578:C:T 1.3260 0.3452 0.0001227
cg00027637 chr1:226924823:G:A 0.5366 0.1544 0.0005096
cg00027637 chr1:226930483:C:G -0.3718 0.1113 0.0008384
cg00027637 chr1:226345746:G:T 0.3857 0.1309 0.003211
cg00027650 chr15:57669550:T:C 1.0827 0.2577 2.65e-05
cg00027650 chr15:57463800:G:T -1.1496 0.3138 0.0002487
cg00027650 chr15:57937848:A:G -1.1509 0.3144 0.0002515
cg00027650 chr15:57628445:T:A -1.3666 0.4425 0.00201
cg00027669 chr17:37090923:GA:G -0.7346 0.1940 0.0001523
cg00027669 chr17:37762045:C:T 1.6167 0.4917 0.001009
cg00027669 chr17:37020406:TAACAATTTA:T 2.1974 0.6829 0.001293
cg00027669 chr17:36666278:G:C 1.5778 0.4940 0.001404
cg00027674 chr11:88174506:C:T 1.1137 0.1827 1.081e-09
cg00027674 chr11:88164536:G:A 0.9285 0.1720 6.735e-08
cg00027674 chr11:88116622:A:G 0.9853 0.2031 1.231e-06
cg00027674 chr11:88747067:C:A -0.4973 0.1116 8.415e-06
cg00027729 chr16:30349677:A:G -2.6765 0.6880 0.0001002
cg00027729 chr16:30556788:T:C 1.2345 0.3750 0.000994
cg00027729 chr16:32057572:C:T -1.1243 0.4071 0.00575
cg00027729 chr16:31507027:C:T 0.2817 0.1082 0.009244
cg00027745 chr7:1419173:C:T -0.8383 0.1656 4.131e-07
cg00027745 chr7:904418:C:T 0.8017 0.2088 0.0001231
cg00027745 chr7:903397:C:G -0.5121 0.1461 0.0004579
cg00027745 chr7:1281222:G:A 1.1376 0.3318 0.0006075
cg00027990 chr19:18970514:G:T 1.3425 0.3112 1.604e-05
cg00027990 chr19:18534756:T:C -1.8375 0.4867 0.0001597
cg00027990 chr19:18322083:C:T -1.1063 0.3325 0.0008765
cg00027990 chr19:17790724:A:G -1.1637 0.3509 0.0009109
cg00027995 chr15:40348392:C:T -0.9537 0.2526 0.00016
cg00027995 chr15:39261420:A:AG 0.5116 0.1456 0.0004441
cg00027995 chr15:40879186:G:A -0.4248 0.1281 0.000912
cg00027995 chr15:40466973:A:T 1.4327 0.4377 0.001063
cg00028013 chr15:73347885:C:T -1.1165 0.2875 0.0001028
cg00028013 chr15:74061220:T:G 0.3267 0.0919 0.00038
cg00028013 chr15:75159991:G:A 0.5056 0.1501 0.0007584
cg00028013 chr15:74422864:T:C -0.3042 0.1002 0.002409
cg00028014 chr2:200696017:T:G 0.7116 0.0553 7.453e-38
cg00028014 chr2:200817672:G:A -0.4252 0.1056 5.692e-05
cg00028022 chr1:246821010:G:A -1.2216 0.0625 3.558e-85
cg00028022 chr1:246819513:T:C -1.1460 0.0726 3.514e-56
cg00028022 chr1:246815505:C:T -1.1953 0.0767 8.427e-55
cg00028022 chr1:246823918:T:C -1.0561 0.0945 5.099e-29
cg00028034 chr20:31289219:G:T -1.6076 0.4317 0.0001963
cg00028034 chr20:30352546:G:A -0.4776 0.1620 0.003193
cg00028034 chr20:30908111:C:T 0.4593 0.1612 0.004384
cg00028034 chr20:31398024:C:T 0.4230 0.1767 0.01666
cg00028056 chr2:220835696:G:A -0.3948 0.1099 0.0003294
cg00028056 chr2:221185618:C:T -1.4205 0.3980 0.0003582
cg00028056 chr2:219433194:G:T -0.3370 0.0969 0.0005044
cg00028056 chr2:221183143:G:A -0.3982 0.1153 0.0005514
cg00028135 chr3:114041770:C:T 1.9490 0.5556 0.0004512
cg00028135 chr3:114838145:G:A -0.6447 0.1871 0.0005704
cg00028135 chr3:113552144:A:T -0.9066 0.2772 0.001072
cg00028135 chr3:113824173:GAT:G 0.3843 0.1198 0.001333
cg00028184 chr1:222842313:T:A -0.3946 0.1004 8.487e-05
cg00028184 chr1:222066192:T:C -0.3956 0.1114 0.0003824
cg00028184 chr1:223471914:T:C 0.5547 0.1584 0.0004638
cg00028184 chr1:223268109:T:C 0.3586 0.1145 0.001743
cg00028211 chr2:44437613:T:C 1.0165 0.2371 1.808e-05
cg00028211 chr2:45781946:C:T -0.3729 0.0976 0.0001338
cg00028211 chr2:45052048:C:A 0.3913 0.1094 0.0003486
cg00028211 chr2:45955339:G:C -1.2504 0.3728 0.0007956
cg00028232 chr4:1900182:T:C -0.6689 0.1588 2.535e-05
cg00028232 chr4:1750147:G:C -2.2662 0.5617 5.47e-05
cg00028232 chr4:1559852:T:C 0.8245 0.2198 0.0001755
cg00028232 chr4:1602243:C:A 0.3397 0.1035 0.001027
cg00028251 chr6:119186889:T:C 0.5964 0.1560 0.0001321
cg00028251 chr6:119208350:T:C -0.9824 0.2904 0.0007165
cg00028251 chr6:120175657:GT:G -2.2336 0.6952 0.001315
cg00028251 chr6:119896565:G:A -1.0509 0.3335 0.001628
cg00028299 chr8:59013059:C:T 0.4728 0.1263 0.0001814
cg00028299 chr8:58938782:T:C 0.7122 0.2068 0.0005746
cg00028299 chr8:59216662:T:C -0.5726 0.1732 0.0009484
cg00028299 chr8:59100042:T:C 0.2900 0.0942 0.002071
cg00028308 chr12:53709089:G:A 0.4456 0.1229 0.0002884
cg00028308 chr12:54556546:G:A -0.7442 0.2195 0.0006984
cg00028318 chr6:28953195:G:A -1.0317 0.2893 0.0003622
cg00028318 chr6:29254389:A:AACACACACACAC 1.7369 0.4916 0.0004102
cg00028318 chr6:29752827:A:G 0.5602 0.1816 0.002034
cg00028318 chr6:29563167:C:T -0.3524 0.1248 0.004755
cg00028336 chr4:185941822:T:C 0.6733 0.1832 0.0002368
cg00028336 chr4:186778730:C:T 1.2538 0.3499 0.0003393
cg00028336 chr4:186884760:TTA:T 0.6951 0.2275 0.002245
cg00028336 chr4:186814804:G:A -1.2326 0.4061 0.002404
cg00028338 chr4:996088:C:T 1.9592 0.5642 0.0005152
cg00028338 chr4:2352626:G:A 0.5115 0.1502 0.0006595
cg00028338 chr4:1711859:G:A 0.3918 0.1175 0.0008508
cg00028338 chr4:1567797:C:T 0.5362 0.1783 0.002644
cg00028429 chr15:100662382:T:G 0.8032 0.2018 6.895e-05
cg00028429 chr15:101657687:G:A -1.4353 0.3723 0.0001155
cg00028429 chr15:100714651:C:A 0.6169 0.1717 0.0003259
cg00028429 chr15:101741215:T:C -0.6999 0.2112 0.0009204
cg00028431 chr8:124912501:C:T -2.2702 0.5436 2.965e-05
cg00028431 chr8:125663450:C:A 0.7768 0.2256 0.0005733
cg00028431 chr8:124691997:T:C -0.3680 0.1186 0.00191
cg00028431 chr8:125729606:A:G 0.9764 0.3345 0.003507
cg00028455 chr6:127025241:G:T 0.8691 0.2405 0.0003018
cg00028455 chr6:125369110:C:A -0.8588 0.2548 0.0007519
cg00028455 chr6:126094618:G:A 1.7384 0.5623 0.001991
cg00028455 chr6:125704419:C:T -2.0860 0.6973 0.002778
cg00028487 chr19:53445778:A:G 0.4484 0.1171 0.0001291
cg00028487 chr19:53190816:C:T 0.4258 0.1132 0.0001687
cg00028487 chr19:53460188:CAA:C -0.6105 0.1647 0.0002093
cg00028487 chr19:53436315:T:C -1.5500 0.4388 0.0004119
cg00028507 chr1:1991856:A:G -1.7392 0.4350 6.376e-05
cg00028507 chr1:3541333:C:T -0.5231 0.1438 0.0002749
cg00028507 chr1:3098269:A:C -0.5251 0.1495 0.000443
cg00028507 chr1:3134555:T:A 0.8720 0.2546 0.0006136
cg00028515 chr3:188293619:G:A 0.5545 0.1253 9.654e-06
cg00028515 chr3:187037050:T:G 0.4563 0.1115 4.281e-05
cg00028515 chr3:187722323:C:A 1.8351 0.5593 0.001034
cg00028515 chr3:186913290:G:A -1.1967 0.3756 0.001443
cg00028598 chr15:27174208:A:G -1.4338 0.4017 0.0003585
cg00028598 chr15:26740954:T:G 2.3842 0.6929 0.0005802
cg00028598 chr15:26614384:G:A -0.6346 0.1904 0.000857
cg00028598 chr15:27468690:T:C 0.5069 0.1782 0.004456
cg00028636 chr12:6478502:C:G -0.6496 0.1391 3.034e-06
cg00028636 chr12:7530337:A:G 2.6765 0.6880 0.0001002
cg00028636 chr12:7846761:A:G -1.7923 0.4881 0.000241
cg00028636 chr12:7311194:T:G 2.2563 0.6811 0.0009239
cg00028677 chr15:56508955:A:G -0.9039 0.2707 0.0008389
cg00028677 chr15:54970631:C:G -1.8723 0.5683 0.0009859
cg00028677 chr15:55607742:A:T -0.8002 0.2560 0.001771
cg00028677 chr15:56332483:G:T -1.0827 0.3534 0.002185
cg00028678 chr2:130907725:A:G 1.4372 0.2920 8.57e-07
cg00028678 chr2:132041540:C:T -0.4591 0.1191 0.0001162
cg00028678 chr2:130897311:G:C 0.3291 0.0947 0.0005112
cg00028678 chr2:130877185:A:G 0.5265 0.1610 0.001075
cg00028749 chr13:102772789:ACT:A -1.3293 0.3729 0.0003647
cg00028749 chr13:104158087:T:C 0.4696 0.1350 0.0005032
cg00028749 chr13:103478697:T:C 2.3311 0.6786 0.0005926
cg00028749 chr13:103672895:A:G 1.8126 0.5670 0.00139
cg00028757 chr6:31382028:C:A 0.4386 0.1137 0.0001149
cg00028757 chr6:31893055:C:T 1.6683 0.4907 0.0006739
cg00028757 chr6:31249762:C:G 0.2916 0.0918 0.001498
cg00028757 chr6:32773710:C:G 0.3820 0.1357 0.004874
cg00028829 chr16:59170858:A:G -0.4448 0.1044 2.035e-05
cg00028829 chr16:57797675:G:A 1.1335 0.3249 0.000485
cg00028829 chr16:58217879:G:A -0.3039 0.0898 0.0007189
cg00028829 chr16:59210387:C:G -0.3308 0.1038 0.00143
cg00028844 chr20:43165195:G:C 1.0156 0.2589 8.778e-05
cg00028844 chr20:44804358:G:A 1.9239 0.5564 0.0005451
cg00028844 chr20:44158152:C:T 0.3924 0.1137 0.0005569
cg00028844 chr20:43024623:A:G 0.8439 0.2551 0.0009399
cg00028870 chr3:138921990:T:C 1.0953 0.3327 0.0009946
cg00028870 chr3:137726074:A:T 1.1386 0.3517 0.001205
cg00028870 chr3:139350728:G:A -0.7954 0.2488 0.00139
cg00028870 chr3:139337726:T:C -1.0314 0.3337 0.001996
cg00028881 chr6:31799067:A:G -1.0824 0.1976 4.282e-08
cg00028881 chr6:31871717:C:T 0.5978 0.1213 8.287e-07
cg00028881 chr6:31962685:G:A 0.5174 0.1385 0.0001875
cg00028881 chr6:32121659:C:T 1.1539 0.3278 0.0004309
cg00028918 chr5:158210176:T:A -1.3062 0.3282 6.906e-05
cg00028918 chr5:159849553:G:A -0.9839 0.2602 0.0001558
cg00028918 chr5:159632315:C:T 1.0725 0.3160 0.000688
cg00028918 chr5:159867336:C:T -0.4803 0.1448 0.0009095
cg00028929 chr12:52516333:A:G -1.0757 0.0810 2.973e-40
cg00028929 chr12:52519175:G:A -0.9932 0.1162 1.273e-17
cg00028935 chr3:147748508:G:T -0.5550 0.1578 0.0004381
cg00028935 chr3:147708714:G:A -0.6641 0.1895 0.0004585
cg00028935 chr3:147520133:T:C 0.2985 0.0933 0.001382
cg00028935 chr3:147350385:G:A -0.3510 0.1140 0.002081
cg00028993 chr19:47860943:C:T 1.4083 0.3255 1.516e-05
cg00028993 chr19:47826596:T:C -0.5516 0.1472 0.0001783
cg00028993 chr19:47772793:G:A 0.8984 0.2455 0.0002526
cg00028993 chr19:48930329:T:C -1.2117 0.3740 0.001196
cg00029052 chr16:19525318:C:CAG -0.4887 0.1184 3.698e-05
cg00029052 chr16:19555157:T:C -0.4381 0.1148 0.0001355
cg00029052 chr16:19515003:T:A -0.3715 0.1016 0.0002576
cg00029052 chr16:19455407:A:C -0.5510 0.1538 0.0003409
cg00029053 chr2:11593150:C:A -2.0415 0.4824 2.317e-05
cg00029053 chr2:10227020:G:A -0.3894 0.1045 0.0001944
cg00029053 chr2:10652708:T:A -1.4714 0.4420 0.0008721
cg00029053 chr2:10050817:G:A 0.7811 0.2556 0.002243
cg00029161 chr7:75626315:A:C -0.8129 0.2035 6.505e-05
cg00029161 chr7:75009093:A:G -0.6151 0.1669 0.0002283
cg00029161 chr7:75692537:T:C -1.7703 0.4886 0.0002911
cg00029161 chr7:75537904:C:T -0.4983 0.1514 0.0009993
cg00029233 chr17:42689379:C:T 0.5565 0.1118 6.452e-07
cg00029233 chr17:43989242:C:T 0.9639 0.2633 0.0002507
cg00029233 chr17:43694621:T:C 0.9279 0.2913 0.001448
cg00029233 chr17:43694061:T:C -0.8369 0.2708 0.001997
cg00029246 chr7:138091735:C:T -0.9436 0.2699 0.0004713
cg00029246 chr7:137905148:T:C -1.2441 0.3730 0.0008505
cg00029246 chr7:137926586:C:T 2.2854 0.6905 0.0009331
cg00029246 chr7:137989868:C:T 0.7049 0.2159 0.001093
cg00029282 chr2:96132566:C:T 0.9684 0.3001 0.001252
cg00029282 chr2:96480847:AC:A -1.4712 0.4906 0.002711
cg00029282 chr2:96536753:T:C 0.5945 0.1994 0.002871
cg00029282 chr2:95755273:T:C -1.0323 0.3785 0.006386
cg00029284 chr12:111021602:A:T 2.1974 0.6829 0.001293
cg00029284 chr12:112721939:G:T -0.8940 0.2919 0.002197
cg00029284 chr12:110974907:C:T -1.3828 0.4957 0.005274
cg00029284 chr12:111316480:A:T -0.2713 0.1000 0.006643
cg00029353 chr12:51563966:G:A -0.6505 0.1744 0.0001912
cg00029353 chr12:52059727:TTAGCTGTGCCTGGC:T 1.7537 0.4815 0.0002706
cg00029353 chr12:52016640:C:T 0.9290 0.2703 0.0005885
cg00029353 chr12:51631150:T:C -0.6104 0.1904 0.001343
cg00029397 chr12:57126904:T:C 0.9112 0.2616 0.0004952
cg00029397 chr12:57462084:C:G -1.6885 0.4923 0.0006042
cg00029397 chr12:58887972:C:T -1.1949 0.3498 0.0006362
cg00029397 chr12:58819997:T:C -1.1462 0.3520 0.001128
cg00029521 chr6:39339738:T:G -0.5028 0.1134 9.322e-06
cg00029521 chr6:39003931:TTTC:T 1.0820 0.2951 0.0002458
cg00029521 chr6:38485261:A:G -0.3237 0.0928 0.0004838
cg00029521 chr6:39285083:C:A -0.4840 0.1414 0.0006225
cg00029583 chr8:770491:G:A 0.6525 0.1646 7.365e-05
cg00029583 chr8:1212454:A:G -0.4151 0.1093 0.0001449
cg00029583 chr8:2231343:C:G 0.8818 0.2471 0.0003583
cg00029583 chr8:1245044:C:T 0.8501 0.2512 0.0007131
cg00029619 chr6:18514270:A:T -1.0914 0.3158 0.0005485
cg00029619 chr6:16777109:T:A -0.5041 0.1468 0.000594
cg00029619 chr6:17225790:T:C -0.7423 0.2218 0.000819
cg00029619 chr6:17127475:G:A 0.4514 0.1418 0.00145
cg00029640 chr19:35202515:C:T 0.8374 0.2167 0.0001116
cg00029640 chr19:36082800:A:G 1.4617 0.4026 0.0002828
cg00029640 chr19:35086259:C:T 0.4027 0.1125 0.0003437
cg00029640 chr19:36153047:G:T -1.6911 0.5637 0.002701
cg00029678 chr17:79108380:A:C -2.4089 0.5590 1.636e-05
cg00029678 chr17:78564295:A:G -0.3916 0.1065 0.0002363
cg00029678 chr17:79214074:G:A -0.8507 0.2459 0.0005423
cg00029678 chr17:78652913:A:G 2.0780 0.6949 0.002784
cg00029821 chr6:147369933:A:T -0.4366 0.1141 0.0001309
cg00029821 chr6:148062948:T:C -0.6713 0.1768 0.000147
cg00029821 chr6:148168462:C:T -0.3569 0.1040 0.0006004
cg00029821 chr6:148362064:C:T -0.4511 0.1426 0.001558
cg00029822 chr15:75785857:A:C 1.0015 0.2173 4.06e-06
cg00029822 chr15:75684577:T:G -1.4866 0.3642 4.48e-05
cg00029822 chr15:76103090:G:A 0.3268 0.0999 0.001072
cg00029822 chr15:75013738:G:A 0.7615 0.2943 0.009678
cg00029825 chr16:30885159:G:A 1.1587 0.3318 0.0004786
cg00029825 chr16:31008178:C:T -1.5053 0.4400 0.000624
cg00029825 chr16:31892705:C:T 1.4626 0.4406 0.0009021
cg00029825 chr16:31431952:T:A 1.4819 0.5694 0.009248
cg00029826 chr14:20993750:A:G -0.7026 0.1766 6.956e-05
cg00029826 chr14:20425210:C:T -0.6856 0.2080 0.0009837
cg00029826 chr14:20049828:C:T 0.3453 0.1065 0.001186
cg00029826 chr14:20528353:T:C -0.4656 0.1439 0.001215
cg00029831 chr8:144801770:A:G -0.8030 0.2302 0.0004858
cg00029831 chr8:144732551:G:T 1.3560 0.4961 0.006274
cg00029831 chr8:144914751:C:T 1.8027 0.7010 0.01012
cg00029831 chr8:145057130:G:A 0.3239 0.1442 0.02463
cg00029922 chr2:191897773:G:A 1.3771 0.4027 0.000627
cg00029922 chr2:192885101:A:G 2.2649 0.6915 0.001055
cg00029922 chr2:192132211:G:A -0.3308 0.1051 0.001644
cg00029922 chr2:191818277:C:T -0.4051 0.1349 0.002663
cg00029928 chr6:132115941:T:C -0.4600 0.1167 8.107e-05
cg00029928 chr6:134041792:G:A -1.2788 0.3718 0.0005834
cg00029928 chr6:132542086:A:G -1.6451 0.4930 0.0008475
cg00029928 chr6:132754979:G:C 1.3244 0.4432 0.002808
cg00029973 chr17:3468885:A:G -0.6496 0.1670 0.0001005
cg00029973 chr17:2769511:C:A -0.5930 0.1602 0.0002142
cg00029973 chr17:3538190:CA:C -1.6088 0.4864 0.0009412
cg00029973 chr17:3013982:CAG:C -0.2928 0.0966 0.002446
cg00029979 chr17:48443745:G:C 1.1117 0.2762 5.707e-05
cg00029979 chr17:49998674:T:A 0.8643 0.2455 0.0004307
cg00029979 chr17:48468001:G:A -1.2081 0.3514 0.0005853
cg00029979 chr17:49236569:T:C -0.3434 0.1169 0.00331
cg00030005 chr7:155368194:G:A 0.3756 0.1000 0.0001739
cg00030005 chr7:154785045:G:A -0.6757 0.1827 0.0002174
cg00030005 chr7:154806929:G:A 1.0278 0.3022 0.0006709
cg00030005 chr7:155752829:G:A 1.2058 0.3754 0.00132
cg00030047 chr1:6035102:A:G 0.3939 0.1104 0.0003601
cg00030047 chr1:5288790:G:A 1.1929 0.3516 0.000692
cg00030047 chr1:6155286:T:C 0.7939 0.2421 0.001039
cg00030047 chr1:6162823:C:T 0.6255 0.1960 0.001411
cg00030176 chr6:29788493:C:T 1.4409 0.1955 1.723e-13
cg00030176 chr6:29823339:C:T 0.9278 0.1561 2.784e-09
cg00030176 chr6:29980813:GA:G 0.9296 0.2100 9.536e-06
cg00030176 chr6:29401742:T:C -0.4336 0.1321 0.00103
cg00030291 chr7:8497294:T:C 0.4827 0.1182 4.464e-05
cg00030291 chr7:7981582:C:G 0.3790 0.1007 0.0001682
cg00030291 chr7:9290101:A:T 0.9635 0.2720 0.0003968
cg00030291 chr7:8571445:A:G -0.3328 0.0994 0.0008129
cg00030296 chr17:74741701:C:T 1.5685 0.4405 0.0003698
cg00030296 chr17:74787349:G:A -1.3983 0.4025 0.0005123
cg00030296 chr17:75577156:A:G 0.3668 0.1191 0.002066
cg00030296 chr17:76255110:T:G -0.3687 0.1331 0.005602
cg00030420 chr5:139711876:G:C 1.3383 0.3685 0.0002817
cg00030420 chr5:139687513:G:A -0.4327 0.1195 0.0002948
cg00030420 chr5:139708492:G:A 0.8756 0.2845 0.002088
cg00030420 chr5:141152307:C:T 0.8319 0.2708 0.002129
cg00030422 chr3:38326087:T:G -0.9850 0.2690 0.0002507
cg00030422 chr3:37767986:A:G -0.4678 0.1313 0.000369
cg00030422 chr3:37105000:C:T 1.3057 0.4018 0.001156
cg00030422 chr3:39044246:T:C 0.9163 0.2917 0.001681
cg00030423 chr19:30014790:T:C -2.6016 0.6845 0.0001444
cg00030423 chr19:30365932:A:T -1.3289 0.3741 0.0003816
cg00030423 chr19:30127940:G:A -0.5511 0.1620 0.0006665
cg00030423 chr19:29052788:C:CCACTGGGGA 0.4842 0.1487 0.001127
cg00030427 chr6:168971006:T:C 1.4912 0.4002 0.0001946
cg00030427 chr6:168994941:G:A -0.3450 0.0938 0.0002356
cg00030427 chr6:169445041:C:T -1.4029 0.3986 0.0004326
cg00030427 chr6:169940064:TGA:T 1.1363 0.3319 0.0006182
cg00030432 chr7:99986787:G:A -1.4604 0.3287 8.864e-06
cg00030432 chr7:99260372:A:G 0.6589 0.1549 2.114e-05
cg00030432 chr7:100016690:G:A 0.4142 0.1122 0.0002232
cg00030466 chr1:3232581:G:A 0.5615 0.1426 8.208e-05
cg00030466 chr1:3694116:C:T 0.7129 0.1817 8.733e-05
cg00030466 chr1:2992284:G:T -0.8262 0.2135 0.000109
cg00030466 chr1:4120746:C:T -0.8327 0.2154 0.000111
cg00030476 chr1:147499121:C:T 0.7538 0.2550 0.003113
cg00030476 chr1:147063032:T:C 0.8792 0.3014 0.003534
cg00030476 chr1:147485844:C:A 1.3787 0.4932 0.005185
cg00030476 chr1:147604649:CCTAA:C -0.3812 0.1388 0.00604
cg00030501 chr1:223180001:A:G -0.4400 0.1028 1.876e-05
cg00030501 chr1:222278730:C:T 1.7817 0.4908 0.0002835
cg00030501 chr1:222384945:C:G -1.5375 0.4929 0.001814
cg00030501 chr1:223225986:A:G 0.5618 0.1945 0.003867
cg00030508 chr6:30797552:C:T -1.5266 0.4393 0.0005107
cg00030508 chr6:30046928:G:T -0.6966 0.2038 0.0006309
cg00030508 chr6:30831741:C:T -2.2563 0.6811 0.000924
cg00030508 chr6:31073544:GTCTC:G 0.9266 0.3041 0.00231
cg00030523 chr12:97812389:C:G -0.4139 0.0916 6.209e-06
cg00030523 chr12:97391200:C:T 0.7957 0.2255 0.0004173
cg00030523 chr12:98816768:C:T 0.5265 0.1595 0.0009616
cg00030523 chr12:97699862:T:A -0.4275 0.1395 0.002176
cg00030588 chr16:87305218:G:A 0.6240 0.1649 0.0001542
cg00030588 chr16:86737622:G:A -0.8523 0.2291 0.0001996
cg00030588 chr16:87030270:C:T 0.8366 0.2257 0.0002099
cg00030588 chr16:86324238:G:A 0.9238 0.2581 0.000345
cg00030604 chr1:2448266:A:G 0.6168 0.1018 1.365e-09
cg00030604 chr1:2455662:C:T 0.4597 0.0908 4.09e-07
cg00030604 chr1:2551482:T:C 0.4264 0.1087 8.747e-05
cg00030604 chr1:2448062:C:G -0.5712 0.1582 0.0003052
cg00030627 chr10:131174125:C:T -1.2621 0.2848 9.376e-06
cg00030627 chr10:132528459:G:C 0.8829 0.2186 5.381e-05
cg00030627 chr10:132375370:G:A -0.4538 0.1192 0.0001409
cg00030627 chr10:132507745:G:A 1.8437 0.5664 0.001134
cg00030682 chr16:15607114:G:GC 2.0602 0.5517 0.0001881
cg00030682 chr16:15307295:C:A -1.2504 0.3500 0.0003532
cg00030682 chr16:16142574:G:A 0.9032 0.2698 0.0008154
cg00030682 chr16:16478962:C:CGA -1.2173 0.3752 0.001178
cg00030774 chr15:29498193:G:A -1.7568 0.3937 8.109e-06
cg00030774 chr15:29476715:C:T 0.4543 0.1116 4.71e-05
cg00030774 chr15:29346493:T:TGA -0.4464 0.1190 0.0001751
cg00030774 chr15:29121475:C:T -0.5233 0.1646 0.001479
cg00030795 chr6:32549621:G:A -0.8671 0.1986 1.27e-05
cg00030795 chr6:33958190:A:C -0.4861 0.1419 0.0006125
cg00030795 chr6:33742252:C:T 0.9292 0.2801 0.0009088
cg00030795 chr6:34181462:T:C -0.3499 0.1085 0.001259
cg00030807 chr8:1841337:C:G 0.4971 0.1084 4.482e-06
cg00030807 chr8:1025274:G:A -0.4712 0.1232 0.0001302
cg00030807 chr8:1984726:G:C -0.4042 0.1143 0.0004067
cg00030807 chr8:2626230:G:C 0.4024 0.1228 0.001048
cg00030909 chr17:47170277:G:A -2.1147 0.5609 0.0001631
cg00030909 chr17:47805519:C:T 0.8850 0.2390 0.0002127
cg00030909 chr17:48069313:C:T 0.9062 0.2516 0.0003152
cg00030909 chr17:48086505:G:A 0.6089 0.1934 0.001644
cg00031013 chr17:7057358:G:C -1.4506 0.3455 2.681e-05
cg00031013 chr17:8104098:G:T 0.4248 0.1094 0.0001026
cg00031013 chr17:7718002:G:A -1.4456 0.4013 0.000315
cg00031013 chr17:8397596:T:C -0.5815 0.1639 0.0003899
cg00031063 chr1:16331422:AAAT:A -0.5303 0.1225 1.488e-05
cg00031063 chr1:17853195:G:A 0.3753 0.1072 0.0004633
cg00031063 chr1:16763742:CT:C -0.7598 0.2191 0.0005264
cg00031063 chr1:17765346:C:T 1.4084 0.4384 0.001316
cg00031105 chr6:33889662:G:T -1.5188 0.3689 3.827e-05
cg00031105 chr6:33709779:C:A -0.4294 0.1061 5.174e-05
cg00031105 chr6:33114263:A:C -0.6090 0.1625 0.0001783
cg00031105 chr6:33003931:G:A 0.4446 0.1260 0.0004186
cg00031162 chr17:7364390:A:G 2.1561 0.4788 6.681e-06
cg00031162 chr17:7492230:A:G 0.4033 0.0985 4.197e-05
cg00031162 chr17:7977029:C:T -1.8295 0.4873 0.000174
cg00031162 chr17:7696541:G:A -0.8707 0.2586 0.000761
cg00031165 chr7:87101842:C:G -0.7430 0.1932 0.0001201
cg00031165 chr7:86617000:C:A -1.5812 0.4381 0.0003075
cg00031165 chr7:88056062:T:C -1.9636 0.5641 0.0004994
cg00031165 chr7:87195454:A:G -1.1250 0.4463 0.01172
cg00031187 chr12:32480156:G:T -0.4696 0.1140 3.831e-05
cg00031187 chr12:32140725:G:T -0.5539 0.1458 0.0001449
cg00031187 chr12:31760449:G:A -1.3727 0.3722 0.0002257
cg00031187 chr12:31582763:G:A -0.3985 0.1349 0.003144
cg00031256 chr6:3299422:G:A 1.4744 0.3699 6.72e-05
cg00031256 chr6:3066944:C:T -1.5369 0.3992 0.0001182
cg00031256 chr6:2544422:C:T -0.4635 0.1304 0.0003779
cg00031256 chr6:3108054:A:G 0.6331 0.1893 0.0008237
cg00031277 chr4:101179312:C:T -0.9383 0.2578 0.0002728
cg00031277 chr4:102076176:T:C 0.6813 0.1920 0.0003861
cg00031277 chr4:102714183:C:A -1.0039 0.3173 0.001558
cg00031277 chr4:101073735:G:A 2.1255 0.6851 0.00192
cg00031303 chr3:195934899:C:T 0.5956 0.0592 8.47e-24
cg00031303 chr3:195818685:A:C 0.6638 0.1560 2.085e-05
cg00031340 chr16:81430362:A:G -0.3509 0.0947 0.000212
cg00031340 chr16:81826309:A:T 0.5379 0.1468 0.0002485
cg00031340 chr16:81733458:CCCAT:C -0.8866 0.2468 0.0003274
cg00031340 chr16:81627646:C:CCT -0.3843 0.1136 0.0007134
cg00031346 chr6:168177248:T:G -0.4703 0.1119 2.646e-05
cg00031346 chr6:168509763:C:G 0.4110 0.1081 0.0001431
cg00031346 chr6:168982999:C:G -0.4732 0.1347 0.0004426
cg00031346 chr6:168517996:A:C -0.7410 0.2149 0.0005658
cg00031402 chr10:72985606:A:C -0.4533 0.1448 0.001742
cg00031402 chr10:73633395:T:C 0.9640 0.3180 0.002437
cg00031402 chr10:73592287:G:T 0.9508 0.3183 0.002819
cg00031402 chr10:73949620:T:C -1.3934 0.4928 0.004691
cg00031443 chr19:7534849:A:C 0.5191 0.0894 6.408e-09
cg00031443 chr19:7534174:T:C -0.4970 0.0939 1.197e-07
cg00031443 chr19:7513020:G:A 0.5282 0.1144 3.912e-06
cg00031443 chr19:8155349:T:C 1.3405 0.3447 0.0001008
cg00031456 chr1:108958431:G:C -1.3101 0.3292 6.897e-05
cg00031456 chr1:109908958:G:A -1.1253 0.3149 0.0003529
cg00031456 chr1:108653766:G:C -2.3311 0.6786 0.0005926
cg00031456 chr1:108517844:G:A -0.7831 0.2491 0.001666
cg00031476 chr2:29029522:C:T 0.5426 0.1493 0.0002778
cg00031476 chr2:28519955:G:A 0.6669 0.1923 0.000523
cg00031476 chr2:28280452:T:C 0.3725 0.1130 0.0009794
cg00031476 chr2:28969842:C:T -0.4839 0.1658 0.003518
cg00031491 chr6:32726643:A:T 0.5189 0.1236 2.702e-05
cg00031491 chr6:31048268:AG:A 0.4419 0.1168 0.0001552
cg00031491 chr6:31218824:A:C -0.4550 0.1268 0.0003317
cg00031491 chr6:31483146:G:C -0.3440 0.1048 0.001035
cg00031556 chr12:10627606:G:A 0.4965 0.1264 8.559e-05
cg00031556 chr12:11905075:G:T 0.9644 0.2493 0.0001094
cg00031556 chr12:11259840:C:CA 0.7327 0.2113 0.0005257
cg00031556 chr12:10686418:A:G -0.3499 0.1027 0.0006546
cg00031663 chr19:10472285:G:A 1.3566 0.3477 9.541e-05
cg00031663 chr19:11055975:G:T -1.8704 0.4859 0.0001186
cg00031663 chr19:10027046:CT:C -0.4342 0.1271 0.000633
cg00031663 chr19:11333455:C:G 0.4134 0.1244 0.0008906
cg00031708 chr7:22107119:G:A -2.0163 0.4866 3.424e-05
cg00031708 chr7:22769091:T:G 1.3486 0.3270 3.727e-05
cg00031708 chr7:23888337:C:T 1.3412 0.3697 0.0002856
cg00031708 chr7:22720036:C:A -0.4460 0.1265 0.0004227
cg00031722 chr8:56818898:G:C -0.5292 0.1403 0.0001622
cg00031722 chr8:57167927:G:A -1.4783 0.4419 0.0008222
cg00031722 chr8:56809242:C:T 1.1972 0.3757 0.001439
cg00031722 chr8:58029538:A:AT -0.6707 0.2274 0.00318
cg00031759 chr13:33385867:A:C -2.5903 0.6840 0.0001523
cg00031759 chr13:32806056:GAGAA:G 1.1795 0.3142 0.0001741
cg00031759 chr13:33544639:A:G -1.2922 0.3491 0.0002143
cg00031759 chr13:32953608:T:C -0.9686 0.2631 0.0002318
cg00031779 chr18:55808632:C:CT -1.2001 0.3132 0.0001274
cg00031779 chr18:57056523:C:T -0.4625 0.1260 0.0002414
cg00031779 chr18:56084821:C:T -0.8401 0.2614 0.001311
cg00031779 chr18:56200213:C:T -1.0820 0.4081 0.008017
cg00031896 chr12:121943521:C:A 0.8483 0.2278 0.0001958
cg00031896 chr12:122670716:G:A 0.5319 0.1535 0.0005293
cg00031896 chr12:121463025:A:G 1.2281 0.3735 0.001009
cg00031896 chr12:121167386:C:T -0.3595 0.1148 0.001736
cg00031967 chr7:44231165:A:G 0.6265 0.1611 0.0001004
cg00031967 chr7:43570825:G:A -1.6538 0.4391 0.0001654
cg00031967 chr7:44497212:G:A 1.1140 0.3004 0.0002086
cg00031967 chr7:43521736:G:A 0.5339 0.1752 0.002305
cg00031973 chr7:47192142:C:T 0.7350 0.1904 0.000113
cg00031973 chr7:47597012:T:C 0.5037 0.1448 0.0005036
cg00031973 chr7:47240323:G:GT -0.5840 0.1821 0.001341
cg00031973 chr7:46968852:A:T -0.5874 0.2129 0.005805
cg00032036 chr19:6704274:A:G 2.4374 0.6750 0.000305
cg00032036 chr19:7110895:A:T -1.1204 0.3150 0.0003758
cg00032036 chr19:6678860:C:A -0.4533 0.1298 0.0004803
cg00032036 chr19:8419912:A:G 0.3478 0.1016 0.000619
cg00032192 chr19:13214919:C:T 0.5954 0.1387 1.764e-05
cg00032192 chr19:13416543:C:T -1.8283 0.4788 0.0001343
cg00032192 chr19:13514120:G:A 1.1956 0.3307 0.0002998
cg00032192 chr19:12418190:G:A 1.1347 0.3147 0.0003113
cg00032205 chr8:98346649:C:A -1.2561 0.3478 0.0003042
cg00032205 chr8:98429676:G:T 0.5208 0.1464 0.0003761
cg00032205 chr8:97589625:A:C 0.3751 0.1233 0.002352
cg00032205 chr8:97924477:A:G -0.8848 0.2913 0.002384
cg00032227 chr17:73331383:G:A 0.6070 0.1368 9.087e-06
cg00032227 chr17:72824758:C:T -0.9438 0.2666 0.0003987
cg00032227 chr17:73526798:T:C -0.5703 0.1675 0.0006651
cg00032227 chr17:73017525:C:T 0.3792 0.1117 0.0006863
cg00032246 chr17:34792340:T:C 0.5993 0.1427 2.68e-05
cg00032246 chr17:34364160:T:C 1.0599 0.2685 7.902e-05
cg00032246 chr17:34202691:G:T 1.1732 0.3143 0.0001896
cg00032246 chr17:34822739:G:A -1.3874 0.3719 0.0001907
cg00032308 chr6:123312970:G:T -0.4555 0.1234 0.0002223
cg00032308 chr6:123507849:T:C 1.3943 0.3989 0.0004736
cg00032308 chr6:123290293:A:T 1.2949 0.3737 0.0005294
cg00032308 chr6:124013840:A:G 1.0315 0.3019 0.0006332
cg00032366 chr19:5859283:G:A 0.4100 0.1050 9.396e-05
cg00032366 chr19:5428205:G:A 0.3744 0.0962 9.97e-05
cg00032366 chr19:5204478:C:T -1.9840 0.5632 0.0004269
cg00032366 chr19:5331868:C:G 0.6159 0.1798 0.0006139
cg00032419 chr17:27998651:G:C 0.5161 0.1395 0.0002169
cg00032419 chr17:28794122:A:C 1.1499 0.3147 0.0002582
cg00032419 chr17:27152622:A:C -1.0921 0.3328 0.001031
cg00032419 chr17:28534153:G:C 0.5337 0.1703 0.001721
cg00032490 chr12:130457913:GA:G 0.5459 0.1320 3.549e-05
cg00032490 chr12:132292040:G:A 0.7838 0.2045 0.000127
cg00032490 chr12:131292665:AAACATTTC:A 0.5321 0.1400 0.0001447
cg00032490 chr12:130786667:CAAAAT:C 0.4873 0.1385 0.0004346
cg00032609 chr20:57938970:T:G -0.7712 0.1632 2.312e-06
cg00032609 chr20:56627928:T:G -1.0454 0.2901 0.0003133
cg00032609 chr20:58522075:C:G 0.4082 0.1230 0.0009069
cg00032609 chr20:57471294:G:T -0.8542 0.2718 0.001673
cg00032610 chr8:1370008:A:G -0.4737 0.1234 0.0001237
cg00032610 chr8:281937:C:T 0.3315 0.0936 0.0003983
cg00032610 chr8:1706857:C:G 0.9532 0.2697 0.0004083
cg00032610 chr8:388838:A:G 0.6140 0.1859 0.0009549
cg00032643 chr1:3282557:A:G 0.8513 0.2225 0.0001298
cg00032643 chr1:4650702:G:T 2.0457 0.5522 0.0002117
cg00032643 chr1:4651834:G:T -1.5595 0.4389 0.0003807
cg00032643 chr1:4613877:C:T -0.7620 0.2462 0.001971
cg00032664 chr3:126220838:T:G 1.3189 0.2967 8.774e-06
cg00032664 chr3:124483572:TAATA:T 0.6719 0.1798 0.0001862
cg00032664 chr3:125154345:T:C -1.4306 0.4018 0.0003701
cg00032664 chr3:125139011:A:T 0.4943 0.1619 0.002261
cg00032686 chr4:1902627:C:T -0.8436 0.1921 1.122e-05
cg00032686 chr4:1891250:G:C 0.8139 0.2416 0.0007552
cg00032686 chr4:1462573:T:C -0.9019 0.2698 0.0008299
cg00032686 chr4:1496372:A:G -0.6302 0.1939 0.001153
cg00032701 chr19:6916482:G:A -0.5331 0.1374 0.0001051
cg00032701 chr19:8599165:G:A -0.5840 0.1594 0.0002483
cg00032701 chr19:7157138:G:A 1.3548 0.3726 0.0002763
cg00032701 chr19:7474670:G:A 0.5482 0.1637 0.0008099
cg00032756 chr12:46104278:G:C -0.5024 0.1442 0.0004938
cg00032756 chr12:45456540:T:C -1.6515 0.4850 0.0006618
cg00032756 chr12:46221629:T:C -0.5294 0.1589 0.0008668
cg00032756 chr12:45558887:C:T 0.9898 0.3549 0.005283
cg00032789 chr3:48404830:C:T 0.9338 0.2611 0.0003491
cg00032789 chr3:48467567:G:A -1.8821 0.5653 0.0008696
cg00032789 chr3:48574217:C:T -1.0250 0.3167 0.001209
cg00032789 chr3:50135226:TGA:T 0.6583 0.2589 0.011
cg00032805 chr4:165368256:C:A -0.6542 0.1592 3.973e-05
cg00032805 chr4:166057068:G:C -1.1269 0.3001 0.0001734
cg00032805 chr4:164513900:T:C -0.5511 0.1595 0.0005477
cg00032805 chr4:165136265:C:A -0.9507 0.3177 0.002772
cg00032852 chr7:132378489:T:G 0.4696 0.1182 7.122e-05
cg00032852 chr7:133284950:C:T -1.5803 0.4327 0.0002602
cg00032852 chr7:133192323:A:G 2.3109 0.6906 0.0008189
cg00032852 chr7:132891605:T:TA 2.1019 0.6971 0.002569
cg00032879 chr1:2340787:C:T 0.6330 0.1460 1.452e-05
cg00032879 chr1:1754482:TCCCTGGGACCGAAGTCGCCCCA:T 0.3635 0.0898 5.174e-05
cg00032879 chr1:2372759:GA:G 0.3654 0.1070 0.0006386
cg00032879 chr1:3079632:C:G -0.3565 0.1052 0.0006989
cg00032884 chr2:49518768:C:T -1.1275 0.2874 8.741e-05
cg00032884 chr2:49041339:C:G -0.6875 0.1773 0.0001052
cg00032884 chr2:47733237:T:A 1.6619 0.4905 0.0007034
cg00032884 chr2:49301737:G:A 0.6581 0.2158 0.002286
cg00032912 chr15:96144127:A:G -0.5772 0.1462 7.896e-05
cg00032912 chr15:97865431:T:C -1.0902 0.2881 0.0001539
cg00032912 chr15:96283801:T:C 0.5402 0.1490 0.0002893
cg00032912 chr15:96553942:T:G -1.3296 0.3690 0.0003148
cg00032959 chr16:71301859:C:T -0.5007 0.1056 2.139e-06
cg00032959 chr16:70454657:AGCGCCCCTT:A -1.8000 0.4880 0.0002254
cg00032959 chr16:72036067:T:C 0.4538 0.1508 0.002611
cg00032959 chr16:71040235:G:A 0.8974 0.3073 0.003499
cg00033102 chr1:28248629:T:G 0.7887 0.0707 6.424e-29
cg00033102 chr1:28235741:C:G 0.9999 0.0977 1.383e-24
cg00033102 chr1:28211016:A:T 0.8427 0.1353 4.712e-10
cg00033127 chr1:98180185:T:C 0.3841 0.0988 0.0001012
cg00033127 chr1:98632785:T:C -0.8514 0.2477 0.0005885
cg00033127 chr1:98322203:G:T -0.3267 0.0998 0.001055
cg00033127 chr1:98391516:A:T -1.0810 0.3534 0.002224
cg00033155 chr2:111706782:T:C 0.4146 0.1015 4.374e-05
cg00033155 chr2:111432252:C:T 1.3620 0.4030 0.0007258
cg00033155 chr2:111732903:G:A -1.0351 0.3783 0.006216
cg00033155 chr2:111244737:T:C 0.3930 0.1458 0.007026
cg00033165 chr4:170752870:C:T 1.0048 0.2375 2.332e-05
cg00033165 chr4:169986148:G:A 1.9552 0.4878 6.117e-05
cg00033165 chr4:170047814:TTTGCAATAAA:T -1.0086 0.2704 0.0001914
cg00033165 chr4:169733691:T:C -2.7778 0.9824 0.00469
cg00033209 chr16:3461787:C:T -1.5255 0.0761 2.43e-89
cg00033209 chr16:3489318:T:C -1.8803 0.2030 1.971e-20
cg00033213 chr8:143403070:G:A 0.5866 0.0771 2.798e-14
cg00033213 chr8:143422439:G:C -0.6407 0.0936 7.57e-12
cg00033213 chr8:143401533:C:T -0.6502 0.0956 1.018e-11
cg00033220 chr18:3258734:G:A 0.5761 0.1362 2.344e-05
cg00033220 chr18:3116833:C:T 0.4155 0.1152 0.0003087
cg00033220 chr18:2490024:C:A -0.4009 0.1151 0.0004986
cg00033220 chr18:3769560:C:G -0.3164 0.1024 0.002007
cg00033304 chr3:184535408:T:C 0.5837 0.1241 2.544e-06
cg00033304 chr3:185539456:GC:G 0.4273 0.0964 9.408e-06
cg00033304 chr3:186127808:T:C -0.6837 0.1916 0.000358
cg00033304 chr3:185875378:A:G -0.3280 0.1059 0.001959
cg00033334 chr12:123427242:A:C -0.5275 0.1317 6.167e-05
cg00033334 chr12:124670827:TC:T -0.3802 0.0991 0.0001257
cg00033334 chr12:124495765:G:A -0.4404 0.1247 0.0004148
cg00033334 chr12:124606307:T:C -0.3495 0.1059 0.000964
cg00033371 chr19:4159876:A:G -0.5891 0.1483 7.083e-05
cg00033371 chr19:3958326:C:G 0.5093 0.1320 0.0001139
cg00033371 chr19:5933096:G:A -1.6686 0.4362 0.0001305
cg00033371 chr19:5854224:A:C -0.3318 0.0870 0.0001358
cg00033457 chr8:74876392:T:C -1.4529 0.3969 0.0002516
cg00033457 chr8:73934323:C:T 0.8123 0.2327 0.0004818
cg00033457 chr8:75807648:G:A -0.4887 0.1482 0.0009726
cg00033457 chr8:74608398:C:T 1.3163 0.4041 0.001124
cg00033490 chr7:87965246:C:A -1.1553 0.3106 0.0001998
cg00033490 chr7:86057356:A:T 0.3774 0.1151 0.001042
cg00033490 chr7:87982768:C:T 1.0320 0.3281 0.001661
cg00033490 chr7:87023607:G:C -0.4404 0.1428 0.002044
cg00033516 chr4:39651489:G:C 0.5585 0.1336 2.921e-05
cg00033516 chr4:39441964:G:A 1.8904 0.4855 9.865e-05
cg00033516 chr4:39298929:C:T -0.8175 0.2355 0.0005169
cg00033516 chr4:38302392:T:C 0.3208 0.0950 0.0007318
cg00033533 chr9:34468629:C:A -1.0760 0.3012 0.0003538
cg00033533 chr9:35562351:C:T 0.6445 0.1909 0.0007357
cg00033533 chr9:35998205:T:C 0.3420 0.1066 0.001328
cg00033533 chr9:35459267:T:A -2.1255 0.6851 0.00192
cg00033551 chr16:5722703:C:G -1.5585 0.3242 1.529e-06
cg00033551 chr16:5378195:C:A 1.0613 0.2456 1.55e-05
cg00033551 chr16:5583523:A:G -0.4139 0.1052 8.397e-05
cg00033551 chr16:5046619:A:G -0.4325 0.1194 0.0002906
cg00033584 chr3:45177323:A:G 0.6671 0.1585 2.554e-05
cg00033584 chr3:45692149:C:G -1.2691 0.3027 2.751e-05
cg00033584 chr3:45270599:C:T 1.1991 0.3311 0.0002929
cg00033584 chr3:44410336:A:G -1.4497 0.4012 0.0003019
cg00033643 chr7:134896118:T:C 0.5150 0.1430 0.0003175
cg00033643 chr7:133114209:C:T -0.7326 0.2222 0.0009758
cg00033643 chr7:134767183:C:G -1.6564 0.5695 0.003632
cg00033643 chr7:134589197:T:C -0.4307 0.1620 0.007841
cg00033666 chr15:97677415:T:C 0.4607 0.1121 3.938e-05
cg00033666 chr15:96347876:G:A -0.5443 0.1663 0.001064
cg00033666 chr15:96163068:C:T 1.4409 0.4410 0.001087
cg00033666 chr15:97661877:A:G 0.3152 0.0972 0.001182
cg00033668 chr12:16434410:G:T 1.6388 0.4372 0.0001781
cg00033668 chr12:16836970:A:T -1.9592 0.5552 0.0004175
cg00033668 chr12:15659715:A:G -1.1472 0.3320 0.0005484
cg00033668 chr12:15004829:T:G -0.9622 0.2908 0.0009364
cg00033703 chr15:62848985:G:C 1.5885 0.4383 0.0002897
cg00033703 chr15:63011785:CG:C -1.1964 0.3515 0.0006656
cg00033703 chr15:62580846:G:GC 0.4220 0.1252 0.0007468
cg00033703 chr15:62603479:C:T 1.8019 0.5604 0.001302
cg00033773 chr19:12075917:A:G -0.8662 0.2189 7.568e-05
cg00033773 chr19:13527738:A:G 0.8903 0.2310 0.0001158
cg00033773 chr19:13548094:T:C -0.3993 0.1092 0.0002541
cg00033773 chr19:13009320:G:A -1.1993 0.3515 0.0006447
cg00033806 chr8:142983431:A:G -0.9060 0.2097 1.551e-05
cg00033806 chr8:143976946:G:T 1.2219 0.2856 1.887e-05
cg00033806 chr8:143473321:G:A -1.3277 0.3277 5.097e-05
cg00033806 chr8:143951130:C:T -0.4391 0.1252 0.0004553
cg00033877 chr13:112739226:G:A 0.4007 0.0672 2.553e-09
cg00033877 chr13:112947537:A:G 2.2702 0.5436 2.966e-05
cg00033877 chr13:113835966:GC:G -1.3284 0.3996 0.0008875
cg00033909 chr7:9993072:C:T -1.2612 0.3096 4.632e-05
cg00033909 chr7:10328090:T:C 1.2193 0.3302 0.0002217
cg00033909 chr7:10613145:A:C -0.8461 0.2412 0.000452
cg00033909 chr7:9792962:G:A 0.3161 0.0955 0.0009358
cg00033915 chr19:8333830:A:G 0.4773 0.1125 2.199e-05
cg00033915 chr19:8101493:T:C -0.4916 0.1246 7.944e-05
cg00033915 chr19:6753758:G:A -0.6572 0.1670 8.31e-05
cg00033915 chr19:7521519:T:C 2.1230 0.5607 0.0001529
cg00034003 chr16:88706520:C:T 1.0601 0.1309 5.691e-16
cg00034003 chr16:88711725:C:A 0.6373 0.0882 4.935e-13
cg00034003 chr16:88722770:G:A -0.6587 0.0976 1.492e-11
cg00034003 chr16:88731064:G:T 1.1145 0.1680 3.3e-11
cg00034019 chr6:41658887:T:C 0.6763 0.1548 1.258e-05
cg00034019 chr6:41472923:G:C -1.2556 0.3293 0.0001371
cg00034019 chr6:41046183:T:C -0.9446 0.2577 0.0002466
cg00034019 chr6:41541548:C:T -0.8662 0.2460 0.0004286
cg00034039 chr9:73549793:CTT:C 0.9863 0.2261 1.294e-05
cg00034039 chr9:75404432:C:G -0.4507 0.1356 0.0008894
cg00034039 chr9:74693794:G:A 0.5301 0.1635 0.001185
cg00034039 chr9:75115282:C:A -0.9786 0.3344 0.003431
cg00034076 chr8:84162797:G:T -0.4257 0.1152 0.0002181
cg00034076 chr8:84960056:C:T 1.7535 0.5619 0.001804
cg00034076 chr8:85346820:C:CA -0.7597 0.2452 0.001951
cg00034076 chr8:85829255:T:A -1.3630 0.4427 0.002079
cg00034101 chr1:40849069:CA:C -0.6600 0.1417 3.198e-06
cg00034101 chr1:39152884:A:G -0.4351 0.1020 1.999e-05
cg00034101 chr1:40815628:C:T -1.7773 0.4885 0.000274
cg00034101 chr1:40964535:G:C -0.7961 0.2488 0.001377
cg00034130 chr11:3440300:A:G -0.4251 0.1041 4.412e-05
cg00034130 chr11:2934424:CA:C -0.6162 0.1631 0.0001575
cg00034130 chr11:3029976:A:T 1.4757 0.3961 0.0001946
cg00034130 chr11:3237255:A:T 0.8459 0.2537 0.0008532
cg00034154 chr19:11195589:G:A 0.4355 0.1126 0.0001103
cg00034154 chr19:9360377:A:G 1.0748 0.3012 0.0003595
cg00034154 chr19:10762673:C:T 1.3498 0.4402 0.002167
cg00034154 chr19:10078006:T:C -0.3050 0.1023 0.002868
cg00034336 chr2:8021408:A:T 0.6845 0.1770 0.0001106
cg00034336 chr2:8592789:C:T -1.4187 0.3709 0.0001309
cg00034336 chr2:9606755:C:T -1.1862 0.3517 0.0007445
cg00034336 chr2:9679241:C:T 1.3272 0.4011 0.000938
cg00034376 chr2:64292939:G:A -0.4449 0.1034 1.693e-05
cg00034376 chr2:64866816:C:T -1.8620 0.5661 0.001004
cg00034376 chr2:64943714:A:G -1.8495 0.5687 0.001144
cg00034376 chr2:64832253:G:GT 0.9338 0.3000 0.001853
cg00034407 chr6:62652580:A:G -1.8524 0.3917 2.25e-06
cg00034407 chr6:63184953:A:G -0.6976 0.2153 0.001195
cg00034407 chr6:62239990:C:CT 1.2997 0.4416 0.003252
cg00034407 chr6:62437289:CTATT:C -0.3863 0.1340 0.003948
cg00034416 chr1:154727226:C:T -1.3015 0.3282 7.317e-05
cg00034416 chr1:154796213:G:T -0.5143 0.1298 7.46e-05
cg00034416 chr1:155720022:T:C 0.8279 0.2190 0.0001562
cg00034416 chr1:156140375:A:G -0.7651 0.2409 0.001491
cg00034433 chr1:225787276:G:T -0.4074 0.1081 0.0001648
cg00034433 chr1:225710341:C:T -1.4768 0.3960 0.0001922
cg00034433 chr1:224838538:A:C 0.3563 0.1042 0.0006235
cg00034433 chr1:225665479:T:C -0.3323 0.1007 0.0009668
cg00034468 chr1:229422612:T:A -1.5556 0.3931 7.572e-05
cg00034468 chr1:229534732:G:A 1.8625 0.4894 0.0001416
cg00034468 chr1:229994924:C:T -1.0357 0.2892 0.0003419
cg00034468 chr1:228767485:A:G 0.3280 0.1021 0.001316
cg00034555 chr19:15002671:T:C -0.4055 0.0987 4.008e-05
cg00034555 chr19:14608014:T:G -0.5385 0.1512 0.0003705
cg00034555 chr19:13552589:C:T -2.3685 0.6888 0.0005845
cg00034555 chr19:13372330:C:T 1.6342 0.4914 0.0008812
cg00034556 chr1:832873:A:C -0.6236 0.0899 4.026e-12
cg00034556 chr1:863020:A:G -0.5419 0.1033 1.565e-07
cg00034556 chr1:951408:G:A -0.6351 0.1283 7.353e-07
cg00034559 chr2:40344286:T:C -0.6640 0.1441 4.086e-06
cg00034559 chr2:40178287:G:T 1.4626 0.3718 8.359e-05
cg00034559 chr2:39563111:T:C -0.9787 0.2791 0.0004542
cg00034559 chr2:40224069:A:G -0.3420 0.1079 0.001532
cg00034574 chr20:62184172:C:G -0.5622 0.1306 1.664e-05
cg00034574 chr20:61523019:A:G -1.0041 0.2410 3.09e-05
cg00034574 chr20:61884536:C:T -1.3766 0.3433 6.073e-05
cg00034574 chr20:61703940:A:T 0.8287 0.2135 0.0001036
cg00034604 chr8:55202881:A:G 0.3928 0.0965 4.668e-05
cg00034604 chr8:54431855:T:C -0.5426 0.1483 0.0002526
cg00034604 chr8:54952920:T:C -0.4262 0.1227 0.0005107
cg00034604 chr8:55243598:G:T 0.5077 0.1648 0.002062
cg00034611 chr16:88476553:C:T -1.4970 0.2906 2.576e-07
cg00034611 chr16:88815849:T:G 0.4940 0.1127 1.179e-05
cg00034611 chr16:88332873:G:A -0.8957 0.2541 0.0004227
cg00034611 chr16:88991721:C:T 1.1390 0.3313 0.0005869
cg00034650 chr17:77408686:C:T 1.0242 0.2510 4.503e-05
cg00034650 chr17:77048496:C:G -0.5077 0.1260 5.594e-05
cg00034650 chr17:77735398:G:A 0.7213 0.2070 0.0004923
cg00034650 chr17:77706785:T:G 0.7549 0.2184 0.0005478
cg00034755 chr22:50495232:T:C -1.4264 0.3413 2.931e-05
cg00034755 chr22:50607388:A:G 0.3766 0.1081 0.000494
cg00034755 chr22:50756633:A:C -0.5142 0.1634 0.001649
cg00034755 chr22:50053284:G:A 0.3296 0.1144 0.003963
cg00034769 chr14:98463273:C:T 0.4920 0.1390 0.0004005
cg00034769 chr14:98533009:A:C -0.7128 0.2085 0.0006297
cg00034769 chr14:97759952:G:A -0.4334 0.1290 0.0007844
cg00034769 chr14:99133866:G:C 0.4840 0.1503 0.001284
cg00034852 chr18:77620945:C:G -0.7743 0.2018 0.0001243
cg00034852 chr18:77002327:G:A -1.0159 0.2701 0.0001696
cg00034852 chr18:77915875:A:G 0.7523 0.2126 0.000402
cg00034852 chr18:77224208:T:C -1.0654 0.3161 0.0007513
cg00035000 chr1:24595955:TA:T 0.4807 0.1223 8.506e-05
cg00035000 chr1:25791808:G:A -0.3939 0.1103 0.0003536
cg00035000 chr1:24888417:A:G -0.4018 0.1167 0.0005725
cg00035000 chr1:25052353:C:T -1.1710 0.3762 0.001851
cg00035074 chr7:3149770:G:A 0.6968 0.1690 3.736e-05
cg00035074 chr7:2902059:C:T -1.0431 0.2677 9.777e-05
cg00035074 chr7:2526850:C:T 1.7602 0.4813 0.0002549
cg00035074 chr7:2505293:G:A -0.3528 0.1076 0.001045
cg00035197 chr16:88511943:A:T -0.5736 0.1344 1.977e-05
cg00035197 chr16:88744251:T:C -0.4835 0.1327 0.0002681
cg00035197 chr16:89095601:G:C -2.4374 0.6750 0.0003049
cg00035197 chr16:89667016:C:T 0.3363 0.1059 0.001501
cg00035220 chr7:158124767:T:C 2.3384 0.5557 2.576e-05
cg00035220 chr7:158150018:T:G 0.5188 0.1546 0.000794
cg00035220 chr7:157968301:CAGAA:C -0.2820 0.0885 0.001434
cg00035220 chr7:159002575:C:T 0.7380 0.2433 0.002421
cg00035237 chr1:31606381:C:A -2.0428 0.4315 2.197e-06
cg00035237 chr1:32056726:G:A 1.5830 0.4381 0.0003022
cg00035237 chr1:30727495:G:A -0.4689 0.1482 0.001556
cg00035237 chr1:31407767:C:T 1.0932 0.4008 0.006374
cg00035249 chr1:227410765:G:A -1.4319 0.3664 9.303e-05
cg00035249 chr1:227755990:T:C 1.2502 0.3294 0.0001474
cg00035249 chr1:229256302:G:A 0.7882 0.2235 0.0004218
cg00035249 chr1:228779141:A:T -1.5581 0.4928 0.001568
cg00035268 chr6:167450026:C:G 0.8902 0.2270 8.823e-05
cg00035268 chr6:168678071:G:T 1.5195 0.3944 0.000117
cg00035268 chr6:167785616:C:A -0.6390 0.1780 0.0003314
cg00035268 chr6:169167678:G:C -0.3260 0.1033 0.001594
cg00035316 chr2:177823922:G:A 1.7130 0.4919 0.0004973
cg00035316 chr2:176405430:C:T 1.0863 0.3160 0.0005864
cg00035316 chr2:177248687:G:A 0.9097 0.2918 0.001824
cg00035316 chr2:177798009:C:G 1.1715 0.4067 0.003967
cg00035347 chr10:104095665:T:G 0.8678 0.2294 0.0001553
cg00035347 chr10:105191029:C:T 0.9454 0.2520 0.0001761
cg00035347 chr10:104795629:C:T 0.3613 0.1055 0.0006134
cg00035347 chr10:104108635:T:C 0.4375 0.1366 0.001365
cg00035398 chr7:158137137:G:A 0.7595 0.1833 3.418e-05
cg00035398 chr7:158735043:A:G -0.4607 0.1161 7.299e-05
cg00035398 chr7:158872530:T:G 0.4420 0.1235 0.000344
cg00035398 chr7:158961890:C:T 0.6356 0.2020 0.001654
cg00035449 chr6:169139552:G:T 0.4973 0.0342 6.643e-48
cg00035452 chr16:87755080:C:G -0.7209 0.1621 8.752e-06
cg00035452 chr16:88377703:T:C -0.3673 0.0991 0.00021
cg00035452 chr16:87536046:G:C 1.1401 0.3321 0.0005961
cg00035452 chr16:88207881:C:G 0.8535 0.2629 0.00117
cg00035453 chr12:45723886:TA:T -1.8265 0.3643 5.35e-07
cg00035453 chr12:45552519:A:G 0.4722 0.1286 0.0002405
cg00035453 chr12:45559879:A:G -0.7873 0.2562 0.00212
cg00035453 chr12:46509687:A:G -2.0459 0.6954 0.003261
cg00035608 chr19:36455857:G:A -0.9824 0.2757 0.0003658
cg00035608 chr19:36874704:G:A -0.9913 0.2919 0.0006835
cg00035608 chr19:38286041:C:T -1.1181 0.3527 0.001524
cg00035608 chr19:38127077:A:G -1.7357 0.5681 0.002248
cg00035623 chr19:55991966:C:G -1.1818 0.2859 3.562e-05
cg00035623 chr19:56071913:A:G 0.4582 0.1286 0.0003677
cg00035623 chr19:55292452:A:C -0.3339 0.0943 0.0003976
cg00035623 chr19:55935055:A:G -2.1059 0.6858 0.002134
cg00035630 chr11:33260190:C:T 1.9242 0.4852 7.319e-05
cg00035630 chr11:32525189:A:G 0.4818 0.1354 0.0003715
cg00035630 chr11:32250781:T:C 0.5654 0.1645 0.0005878
cg00035630 chr11:32829486:A:C -0.9922 0.2902 0.0006283
cg00035636 chr13:21344884:G:A -0.7286 0.0564 4.02e-38
cg00035636 chr13:21342373:A:G -0.6495 0.1348 1.459e-06
cg00035673 chr6:32805079:A:C 0.5956 0.1429 3.075e-05
cg00035673 chr6:33753310:G:T -1.8623 0.4866 0.0001296
cg00035673 chr6:33623221:T:A -2.5150 0.6908 0.000272
cg00035673 chr6:33851794:C:T 0.6435 0.1905 0.0007288
cg00035812 chr2:204076333:A:C 0.4886 0.1144 1.949e-05
cg00035812 chr2:204773387:CAT:C -1.5708 0.3698 2.154e-05
cg00035812 chr2:204974322:C:T -0.3603 0.1051 0.000611
cg00035812 chr2:204778525:T:C 1.4517 0.4912 0.003122
cg00035847 chr1:29415182:C:T 0.4195 0.0969 1.507e-05
cg00035847 chr1:29527409:C:T -0.6130 0.1449 2.336e-05
cg00035847 chr1:29395382:C:T 0.5406 0.1635 0.0009441
cg00035847 chr1:30127657:A:G -0.4902 0.1614 0.002388
cg00035889 chr4:38111999:G:A 0.7926 0.2186 0.0002881
cg00035889 chr4:39675314:G:C -0.6349 0.1854 0.0006173
cg00035889 chr4:39379514:G:A -1.6476 0.4911 0.0007937
cg00035889 chr4:39535150:C:T -0.7338 0.2255 0.001136
cg00035923 chr7:202225:G:A 1.2278 0.3300 0.0001988
cg00035923 chr7:597202:G:A 1.0106 0.2894 0.0004794
cg00035923 chr7:1134114:A:T 1.4953 0.4356 0.0005974
cg00035923 chr7:1256633:C:T -0.7169 0.2179 0.001004
cg00035937 chr7:91491201:G:A -1.2110 0.3289 0.000231
cg00035937 chr7:92135053:G:C -1.3168 0.4039 0.001113
cg00035937 chr7:91245793:G:C -0.6681 0.2253 0.003026
cg00035937 chr7:91200998:T:A -0.4247 0.1611 0.008377
cg00035945 chr4:76519861:A:G 0.4945 0.1426 0.0005252
cg00035945 chr4:75687202:A:G 1.0403 0.3166 0.001018
cg00035945 chr4:75259848:G:A 2.7669 0.9820 0.004837
cg00035945 chr4:75550594:C:T -1.0416 0.3790 0.005983
cg00035969 chr1:112782800:GT:G -2.3746 0.5548 1.869e-05
cg00035969 chr1:111301294:G:A 0.5577 0.1529 0.000266
cg00035969 chr1:111758810:C:G -0.9581 0.3030 0.001565
cg00035969 chr1:112247933:G:A -0.3868 0.1350 0.004177
cg00035980 chr13:114069114:G:A 0.5069 0.1098 3.933e-06
cg00035980 chr13:112747443:G:T 1.4013 0.4036 0.0005169
cg00035980 chr13:112828572:G:A -1.8926 0.5575 0.0006862
cg00035980 chr13:112613163:G:A -1.4363 0.4411 0.001131
cg00036011 chr6:25586718:C:T 0.5500 0.1143 1.49e-06
cg00036011 chr6:25505215:G:A -0.6627 0.1695 9.259e-05
cg00036011 chr6:26471663:AAAGG:A 1.4312 0.4016 0.000365
cg00036011 chr6:25582484:C:G -1.0974 0.3529 0.001876
cg00036110 chr1:40825859:A:G 0.6854 0.1697 5.363e-05
cg00036110 chr1:40770274:G:A -0.4499 0.1171 0.0001217
cg00036110 chr1:40988461:C:G 1.0784 0.3159 0.0006402
cg00036110 chr1:40421674:G:T -1.4736 0.4955 0.00294
cg00036115 chr12:68387637:C:T 0.5395 0.1264 1.97e-05
cg00036115 chr12:69413807:G:A -2.3941 0.6928 0.0005488
cg00036115 chr12:68433089:T:C -0.3772 0.1154 0.001084
cg00036115 chr12:69858224:T:C -0.3257 0.1077 0.002502
cg00036119 chr16:7229001:G:C 0.8097 0.0676 4.344e-33
cg00036119 chr16:7225281:A:T 0.7743 0.0940 1.759e-16
cg00036119 chr16:7235673:C:G 0.6611 0.0996 3.215e-11
cg00036137 chr19:56172883:T:C -0.6350 0.1445 1.107e-05
cg00036137 chr19:56153049:T:A -1.1912 0.2743 1.407e-05
cg00036137 chr19:56174741:CA:C -0.4460 0.1109 5.814e-05
cg00036137 chr19:56144328:A:G -1.4130 0.3727 0.0001496
cg00036258 chr16:4789486:C:T -1.7813 0.4805 0.0002098
cg00036258 chr16:4977842:T:C -0.3975 0.1084 0.0002442
cg00036258 chr16:3196683:T:G 1.3901 0.4038 0.0005757
cg00036258 chr16:5024951:C:T -0.3912 0.1210 0.001221
cg00036263 chr1:245654674:G:A 0.6364 0.1306 1.09e-06
cg00036263 chr1:245683218:T:C 0.3601 0.0943 0.0001348
cg00036263 chr1:245964689:C:T 1.5061 0.3999 0.0001659
cg00036263 chr1:245481940:T:G 0.4019 0.1098 0.0002514
cg00036299 chr16:10628183:T:C -0.4666 0.1200 0.0001017
cg00036299 chr16:9705155:G:T 0.4511 0.1251 0.000313
cg00036299 chr16:9403388:C:T -0.4627 0.1320 0.0004547
cg00036299 chr16:9588450:A:G 0.3667 0.1159 0.001549
cg00036328 chr12:124156943:T:TAA 0.5536 0.1575 0.0004413
cg00036328 chr12:124188627:C:T -1.3958 0.4025 0.0005249
cg00036328 chr12:124368870:C:T -1.5816 0.4940 0.001365
cg00036328 chr12:124210502:A:G 1.1841 0.3759 0.00163
cg00036347 chr1:151452085:A:G 1.7005 0.4283 7.169e-05
cg00036347 chr1:151844758:G:A 0.5258 0.1471 0.00035
cg00036347 chr1:151369252:G:GC 0.2932 0.0914 0.001338
cg00036347 chr1:152635661:A:G 1.2116 0.4060 0.002839
cg00036369 chr3:63687044:A:G 0.5295 0.1481 0.0003489
cg00036369 chr3:63695157:T:C -1.5032 0.4398 0.0006306
cg00036369 chr3:64134376:G:A -0.3928 0.1186 0.000926
cg00036369 chr3:64542914:T:TA 0.5480 0.1657 0.0009463
cg00036386 chr2:74261343:G:A 1.5994 0.4002 6.431e-05
cg00036386 chr2:75228821:C:T 1.6311 0.4914 0.0009028
cg00036386 chr2:75155491:AC:A -1.7753 0.5612 0.001559
cg00036386 chr2:75137133:G:T 1.5028 0.4936 0.002329
cg00036408 chr17:79610624:C:T 0.9379 0.2390 8.679e-05
cg00036408 chr17:78510972:G:A 0.3856 0.0990 9.81e-05
cg00036408 chr17:79229377:T:C 0.5860 0.1523 0.000119
cg00036408 chr17:79349135:G:A -0.3883 0.1055 0.0002333
cg00036440 chr16:3724236:G:A -0.9635 0.2526 0.0001362
cg00036440 chr16:3172308:T:C 0.4994 0.1316 0.0001467
cg00036440 chr16:4372121:A:G 0.3973 0.1143 0.0005079
cg00036440 chr16:3666365:CA:C -0.3683 0.1087 0.0007056
cg00036570 chr2:234797971:G:A 0.4579 0.1226 0.0001882
cg00036570 chr2:233577258:T:C 1.1634 0.3145 0.000216
cg00036570 chr2:234596455:TG:T 0.4739 0.1352 0.0004591
cg00036570 chr2:233701422:T:A -0.9006 0.2654 0.0006906
cg00036585 chr6:164834807:G:A 1.3311 0.3700 0.0003218
cg00036585 chr6:164504821:G:A 0.7825 0.2225 0.0004366
cg00036585 chr6:164207762:G:T 0.4633 0.1537 0.002584
cg00036585 chr6:163835401:T:C 0.2969 0.0987 0.002623
cg00036588 chr20:34550259:G:A 1.1803 0.3514 0.0007823
cg00036588 chr20:35205356:C:A 0.5172 0.1547 0.0008274
cg00036588 chr20:34855789:C:CTG -2.7669 0.9820 0.004837
cg00036588 chr20:36263661:C:T 0.2256 0.0932 0.01552
cg00036599 chr1:150555732:C:T 0.4841 0.1056 4.529e-06
cg00036599 chr1:149979529:G:T 0.8622 0.2456 0.0004465
cg00036599 chr1:149904572:T:C -0.5744 0.1641 0.0004654
cg00036599 chr1:150598673:C:T -0.4378 0.1309 0.0008203
cg00036614 chr7:47041893:G:T -0.8599 0.0836 8.45e-25
cg00036614 chr7:47054247:A:G -0.7209 0.0779 2.064e-20
cg00036614 chr7:47042620:G:A -0.7820 0.0965 5.309e-16
cg00036614 chr7:47053411:T:C 0.7386 0.1158 1.778e-10
cg00036664 chr4:185798089:G:A -0.4226 0.1045 5.272e-05
cg00036664 chr4:185709240:G:A 1.7248 0.4273 5.43e-05
cg00036664 chr4:185707457:T:C 0.6277 0.1615 0.0001013
cg00036664 chr4:185030272:T:C -0.3836 0.1105 0.0005175
cg00036723 chr17:31693131:T:C -1.4333 0.4414 0.001166
cg00036723 chr17:33556591:T:C -0.6283 0.2027 0.001941
cg00036723 chr17:32623404:T:C 0.9756 0.3364 0.003727
cg00036723 chr17:33098980:T:A 0.3067 0.1063 0.003905
cg00036732 chr10:102769853:T:C -1.4173 0.4021 0.0004234
cg00036732 chr10:103419015:G:T -2.3521 0.6934 0.0006942
cg00036732 chr10:102338407:A:T -0.8301 0.2634 0.001623
cg00036732 chr10:103615654:GT:G 0.6652 0.2458 0.006801
cg00036788 chr4:55257644:T:A -2.0312 0.5658 0.0003307
cg00036788 chr4:54453256:G:A -1.5263 0.4396 0.0005165
cg00036788 chr4:54817649:C:T 0.5193 0.1515 0.0006108
cg00036788 chr4:55100731:T:C 0.7986 0.2367 0.0007403
cg00036871 chr2:219572251:A:G -0.5183 0.0533 2.399e-22
cg00036871 chr2:219548936:CA:C 0.7241 0.1418 3.282e-07
cg00036976 chr16:85258255:C:T 0.5890 0.1511 9.731e-05
cg00036976 chr16:84461851:G:C 1.1259 0.3149 0.0003498
cg00036976 chr16:85802278:A:G -1.7121 0.4829 0.000392
cg00036976 chr16:85930747:T:C 1.4855 0.4418 0.0007731
cg00037013 chr2:220265777:C:T 0.8117 0.1987 4.401e-05
cg00037013 chr2:219537010:G:A 0.5869 0.1491 8.234e-05
cg00037013 chr2:220100020:C:T 0.9135 0.2502 0.0002606
cg00037013 chr2:219606587:G:A 1.2313 0.3504 0.0004411
cg00037056 chr4:968131:C:T -0.4995 0.0993 4.847e-07
cg00037056 chr4:1424399:T:G 0.5176 0.1378 0.0001728
cg00037056 chr4:1462608:C:T 1.2972 0.4052 0.001368
cg00037056 chr4:1495654:G:T -0.9327 0.3187 0.003423
cg00037058 chr2:179270714:C:A 0.7926 0.1923 3.755e-05
cg00037058 chr2:178403429:GTAATAA:G -0.3723 0.0999 0.000195
cg00037058 chr2:178240516:C:T -1.3247 0.4012 0.0009614
cg00037058 chr2:178943883:A:G 0.4746 0.1603 0.003063
cg00037072 chr1:24897830:T:C -0.3257 0.0974 0.000827
cg00037072 chr1:25821320:C:T 2.2563 0.6811 0.0009239
cg00037072 chr1:24808142:C:T -1.2168 0.3752 0.001184
cg00037072 chr1:25704702:A:C -0.3877 0.1319 0.003295
cg00037153 chr3:129089310:ACT:A 1.5323 0.4014 0.000135
cg00037153 chr3:127909231:A:C 0.3909 0.1060 0.0002257
cg00037153 chr3:128439179:C:G -1.2683 0.3496 0.0002857
cg00037153 chr3:128447469:G:A 1.7497 0.5620 0.00185
cg00037186 chr16:67851877:G:A -0.5750 0.1606 0.0003443
cg00037186 chr16:67930300:T:C 0.4359 0.1316 0.0009237
cg00037186 chr16:67245762:G:A 1.2120 0.3740 0.001193
cg00037186 chr16:67747787:G:A -1.0470 0.4086 0.01041
cg00037223 chr16:30131075:G:A 1.2172 0.3482 0.0004726
cg00037223 chr16:29741867:G:A 0.8092 0.2388 0.0007018
cg00037223 chr16:29068444:AT:A -0.6407 0.1951 0.001022
cg00037223 chr16:30486931:G:C -1.4393 0.4915 0.003411
cg00037314 chr19:14431548:T:C -0.8711 0.2072 2.61e-05
cg00037314 chr19:13600471:G:A 0.6577 0.1780 0.0002204
cg00037314 chr19:14179725:G:A -0.6927 0.1911 0.0002896
cg00037314 chr19:13556356:T:C -0.4060 0.1126 0.0003098
cg00037388 chr2:55717763:T:C 0.5916 0.1620 0.0002611
cg00037388 chr2:55386788:A:C -0.9974 0.2787 0.0003458
cg00037388 chr2:54792298:C:T -0.4132 0.1170 0.000412
cg00037388 chr2:54780068:A:G 0.3266 0.0960 0.0006682
cg00037400 chr16:88895666:C:T 1.0510 0.3107 0.0007171
cg00037400 chr16:88838392:A:G -0.4233 0.1259 0.000777
cg00037400 chr16:89234476:G:A 0.3788 0.1149 0.000977
cg00037400 chr16:89198073:C:T -0.7966 0.2422 0.001007
cg00037406 chr19:844042:G:A 0.8295 0.1164 1.037e-12
cg00037406 chr19:841877:A:G -0.4638 0.0926 5.485e-07
cg00037406 chr19:842281:G:C 1.1939 0.2548 2.798e-06
cg00037406 chr19:836043:T:C -0.5316 0.1346 7.881e-05
cg00037441 chr6:117312129:G:A -1.1118 0.3152 0.0004198
cg00037441 chr6:118191355:A:G 1.5008 0.4355 0.0005681
cg00037441 chr6:116758660:A:T 1.1572 0.3518 0.001005
cg00037441 chr6:116288889:T:C 1.0309 0.3337 0.002007
cg00037450 chr21:44924204:C:T -0.4336 0.1141 0.0001456
cg00037450 chr21:44883415:G:A -1.1785 0.3300 0.0003554
cg00037450 chr21:45112454:T:C 0.3636 0.1107 0.001019
cg00037450 chr21:46174129:A:T 0.7448 0.2341 0.001462
cg00037457 chr17:59557020:C:T 2.0821 0.4854 1.789e-05
cg00037457 chr17:59411694:A:G -1.1276 0.2758 4.357e-05
cg00037457 chr17:59417086:C:G -0.8349 0.2414 0.0005442
cg00037457 chr17:59256143:C:T -0.5675 0.1662 0.0006361
cg00037681 chr12:48302601:A:G -0.5566 0.1172 2.032e-06
cg00037681 chr12:47344511:TGA:T -0.5621 0.1205 3.109e-06
cg00037681 chr12:47802156:G:C 0.5130 0.1250 4.056e-05
cg00037681 chr12:47485298:C:T -0.4189 0.1161 0.000308
cg00037763 chr18:41803999:A:G -0.6090 0.1546 8.156e-05
cg00037763 chr18:41315741:C:T -0.4640 0.1453 0.001407
cg00037763 chr18:42971378:T:C -1.7373 0.5684 0.002239
cg00037763 chr18:41637978:C:T 0.8906 0.2922 0.002301
cg00037856 chr3:127433382:C:T -1.1314 0.2869 8.031e-05
cg00037856 chr3:127683835:A:G -1.4387 0.4030 0.000357
cg00037856 chr3:127092896:C:T -0.6721 0.1893 0.0003839
cg00037856 chr3:127247172:A:G -0.3938 0.1198 0.001017
cg00037930 chr13:112998055:G:A 0.8461 0.1878 6.641e-06
cg00037930 chr13:113055517:C:T -1.5988 0.3981 5.915e-05
cg00037930 chr13:114271527:T:G -0.7382 0.1933 0.0001337
cg00037930 chr13:112455551:G:A 0.4028 0.1083 0.0002009
cg00037940 chr3:138354957:A:T -1.3421 0.4034 0.0008778
cg00037940 chr3:138434585:C:G 1.4333 0.4414 0.001166
cg00037940 chr3:138001687:A:T -1.3125 0.4409 0.002914
cg00037940 chr3:137730239:C:T -0.6547 0.2353 0.005397
cg00037952 chr10:103536660:C:T 1.7660 0.3970 8.643e-06
cg00037952 chr10:105261921:A:G -1.5738 0.4386 0.0003329
cg00037952 chr10:104672130:G:A -1.0444 0.3343 0.001785
cg00037952 chr10:103899880:T:A 1.0059 0.3344 0.002628
cg00038020 chr1:223634215:G:C -0.5384 0.1370 8.555e-05
cg00038020 chr1:223047594:G:C 0.6229 0.1715 0.000282
cg00038020 chr1:223870068:G:A 1.5193 0.4395 0.0005457
cg00038020 chr1:223295018:A:G 0.7990 0.2404 0.0008871
cg00038167 chr19:8241796:C:T 1.0148 0.2440 3.194e-05
cg00038167 chr19:8431003:T:A -0.3771 0.1000 0.0001619
cg00038167 chr19:6858443:A:T -2.0120 0.5661 0.0003795
cg00038167 chr19:7396267:T:C 1.2539 0.3726 0.0007656
cg00038233 chr11:123451967:G:A 0.9638 0.2517 0.0001288
cg00038233 chr11:123107034:T:A -0.5225 0.1527 0.0006246
cg00038233 chr11:124322460:C:T 0.9001 0.2654 0.0006962
cg00038233 chr11:124407014:G:A -1.8467 0.5660 0.001103
cg00038239 chr17:41539223:T:C 1.8108 0.4903 0.0002216
cg00038239 chr17:41624551:A:G -0.7532 0.2088 0.0003098
cg00038239 chr17:42874506:A:G 0.5171 0.1653 0.00176
cg00038239 chr17:41954425:G:C -0.7647 0.2700 0.004621
cg00038298 chr3:48727521:A:G -0.6424 0.1793 0.0003401
cg00038298 chr3:48364171:T:C -0.9465 0.3002 0.001617
cg00038298 chr3:49245432:C:T 1.0499 0.3336 0.001647
cg00038298 chr3:50035767:T:A 1.3964 0.4965 0.004917
cg00038342 chr2:777471:T:G 0.3607 0.0908 7.148e-05
cg00038342 chr2:762174:A:T 1.0272 0.2681 0.0001277
cg00038342 chr2:1429286:A:G 2.0470 0.5521 0.0002094
cg00038342 chr2:1589056:T:G -0.4568 0.1278 0.0003518
cg00038436 chr16:4894255:C:T 0.4895 0.1321 0.0002113
cg00038436 chr16:3326006:A:C 0.6369 0.1722 0.0002173
cg00038436 chr16:5088434:A:C 1.3280 0.4011 0.0009302
cg00038436 chr16:3989358:C:CAT -0.3062 0.0975 0.001685
cg00038446 chr1:171655647:G:A -0.6270 0.1615 0.0001034
cg00038446 chr1:172203535:G:C 2.0297 0.5528 0.0002406
cg00038446 chr1:172823889:G:A 0.3721 0.1021 0.0002686
cg00038446 chr1:173332958:A:G 0.4612 0.1381 0.0008393
cg00038584 chr19:17306443:C:A -1.2406 0.2132 5.886e-09
cg00038584 chr19:17175221:G:A 0.8938 0.2066 1.518e-05
cg00038584 chr19:17672096:C:G -1.7358 0.4346 6.495e-05
cg00038584 chr19:17034156:TTTTG:T 1.9028 0.5678 0.0008052
cg00038665 chr4:128739110:G:A -1.3624 0.3689 0.0002217
cg00038665 chr4:128742067:C:T 0.7446 0.2030 0.0002447
cg00038665 chr4:129237162:T:C 0.4324 0.1253 0.0005576
cg00038665 chr4:128275690:T:C -1.8689 0.5659 0.0009588
cg00038675 chr1:153258005:CCA:C 0.5270 0.1321 6.643e-05
cg00038675 chr1:153165981:G:A -2.0760 0.5617 0.0002194
cg00038675 chr1:153472841:T:G 0.4262 0.1428 0.002843
cg00038675 chr1:152898240:A:G 0.3123 0.1055 0.003083
cg00038711 chr8:21986224:G:A 1.5879 0.4004 7.325e-05
cg00038711 chr8:21374542:C:T -1.1119 0.3322 0.0008173
cg00038711 chr8:22647073:G:A 2.2292 0.6916 0.001267
cg00038711 chr8:22498868:C:T -0.3405 0.1066 0.0014
cg00038736 chr19:38382138:C:T -0.9077 0.1155 3.901e-15
cg00038736 chr19:38353504:T:C -0.6060 0.0970 4.214e-10
cg00038736 chr19:38360119:G:A -0.5823 0.1237 2.491e-06
cg00038736 chr19:38752569:T:C -1.2612 0.3096 4.632e-05
cg00038857 chr17:33461934:C:T 1.8016 0.4905 0.0002397
cg00038857 chr17:31926117:T:A 0.3841 0.1138 0.0007375
cg00038857 chr17:33076338:C:T 0.6636 0.1988 0.000843
cg00038857 chr17:33096116:G:A -1.0109 0.3505 0.003925
cg00038877 chr1:226455744:C:T -1.3045 0.3498 0.0001918
cg00038877 chr1:226907732:G:A 0.8281 0.2384 0.0005131
cg00038877 chr1:227391643:A:G 0.4997 0.1514 0.0009642
cg00038877 chr1:226656977:C:T 0.6613 0.2088 0.001539
cg00039016 chr16:87788476:G:C 1.9303 0.4303 7.243e-06
cg00039016 chr16:86963611:G:A 1.6421 0.3994 3.934e-05
cg00039016 chr16:86756492:C:T 1.1239 0.3000 0.0001792
cg00039016 chr16:86699528:G:A 0.4099 0.1213 0.0007241
cg00039044 chr4:82369295:A:G -2.1315 0.5641 0.0001578
cg00039044 chr4:82390542:C:T 0.9766 0.2792 0.0004685
cg00039044 chr4:83288633:C:T 0.4443 0.1497 0.003002
cg00039044 chr4:82713456:C:T 0.3439 0.1167 0.003208
cg00039057 chr22:30563039:C:T -0.5255 0.1544 0.0006672
cg00039057 chr22:29224187:G:A 0.7089 0.2199 0.001268
cg00039057 chr22:31057219:G:A 0.9916 0.3175 0.001791
cg00039057 chr22:30559453:A:G -1.0212 0.3543 0.00395
cg00039070 chr7:132244142:C:T 0.3641 0.0952 0.0001305
cg00039070 chr7:133281545:T:C -0.8730 0.2336 0.0001865
cg00039070 chr7:132627022:C:G -1.7192 0.5684 0.002489
cg00039070 chr7:132454147:A:G -0.5092 0.1804 0.004775
cg00039129 chr6:166915656:G:A 0.7280 0.1691 1.667e-05
cg00039129 chr6:165549236:G:C 0.8763 0.2545 0.0005742
cg00039129 chr6:166907908:C:T 1.4529 0.4423 0.001021
cg00039129 chr6:165792418:CG:C 1.0289 0.3348 0.002119
cg00039147 chr17:35562685:C:T 0.5543 0.1495 0.0002088
cg00039147 chr17:34645155:G:A -0.9485 0.2610 0.0002782
cg00039147 chr17:35730485:C:A 1.5965 0.4868 0.00104
cg00039147 chr17:35109944:G:A -1.7915 0.5695 0.001657
cg00039176 chr5:139882532:A:G -0.3828 0.1067 0.0003318
cg00039176 chr5:141631309:T:C 0.6004 0.1852 0.001188
cg00039176 chr5:140991985:A:G 1.4399 0.4915 0.003396
cg00039176 chr5:141738595:T:G -0.5534 0.2001 0.005688
cg00039177 chr6:32928553:A:G -0.3489 0.0907 0.0001197
cg00039177 chr6:34003449:G:T 0.4630 0.1260 0.0002372
cg00039177 chr6:34143430:C:T 0.8632 0.2530 0.0006454
cg00039177 chr6:32797491:T:C 0.3675 0.1123 0.001064
cg00039326 chr1:37432123:G:C 1.2093 0.2859 2.333e-05
cg00039326 chr1:36492230:C:T 0.6153 0.1609 0.0001314
cg00039326 chr1:35770512:C:A -0.8499 0.2596 0.00106
cg00039326 chr1:36120476:A:C 0.4102 0.1432 0.004183
cg00039385 chr19:4552323:C:T -1.5615 0.3986 8.958e-05
cg00039385 chr19:3948225:A:C 1.2764 0.3502 0.0002682
cg00039385 chr19:5066512:G:A 1.3651 0.3999 0.0006413
cg00039385 chr19:4883729:A:T -1.0462 0.3165 0.0009486
cg00039441 chr2:177075644:G:A -1.2814 0.3297 0.0001016
cg00039441 chr2:177055837:T:C 0.6891 0.1871 0.0002306
cg00039441 chr2:176480000:T:TA 1.1802 0.3299 0.0003478
cg00039441 chr2:177787298:A:G -1.0627 0.3162 0.0007769
cg00039463 chr16:3448115:G:T 0.4155 0.1080 0.0001187
cg00039463 chr16:4654466:T:C 1.2299 0.3300 0.0001934
cg00039463 chr16:4713287:T:G -1.3663 0.3735 0.0002537
cg00039463 chr16:4879756:C:G -1.4861 0.4902 0.002431
cg00039478 chr16:2836966:A:G -0.4392 0.1131 0.0001027
cg00039478 chr16:2595964:G:A 0.4600 0.1286 0.0003486
cg00039478 chr16:2064643:T:G -1.0108 0.3022 0.000823
cg00039478 chr16:1502771:C:T -1.0384 0.3130 0.0009091
cg00039480 chr17:18644912:C:T -0.3766 0.1082 0.0004987
cg00039480 chr17:18644990:T:C -0.7513 0.2212 0.0006811
cg00039480 chr17:18662386:G:A -0.6145 0.1845 0.0008663
cg00039480 chr17:20585474:G:GTAC -0.3698 0.1127 0.001037
cg00039489 chr16:24701585:T:TG 0.4595 0.0887 2.213e-07
cg00039489 chr16:24126979:A:T 0.4523 0.1123 5.676e-05
cg00039489 chr16:25703799:C:G -0.5078 0.1344 0.000157
cg00039489 chr16:25331282:G:C 1.5835 0.4920 0.00129
cg00039505 chr16:86204819:G:C -0.7278 0.1617 6.733e-06
cg00039505 chr16:86690016:T:C -0.3929 0.1026 0.0001286
cg00039505 chr16:86021280:C:G -0.5056 0.1346 0.0001721
cg00039505 chr16:86205838:G:A -1.1004 0.2980 0.0002222
cg00039564 chr7:28172712:G:A -1.2299 0.2828 1.364e-05
cg00039564 chr7:28635243:T:C -0.5291 0.1316 5.821e-05
cg00039564 chr7:28638885:G:T -0.5486 0.1509 0.0002772
cg00039564 chr7:28681092:C:CA -1.5741 0.4386 0.0003321
cg00039627 chr2:238229040:T:C -0.5496 0.0874 3.221e-10
cg00039627 chr2:239578555:C:T 0.6250 0.1672 0.0001862
cg00039627 chr2:238218144:C:T 0.4689 0.1291 0.0002813
cg00039627 chr2:239716617:G:A 0.4633 0.1315 0.0004246
cg00039793 chr10:120532865:C:A -0.4119 0.1092 0.000163
cg00039793 chr10:121738136:CATTTT:C 0.8913 0.2402 0.0002069
cg00039793 chr10:121676732:G:T -0.4582 0.1241 0.0002235
cg00039793 chr10:120432984:G:T 1.1147 0.3321 0.0007907
cg00039794 chr2:109636572:A:G -0.7471 0.1749 1.944e-05
cg00039794 chr2:109612679:C:A -0.4554 0.1192 0.0001336
cg00039794 chr2:108974953:G:A -1.3548 0.3724 0.0002743
cg00039794 chr2:108894481:G:A 0.3557 0.1047 0.0006787
cg00039801 chr17:78274888:G:A -1.1655 0.2992 9.801e-05
cg00039801 chr17:78242452:G:GC -0.4670 0.1205 0.000106
cg00039801 chr17:78577631:G:A -0.4984 0.1291 0.0001138
cg00039801 chr17:77183708:G:A -1.6673 0.4388 0.000145
cg00039864 chr5:178485095:A:G 0.4763 0.1026 3.455e-06
cg00039864 chr5:178849520:AT:A 0.7292 0.1909 0.0001335
cg00039864 chr5:178486542:G:GA 0.4995 0.1433 0.0004924
cg00039864 chr5:178337092:G:A -1.0716 0.3331 0.001298
cg00039936 chr19:51095318:C:G -0.5919 0.1146 2.42e-07
cg00039936 chr19:49403129:G:A 1.3495 0.3686 0.0002512
cg00039936 chr19:51066291:C:T -1.5095 0.4351 0.0005225
cg00039936 chr19:50978977:G:T -0.4717 0.1505 0.001723
cg00039960 chr17:7721590:C:T -0.9445 0.2379 7.198e-05
cg00039960 chr17:6384798:C:T 0.3809 0.1069 0.0003674
cg00039960 chr17:6440484:T:TA -0.4249 0.1300 0.001085
cg00039960 chr17:7367900:A:C 0.4142 0.1284 0.00126
cg00040007 chr15:40754394:CG:C 2.2563 0.6811 0.000924
cg00040007 chr15:40917017:G:T -2.1820 0.6930 0.001641
cg00040007 chr15:41437001:C:T 0.8795 0.2801 0.001692
cg00040007 chr15:41506881:C:T -0.3479 0.1129 0.002063
cg00040008 chr4:165406273:G:A -1.1995 0.3305 0.0002844
cg00040008 chr4:165578474:C:T 1.5722 0.4941 0.001463
cg00040008 chr4:165796273:G:A -1.2459 0.4036 0.002023
cg00040008 chr4:166726655:A:C -0.3599 0.1213 0.003006
cg00040013 chr1:248178401:A:G -0.6581 0.1927 0.0006358
cg00040013 chr1:248893478:C:T 1.7797 0.5697 0.001784
cg00040013 chr1:248344504:C:T -0.9305 0.3001 0.001931
cg00040013 chr1:248189337:G:A -0.2836 0.1028 0.005823
cg00040016 chr17:58193699:T:C -0.4166 0.1067 9.391e-05
cg00040016 chr17:57463980:G:A 0.7847 0.2039 0.0001189
cg00040016 chr17:57483169:G:C 0.4312 0.1195 0.0003073
cg00040016 chr17:57679505:T:C -0.6386 0.2019 0.001564
cg00040027 chr2:172841846:C:T 0.6230 0.1645 0.0001527
cg00040027 chr2:172915358:G:A -0.6261 0.1814 0.0005577
cg00040027 chr2:173604523:G:A 0.3416 0.1003 0.0006631
cg00040027 chr2:173107276:C:T 0.9216 0.3358 0.006065
cg00040047 chr2:162021825:G:A -1.1335 0.2757 3.933e-05
cg00040047 chr2:162375773:G:A 2.4634 0.6917 0.0003687
cg00040047 chr2:161116390:G:GT -1.7095 0.4831 0.000402
cg00040047 chr2:162142026:C:CTTCT 0.8379 0.2820 0.002962
cg00040067 chr1:32550492:G:A -0.8566 0.2407 0.0003735
cg00040067 chr1:32712289:G:C -1.8642 0.5584 0.0008423
cg00040067 chr1:33823531:A:G 1.0129 0.3542 0.004238
cg00040067 chr1:33578844:G:C -0.3773 0.1319 0.004243
cg00040103 chr2:45181539:T:C -0.5654 0.1595 0.0003917
cg00040103 chr2:46255115:A:G -0.5803 0.1686 0.0005764
cg00040103 chr2:45754287:G:A -1.0661 0.3161 0.0007432
cg00040103 chr2:45248377:A:C -0.8880 0.2658 0.0008362
cg00040268 chr7:26602445:TG:T -0.7171 0.1717 2.97e-05
cg00040268 chr7:26366508:G:A 1.2314 0.3503 0.0004388
cg00040268 chr7:27316375:G:A 0.7165 0.2072 0.000543
cg00040268 chr7:27223840:C:T -0.9298 0.2879 0.001239
cg00040312 chr12:53744516:C:T -2.5813 0.6897 0.0001821
cg00040312 chr12:54816247:T:C 1.6491 0.4911 0.0007847
cg00040312 chr12:54928041:A:G -1.6102 0.4864 0.0009306
cg00040312 chr12:53710902:C:T -0.4921 0.1565 0.001662
cg00040322 chr2:10779253:C:T 1.1721 0.2866 4.314e-05
cg00040322 chr2:11044788:C:T 0.4975 0.1415 0.0004371
cg00040322 chr2:12006090:G:C -0.7147 0.2060 0.0005217
cg00040322 chr2:10339587:C:T 0.3902 0.1177 0.0009215
cg00040367 chr1:169971617:C:T 0.5670 0.1453 9.498e-05
cg00040367 chr1:168459150:T:TA -1.3943 0.3717 0.0001761
cg00040367 chr1:169605416:GTTCA:G 0.3603 0.1074 0.0007907
cg00040367 chr1:168559372:C:G -0.5247 0.1711 0.002162
cg00040380 chr1:154801971:T:C 0.5472 0.1383 7.616e-05
cg00040380 chr1:153122039:T:C -0.4737 0.1316 0.0003172
cg00040380 chr1:154636265:C:T 0.8780 0.2470 0.0003775
cg00040380 chr1:154545213:G:A 1.2450 0.4037 0.002041
cg00040411 chr6:163713552:A:G 0.3609 0.0886 4.581e-05
cg00040411 chr6:163943996:TTTTG:T 0.8084 0.2359 0.0006093
cg00040411 chr6:163870136:T:G -0.3330 0.1030 0.001231
cg00040411 chr6:163615266:G:A -2.1886 0.6929 0.001585
cg00040423 chr6:30078753:A:G 0.5809 0.1434 5.1e-05
cg00040423 chr6:30149615:A:G -1.3776 0.3429 5.877e-05
cg00040423 chr6:30644330:A:C -1.4735 0.4024 0.0002507
cg00040423 chr6:31000403:C:A -1.3933 0.4421 0.001625
cg00040426 chr9:137864194:A:T 0.6239 0.1450 1.68e-05
cg00040426 chr9:138026632:T:C 0.5515 0.1596 0.000548
cg00040426 chr9:137563232:C:T 1.0890 0.3777 0.003931
cg00040426 chr9:137995921:C:T -1.3880 0.4957 0.005112
cg00040427 chr19:13417969:A:T -2.1054 0.4676 6.727e-06
cg00040427 chr19:14597853:C:A 1.7602 0.4372 5.667e-05
cg00040427 chr19:13579594:G:A -0.7362 0.1910 0.0001157
cg00040427 chr19:13311665:A:G 0.4187 0.1197 0.0004678
cg00040446 chr1:39370878:C:A 1.5558 0.3680 2.358e-05
cg00040446 chr1:40356549:T:C -1.3404 0.3727 0.0003224
cg00040446 chr1:40106447:C:A -0.7951 0.2471 0.001293
cg00040446 chr1:39908714:T:C 0.3867 0.1382 0.00515
cg00040466 chr6:168514665:G:T 0.5381 0.1095 8.9e-07
cg00040466 chr6:167988723:A:G -0.6767 0.1433 2.327e-06
cg00040466 chr6:168510497:G:T 0.3644 0.0936 9.948e-05
cg00040466 chr6:168177306:G:C -0.5011 0.1331 0.0001666
cg00040486 chr8:123056731:T:C 1.5662 0.4878 0.001323
cg00040486 chr8:123456633:G:A -1.7823 0.5676 0.001688
cg00040486 chr8:123615475:T:A 1.7295 0.5704 0.002428
cg00040486 chr8:124623381:G:A 1.3266 0.4432 0.00276
cg00040530 chr2:241899783:C:T -0.3876 0.1006 0.0001165
cg00040530 chr2:241900722:C:CTA -0.4084 0.1067 0.0001286
cg00040530 chr2:241907861:C:T 0.7655 0.2984 0.01031
cg00040530 chr2:241971509:A:G -1.7534 0.6998 0.01222
cg00040566 chr10:131593846:CT:C -0.8849 0.2144 3.669e-05
cg00040566 chr10:131440359:A:G 0.4047 0.1071 0.0001583
cg00040566 chr10:131220775:G:A 1.5484 0.4391 0.0004218
cg00040566 chr10:131880357:A:C -0.3644 0.1059 0.0005804
cg00040569 chr19:44922505:T:G 1.7587 0.4912 0.0003431
cg00040569 chr19:44575995:G:A -1.0256 0.3022 0.0006897
cg00040569 chr19:43815730:TTTTTA:T 1.6303 0.4857 0.0007894
cg00040569 chr19:43757302:AGGGCCTGGATTCAAACCC:A -1.2639 0.4443 0.004445
cg00040575 chr22:17997405:C:T -0.6618 0.1200 3.533e-08
cg00040575 chr22:18019490:G:T 0.4040 0.0918 1.076e-05
cg00040575 chr22:18061996:G:A -0.8360 0.2043 4.292e-05
cg00040575 chr22:19299704:T:C -2.0284 0.5528 0.0002433
cg00040588 chr1:1329353:C:G 2.0517 0.3362 1.046e-09
cg00040588 chr1:1346459:G:A 1.9493 0.4298 5.735e-06
cg00040588 chr1:1497903:C:T 2.0006 0.4869 3.98e-05
cg00040590 chr22:17779535:T:A -0.3584 0.0916 9.137e-05
cg00040590 chr22:18054379:A:G 0.6712 0.1860 0.0003073
cg00040590 chr22:17360308:C:G -0.3478 0.0998 0.0004935
cg00040590 chr22:17095698:TA:T -0.9845 0.2994 0.001008
cg00040646 chr12:69608708:A:G 1.0057 0.1034 2.286e-22
cg00040646 chr12:69611754:T:G 1.1292 0.1333 2.5e-17
cg00040646 chr12:69585297:C:T 0.9003 0.1096 2.151e-16
cg00040646 chr12:69513822:A:G 0.8752 0.1126 7.875e-15
cg00040708 chr3:50706253:G:A -1.2928 0.4045 0.001393
cg00040708 chr3:49892883:C:T -0.4605 0.1686 0.006317
cg00040708 chr3:49943627:A:AT 0.9252 0.3577 0.009697
cg00040708 chr3:50501563:T:C 1.0421 0.4478 0.01994
cg00040749 chr2:61705443:A:G -0.8225 0.2061 6.579e-05
cg00040749 chr2:61591159:G:A 2.0234 0.5628 0.0003244
cg00040749 chr2:61682197:A:AT 1.2848 0.3739 0.0005891
cg00040749 chr2:62929510:T:C -1.0670 0.3160 0.0007353
cg00040837 chr1:235370546:C:T 1.3647 0.3094 1.028e-05
cg00040837 chr1:235948785:T:C 0.9358 0.2793 0.0008064
cg00040837 chr1:236239535:AAC:A -2.2563 0.6811 0.0009237
cg00040837 chr1:236487015:C:T -0.3572 0.1080 0.000938
cg00040861 chr19:2530461:C:T 1.3665 0.3487 8.888e-05
cg00040861 chr19:1727055:C:T 1.2731 0.3290 0.0001089
cg00040861 chr19:2386233:C:T -0.5850 0.1555 0.000168
cg00040861 chr19:1776003:C:A -0.5743 0.1530 0.0001741
cg00040862 chr2:1988721:C:T -2.2592 0.5618 5.791e-05
cg00040862 chr2:2333689:G:A 1.2908 0.3714 0.0005104
cg00040862 chr2:789658:G:T 1.1663 0.3517 0.0009111
cg00040862 chr2:1016171:T:TA -0.8506 0.2630 0.001219
cg00040873 chr16:1472572:C:T 0.9284 0.2224 2.987e-05
cg00040873 chr16:1048684:G:A 0.5561 0.1485 0.0001805
cg00040873 chr16:1216609:G:T 1.8344 0.4899 0.0001809
cg00040873 chr16:2863148:T:C -1.8989 0.5654 0.0007828
cg00040945 chr15:83135725:G:A 0.5082 0.1534 0.0009234
cg00040945 chr15:83531664:C:T 0.8912 0.2808 0.001506
cg00040945 chr15:84088700:G:A -0.5373 0.1694 0.001519
cg00040945 chr15:83573833:T:C -0.3547 0.1130 0.001691
cg00040986 chr1:156865794:A:T -1.1500 0.2990 0.0001203
cg00040986 chr1:156675815:G:A 0.3873 0.1083 0.000351
cg00040986 chr1:156837690:T:C 0.6189 0.1835 0.0007465
cg00040986 chr1:156883522:G:C -1.4726 0.4955 0.002959
cg00041014 chr1:53314289:CT:C -0.4744 0.1274 0.0001951
cg00041014 chr1:51749747:G:T 0.5988 0.1735 0.0005592
cg00041014 chr1:53283216:G:A -1.4489 0.4424 0.001056
cg00041014 chr1:52410474:T:C -1.3653 0.4397 0.001903
cg00041047 chr19:48982291:G:A -0.3904 0.1032 0.0001556
cg00041047 chr19:49703908:G:C -0.3905 0.1072 0.0002688
cg00041047 chr19:49124598:T:C -1.1746 0.3301 0.0003733
cg00041047 chr19:48928875:G:A -1.5469 0.4392 0.0004278
cg00041084 chr5:65316187:T:C -1.6524 0.3892 2.185e-05
cg00041084 chr5:64638081:C:T -0.3809 0.1022 0.0001934
cg00041084 chr5:64618341:C:T 1.3980 0.4025 0.0005137
cg00041084 chr5:65127316:G:T -1.1766 0.3514 0.0008127
cg00041270 chr4:25986355:A:G -0.4866 0.1153 2.423e-05
cg00041270 chr4:25709507:C:CT 1.4737 0.3648 5.339e-05
cg00041270 chr4:25045428:G:T -0.9757 0.2490 8.895e-05
cg00041270 chr4:26146200:G:A -1.1746 0.3764 0.001807
cg00041311 chr16:49008364:C:T -1.1548 0.3522 0.001042
cg00041311 chr16:48920294:T:C 0.9429 0.2911 0.001197
cg00041311 chr16:48387070:T:G 1.3842 0.4391 0.00162
cg00041311 chr16:48414878:T:C -0.3629 0.1193 0.002355
cg00041328 chr17:4496223:T:C 1.1822 0.2988 7.612e-05
cg00041328 chr17:2997899:G:C -0.6517 0.1738 0.0001768
cg00041328 chr17:3692760:C:T -0.8656 0.2393 0.0002979
cg00041328 chr17:4541424:G:A 0.8622 0.2519 0.0006202
cg00041368 chr18:4385882:G:C -1.3720 0.3227 2.118e-05
cg00041368 chr18:3974112:C:G -0.3923 0.1018 0.000116
cg00041368 chr18:4118444:T:C 2.0536 0.5654 0.0002813
cg00041368 chr18:4215845:C:T 1.3777 0.4027 0.0006231
cg00041401 chr1:115309215:C:T 1.4594 0.2937 6.705e-07
cg00041401 chr1:113908685:C:T 0.4716 0.1216 0.0001057
cg00041401 chr1:115266109:T:C -1.4876 0.4938 0.002592
cg00041401 chr1:114410906:C:T -0.7731 0.2730 0.004626
cg00041467 chr2:122328270:G:A 1.2878 0.3287 8.92e-05
cg00041467 chr2:123137321:A:G -1.4239 0.4017 0.0003932
cg00041467 chr2:121775217:C:T 0.5178 0.1624 0.001429
cg00041467 chr2:122395251:T:A -0.6757 0.2182 0.001959
cg00041564 chr17:9118448:T:G 0.4678 0.1073 1.303e-05
cg00041564 chr17:9211906:T:C 0.7687 0.2202 0.0004811
cg00041564 chr17:9830132:C:T 0.5143 0.1533 0.0007933
cg00041564 chr17:10132761:TA:T 1.2914 0.4023 0.001326
cg00041575 chr11:2299865:C:A 0.0975 0.0500 0.05119
cg00041599 chr5:175432494:C:G -0.4805 0.1199 6.15e-05
cg00041599 chr5:175680790:G:T 1.3589 0.4001 0.000683
cg00041599 chr5:175506524:G:A 1.6483 0.4911 0.0007894
cg00041599 chr5:177111597:T:C 0.9681 0.2907 0.0008671
cg00041636 chr15:79817037:G:A 0.5785 0.1390 3.15e-05
cg00041636 chr15:78783000:A:AG 0.3882 0.1034 0.0001736
cg00041636 chr15:79061413:A:T 0.7362 0.2243 0.001033
cg00041636 chr15:78347199:G:C -0.9367 0.3040 0.00206
cg00041641 chr1:151824266:C:G 0.7408 0.2221 0.0008493
cg00041641 chr1:151592241:C:T 0.6735 0.2201 0.002219
cg00041641 chr1:151111104:C:G 1.1480 0.3765 0.002297
cg00041641 chr1:150171617:A:G 1.2607 0.4445 0.004561
cg00041666 chr6:152681057:G:A 0.4441 0.1130 8.43e-05
cg00041666 chr6:152004674:T:G 1.8976 0.5573 0.0006617
cg00041666 chr6:152609632:C:T 0.3731 0.1163 0.001331
cg00041666 chr6:152626948:A:G -0.6746 0.2204 0.002209
cg00041759 chr11:66416641:T:A -1.4293 0.3977 0.0003259
cg00041759 chr11:66394662:A:G 0.8014 0.2403 0.0008548
cg00041759 chr11:66025095:G:T 0.8490 0.2816 0.002568
cg00041759 chr11:66076642:C:T -1.4844 0.4939 0.002652
cg00041865 chr5:15571627:C:T 0.3675 0.0951 0.0001106
cg00041865 chr5:14363721:C:T 1.2593 0.3724 0.0007215
cg00041865 chr5:14072916:C:A -0.7755 0.2307 0.0007757
cg00041865 chr5:15542552:C:G -1.2094 0.4059 0.00289
cg00041872 chr1:46331342:CT:C 0.4848 0.1350 0.0003297
cg00041872 chr1:47632625:G:A -0.3723 0.1090 0.0006355
cg00041872 chr1:46535756:A:T -0.9500 0.2903 0.001067
cg00041872 chr1:46286815:T:C 0.9077 0.2945 0.002058
cg00041873 chr7:99610253:T:C 0.4745 0.1416 0.0008028
cg00041873 chr7:98804913:G:A -0.8608 0.2615 0.0009953
cg00041873 chr7:99216573:T:A -0.6377 0.1996 0.001401
cg00041873 chr7:99884451:A:C 1.6655 0.5696 0.003458
cg00041898 chr8:144239149:G:A 0.9900 0.2317 1.937e-05
cg00041898 chr8:143435291:C:T 0.5148 0.1283 5.995e-05
cg00041898 chr8:143862180:C:T 0.7026 0.1769 7.104e-05
cg00041898 chr8:143899024:T:A 2.4346 0.6881 0.0004029
cg00041901 chr6:110058689:G:A -1.0648 0.2746 0.0001053
cg00041901 chr6:110337358:A:C 2.6016 0.6845 0.0001444
cg00041901 chr6:109851265:C:A 1.1217 0.3322 0.0007327
cg00041901 chr6:110365690:A:G 0.4364 0.1399 0.001817
cg00041989 chr17:54874640:C:T 0.5473 0.1027 9.758e-08
cg00041989 chr17:55373435:A:C -0.4839 0.1169 3.487e-05
cg00041989 chr17:55639961:A:G -1.5130 0.3947 0.0001264
cg00041989 chr17:55272354:A:T 1.7906 0.5671 0.00159
cg00042059 chr2:55763496:C:A 0.8321 0.2216 0.0001732
cg00042059 chr2:55808790:C:T 1.0997 0.3008 0.0002561
cg00042059 chr2:55766674:G:A 0.7839 0.2267 0.0005436
cg00042059 chr2:55815509:A:C -1.2495 0.3747 0.000854
cg00042081 chr6:127481649:CA:C -0.6294 0.1549 4.814e-05
cg00042081 chr6:126534369:T:A 0.4813 0.1361 0.0004038
cg00042081 chr6:126873725:T:A 1.7036 0.4900 0.0005074
cg00042081 chr6:127733792:A:G 1.1588 0.3763 0.002075
cg00042144 chr1:210602827:G:A 2.1786 0.5595 9.861e-05
cg00042144 chr1:209624371:T:A -1.1536 0.3071 0.0001725
cg00042144 chr1:210585509:C:G -1.4948 0.4021 0.000201
cg00042144 chr1:209153375:T:C 0.9396 0.2612 0.0003208
cg00042156 chr10:42475383:G:T -0.5799 0.0790 2.097e-13
cg00042156 chr10:42659905:A:T -0.4306 0.1090 7.756e-05
cg00042156 chr10:42673916:G:A 0.3550 0.1092 0.001149
cg00042186 chr2:47342033:G:A 1.7131 0.3949 1.434e-05
cg00042186 chr2:47106698:C:T -1.1352 0.2757 3.819e-05
cg00042186 chr2:46898775:C:G 0.7719 0.2108 0.0002501
cg00042186 chr2:47347927:C:A -1.6501 0.4929 0.0008153
cg00042208 chr5:173542370:G:A -1.7916 0.4332 3.544e-05
cg00042208 chr5:172413456:G:T 0.6456 0.1745 0.0002158
cg00042208 chr5:173802682:C:T -1.2958 0.3712 0.0004814
cg00042208 chr5:173654435:T:C 1.1260 0.3496 0.001278
cg00042246 chr5:139255702:G:A -2.0294 0.5627 0.0003105
cg00042246 chr5:140183206:A:G 1.0366 0.2904 0.0003567
cg00042246 chr5:140430956:G:T -0.7988 0.2527 0.001572
cg00042246 chr5:139514938:G:A -0.5220 0.1714 0.002327
cg00042254 chr1:46523800:G:C -1.0851 0.3010 0.0003122
cg00042254 chr1:46233016:A:G -1.0088 0.3185 0.001536
cg00042254 chr1:46479598:G:A 0.6217 0.2028 0.002167
cg00042254 chr1:45288691:G:A -0.5848 0.1987 0.003251
cg00042263 chr2:119331317:G:A -1.5080 0.4002 0.0001642
cg00042263 chr2:118368296:T:G 0.5762 0.1598 0.000311
cg00042263 chr2:118534295:G:A 0.5192 0.1540 0.0007474
cg00042263 chr2:118760651:T:C 0.4164 0.1357 0.002148
cg00042325 chr7:150856290:G:T 0.5283 0.1275 3.41e-05
cg00042325 chr7:150929987:G:T 0.9662 0.2419 6.481e-05
cg00042325 chr7:149419116:A:T -0.8547 0.2156 7.353e-05
cg00042325 chr7:150703857:T:G 0.3208 0.0888 0.0003042
cg00042335 chr10:70431728:T:A 1.1993 0.2746 1.261e-05
cg00042335 chr10:70114978:G:A 0.4387 0.1215 0.0003057
cg00042335 chr10:70151426:C:T 1.2366 0.3732 0.0009221
cg00042335 chr10:71136135:T:C -0.6041 0.1963 0.002085
cg00042341 chr2:28538657:C:T 1.1377 0.2998 0.000148
cg00042341 chr2:28525971:T:C -1.6419 0.4393 0.0001856
cg00042341 chr2:29129247:G:A 0.5687 0.1592 0.0003551
cg00042341 chr2:28977551:T:C -2.3311 0.6786 0.000592
cg00042356 chr1:7689814:A:G -0.8699 0.2008 1.481e-05
cg00042356 chr1:7962712:CAG:C 0.5633 0.1384 4.679e-05
cg00042356 chr1:7413158:G:A 0.4445 0.1234 0.0003163
cg00042356 chr1:7552326:C:G 0.5310 0.1691 0.001692
cg00042409 chr3:112736270:A:G -0.4922 0.0970 3.907e-07
cg00042409 chr3:112488267:G:A -1.4973 0.3953 0.0001518
cg00042409 chr3:112434669:G:A -1.3782 0.4027 0.00062
cg00042409 chr3:112256668:G:A 1.2358 0.4055 0.002309
cg00042478 chr5:15193105:G:GGT -1.0113 0.2684 0.000165
cg00042478 chr5:13949616:T:C 0.8850 0.2712 0.0011
cg00042478 chr5:14098318:T:C 0.4393 0.1390 0.001576
cg00042478 chr5:14751290:C:T -0.3797 0.1232 0.00205
cg00042568 chr3:15368930:A:G -0.6308 0.1766 0.0003559
cg00042568 chr3:14106392:T:C -0.5747 0.1639 0.0004538
cg00042568 chr3:15244650:C:T -0.9676 0.2865 0.0007309
cg00042568 chr3:15144741:G:A 0.3502 0.1102 0.001481
cg00042611 chr16:57061930:AAAAG:A 0.5380 0.1377 9.344e-05
cg00042611 chr16:57511201:G:A -0.5804 0.1545 0.0001722
cg00042611 chr16:57670841:AAC:A 0.4844 0.1411 0.0005949
cg00042611 chr16:57084824:T:C -0.4726 0.1528 0.001978
cg00042657 chr1:171637680:T:C 0.8672 0.1900 5.016e-06
cg00042657 chr1:172295285:G:A 0.6909 0.1766 9.178e-05
cg00042657 chr1:171388111:C:T 0.7975 0.2176 0.0002477
cg00042657 chr1:171438479:T:C -0.8802 0.3222 0.006291
cg00042683 chr15:46147987:A:T 0.6492 0.1846 0.0004369
cg00042683 chr15:46361485:A:T -0.3753 0.1119 0.0007962
cg00042683 chr15:45429723:G:GT -0.5128 0.1574 0.001127
cg00042683 chr15:44655236:T:C 1.5122 0.4894 0.002002
cg00042837 chr17:36925213:C:G 1.2802 0.3263 8.734e-05
cg00042837 chr17:36804471:G:A -0.4580 0.1284 0.0003618
cg00042837 chr17:36590117:T:C 0.3168 0.0993 0.001419
cg00042837 chr17:36097317:A:T -0.4365 0.1419 0.002103
cg00042874 chr17:41778640:G:A -0.5391 0.1522 0.0003962
cg00042874 chr17:41466427:G:A 0.4536 0.1395 0.001149
cg00042874 chr17:40782305:G:A 0.5652 0.1750 0.001241
cg00042874 chr17:41742434:T:C 1.3419 0.4431 0.002456
cg00042882 chr7:101748836:A:G 0.6486 0.1586 4.341e-05
cg00042882 chr7:101511191:C:T 0.9196 0.2588 0.0003814
cg00042882 chr7:101531667:C:A 1.9763 0.5667 0.0004878
cg00042882 chr7:99927618:A:G -0.3600 0.1059 0.0006723
cg00042914 chr18:23697735:C:T 1.1102 0.3152 0.0004288
cg00042914 chr18:24081148:G:A -1.5071 0.4415 0.0006409
cg00042914 chr18:24521772:ATAG:A -1.2228 0.3751 0.001115
cg00042914 chr18:24500826:T:G 0.7792 0.2482 0.001695
cg00043004 chr16:1970372:G:A 1.7280 0.4352 7.178e-05
cg00043004 chr16:1654066:G:A 0.4576 0.1317 0.0005098
cg00043004 chr16:1181987:G:A -0.5461 0.1628 0.000796
cg00043004 chr16:1956894:T:C -0.7056 0.2248 0.001697
cg00043005 chr19:1684055:A:G -0.4617 0.1081 1.959e-05
cg00043005 chr19:1799020:G:A -0.7869 0.2075 0.0001498
cg00043005 chr19:3165897:G:A -0.3524 0.0943 0.0001857
cg00043005 chr19:2480285:C:T 1.7081 0.4899 0.000489
cg00043043 chr7:92426810:A:T 1.4876 0.4006 0.0002044
cg00043043 chr7:92814671:C:T -1.1565 0.3136 0.0002258
cg00043043 chr7:92635096:T:C 0.3260 0.0918 0.000382
cg00043043 chr7:92447335:C:A 0.7496 0.2371 0.001569
cg00043076 chr4:8426877:G:A 0.5861 0.1278 4.515e-06
cg00043076 chr4:8115228:A:G 0.4882 0.1326 0.0002311
cg00043076 chr4:7523458:G:A 1.5680 0.4331 0.0002944
cg00043076 chr4:8467547:A:G 0.9472 0.3178 0.002876
cg00043080 chr19:41209494:A:G 2.5903 0.6840 0.0001523
cg00043080 chr19:41243143:G:T -0.8475 0.2312 0.000246
cg00043080 chr19:41768127:G:A -2.4374 0.6750 0.0003048
cg00043080 chr19:40159533:C:T 0.7324 0.2172 0.0007484
cg00043095 chr2:223589432:T:C -1.5278 0.2892 1.274e-07
cg00043095 chr2:223755678:GTGC:G 1.9215 0.4007 1.621e-06
cg00043095 chr2:223289351:A:G -1.0121 0.2281 9.138e-06
cg00043284 chr17:76976432:A:G -0.9942 0.2599 0.0001309
cg00043284 chr17:77059986:G:C -1.6995 0.4901 0.0005246
cg00043284 chr17:77667174:G:T -0.3277 0.0952 0.0005786
cg00043284 chr17:77518873:G:A 0.4313 0.1285 0.0007886
cg00043324 chr1:247069506:A:G -0.6767 0.0920 1.901e-13
cg00043324 chr1:247034559:A:T -0.7149 0.0978 2.668e-13
cg00043324 chr1:247045670:T:G -0.6547 0.0955 7.233e-12
cg00043324 chr1:247033237:C:T -0.6573 0.1287 3.236e-07
cg00043364 chr5:133674164:C:T -0.9623 0.2324 3.468e-05
cg00043364 chr5:133825725:T:C -0.5253 0.1309 6.001e-05
cg00043364 chr5:133617246:C:T 0.4931 0.1429 0.0005605
cg00043364 chr5:133940146:C:T 1.9421 0.5645 0.0005809
cg00043371 chr17:71245486:G:A 0.8021 0.1964 4.435e-05
cg00043371 chr17:72042346:C:A 0.5317 0.1447 0.0002389
cg00043371 chr17:70217684:C:T -0.6103 0.1670 0.0002578
cg00043371 chr17:71687352:GTTTTTATAA:G 0.5745 0.1844 0.001837
cg00043379 chr11:70588980:C:G -0.5637 0.1482 0.0001432
cg00043379 chr11:69997854:G:A -0.6455 0.1927 0.0008113
cg00043379 chr11:70099705:G:A 0.4123 0.1240 0.0008855
cg00043379 chr11:70583189:G:A 1.2243 0.3751 0.001098
cg00043444 chr6:134338296:C:T -1.6962 0.4901 0.000539
cg00043444 chr6:134660814:A:C -0.5663 0.1797 0.00163
cg00043444 chr6:134107140:G:A 1.1394 0.3762 0.002458
cg00043444 chr6:134538114:A:C 1.4730 0.4955 0.00295
cg00043510 chr1:235607218:A:G -1.1624 0.2986 9.899e-05
cg00043510 chr1:235997080:C:T 0.6036 0.1655 0.0002651
cg00043510 chr1:235604311:G:A 0.3395 0.0979 0.0005227
cg00043510 chr1:236340808:G:A -0.7109 0.2069 0.0005895
cg00043524 chr6:170254992:G:A 0.3816 0.1014 0.000167
cg00043524 chr6:169428594:C:T -2.5813 0.6897 0.0001821
cg00043524 chr6:170334166:A:G 1.7552 0.4815 0.0002669
cg00043524 chr6:169940064:TGA:T 1.0175 0.3341 0.002325
cg00043564 chr7:101376097:A:G 0.5172 0.0824 3.452e-10
cg00043564 chr7:101361529:T:C 0.3750 0.0912 3.905e-05
cg00043564 chr7:101583102:C:T -0.3972 0.1163 0.0006391
cg00043591 chr7:157087871:C:T -0.5744 0.1385 3.367e-05
cg00043591 chr7:155893219:T:C -0.4007 0.1038 0.0001141
cg00043591 chr7:155908316:G:C -0.8395 0.2227 0.0001632
cg00043591 chr7:157267866:CCTT:C 1.4329 0.4015 0.0003587
cg00043599 chr1:45794657:C:A 0.9575 0.2820 0.0006837
cg00043599 chr1:44457937:C:T 0.6177 0.1849 0.0008376
cg00043599 chr1:44974250:G:T -0.7010 0.2103 0.0008599
cg00043599 chr1:46239434:C:T 0.3704 0.1172 0.001569
cg00043788 chr20:25078235:C:T 0.4719 0.1032 4.783e-06
cg00043788 chr20:25055075:G:A 0.3465 0.0941 0.0002314
cg00043788 chr20:24902580:T:TA -0.9881 0.3177 0.001868
cg00043788 chr20:24302690:G:C 0.7704 0.2559 0.00261
cg00043790 chr1:5387885:G:A -1.2404 0.2636 2.527e-06
cg00043790 chr1:6001588:A:G 0.5338 0.1366 9.326e-05
cg00043790 chr1:5275901:G:A -1.6236 0.4916 0.0009567
cg00043790 chr1:6760948:C:T -0.6269 0.1904 0.0009964
cg00043792 chr10:25876940:G:A -0.4455 0.1279 0.0004954
cg00043792 chr10:25333984:C:A -0.7018 0.2249 0.001801
cg00043792 chr10:27156147:A:T -1.0811 0.3534 0.002223
cg00043792 chr10:26971957:C:T -0.5564 0.1868 0.00289
cg00043800 chr2:74851666:G:A 1.0226 0.2779 0.0002336
cg00043800 chr2:74767939:G:A 2.4374 0.6750 0.0003047
cg00043800 chr2:75166902:A:C 0.9875 0.3176 0.001876
cg00043800 chr2:75131174:C:T 1.7532 0.5678 0.002016
cg00043819 chr4:186170490:C:A 0.7352 0.2031 0.0002945
cg00043819 chr4:185520867:G:A -0.9128 0.2526 0.000302
cg00043819 chr4:185792703:T:C -0.7087 0.1968 0.0003164
cg00043819 chr4:185734151:C:G 0.5052 0.1440 0.0004499
cg00043949 chr6:168998372:G:A 0.5828 0.1408 3.475e-05
cg00043949 chr6:170105890:G:A 0.5722 0.1445 7.455e-05
cg00043949 chr6:169154781:C:T 1.1449 0.3148 0.000276
cg00043949 chr6:168950564:G:A -0.4913 0.1443 0.0006598
cg00044050 chr16:11345822:C:G -0.8516 0.0455 3.956e-78
cg00044097 chr2:105956328:C:T -1.0293 0.2677 0.0001207
cg00044097 chr2:105427396:C:T -0.6522 0.1808 0.0003103
cg00044097 chr2:105354434:G:T 0.7524 0.2087 0.0003116
cg00044097 chr2:105180179:T:A -0.5396 0.1698 0.00148
cg00044107 chr6:75975595:T:A -0.9242 0.2301 5.906e-05
cg00044107 chr6:75108164:C:A -0.6740 0.1744 0.0001114
cg00044107 chr6:76082428:A:T 0.4690 0.1438 0.001113
cg00044107 chr6:76555584:C:T -2.0344 0.6878 0.0031
cg00044170 chr12:3647653:G:C 1.0669 0.2500 1.976e-05
cg00044170 chr12:3059960:A:T -1.2038 0.3138 0.0001249
cg00044170 chr12:3248953:C:T 0.8318 0.2250 0.0002182
cg00044170 chr12:3254368:G:A 1.1850 0.3308 0.0003413
cg00044245 chr6:93403084:C:T 0.6475 0.1759 0.0002325
cg00044245 chr6:94408292:T:A 0.3432 0.0996 0.000567
cg00044245 chr6:94707724:A:G 0.7894 0.2363 0.000837
cg00044245 chr6:93397346:C:G -1.0838 0.3777 0.004111
cg00044289 chr12:121437508:G:GAA 0.4509 0.1159 0.0001005
cg00044289 chr12:121560776:C:G 1.3367 0.4046 0.0009538
cg00044289 chr12:121821253:G:T -0.8490 0.2612 0.001152
cg00044289 chr12:121306413:G:A 1.3513 0.4428 0.002273
cg00044299 chr18:24540367:G:A -0.8132 0.2228 0.0002626
cg00044299 chr18:23828212:G:A 0.7629 0.2282 0.0008285
cg00044299 chr18:24350617:C:T 1.3369 0.4046 0.0009524
cg00044299 chr18:24974347:T:G -0.5016 0.1573 0.001431
cg00044318 chr19:34093933:G:C 0.5380 0.1398 0.0001188
cg00044318 chr19:35953097:T:C 0.3914 0.1035 0.0001559
cg00044318 chr19:35829815:T:A -0.3698 0.1085 0.0006544
cg00044318 chr19:35290621:C:T 0.7292 0.2147 0.0006829
cg00044354 chr1:67029652:G:A -1.3316 0.1882 1.489e-12
cg00044354 chr1:66908314:G:C -1.2834 0.2137 1.895e-09
cg00044354 chr1:66924439:CG:C -1.3246 0.2295 7.812e-09
cg00044354 chr1:66983337:T:G 0.6941 0.1705 4.669e-05
cg00044372 chr16:86047434:T:A 0.7151 0.1669 1.827e-05
cg00044372 chr16:84252318:G:A 1.2015 0.2971 5.236e-05
cg00044372 chr16:84316045:A:T -0.4662 0.1293 0.0003122
cg00044372 chr16:84445583:G:C 0.3292 0.0949 0.0005239
cg00044463 chr1:184001602:G:A 1.3354 0.2820 2.182e-06
cg00044463 chr1:184334596:A:G -0.5735 0.1478 0.0001043
cg00044463 chr1:184708904:T:C 0.7398 0.2134 0.000526
cg00044463 chr1:183513060:G:A -1.0830 0.3158 0.000605
cg00044466 chr16:15225073:TAAATA:T 0.7548 0.1906 7.481e-05
cg00044466 chr16:15866184:T:C 1.2897 0.3490 0.0002195
cg00044466 chr16:15461327:G:A 1.4585 0.4012 0.0002779
cg00044466 chr16:15418718:A:G -0.3017 0.0938 0.00129
cg00044501 chr12:48219350:C:T 0.9279 0.2508 0.0002152
cg00044501 chr12:48510896:G:A 1.2774 0.3741 0.0006397
cg00044501 chr12:48140505:T:G 0.4601 0.1393 0.0009555
cg00044501 chr12:47751673:G:A -0.8441 0.2593 0.001132
cg00044505 chr8:48626331:CTG:C -0.6455 0.1923 0.0007865
cg00044505 chr8:48820602:G:T 1.2417 0.3755 0.0009423
cg00044505 chr8:48712646:C:T 0.9277 0.2915 0.001458
cg00044505 chr8:49584021:C:G 1.0562 0.3785 0.005266
cg00044665 chr16:65529013:T:C 1.0493 0.2504 2.791e-05
cg00044665 chr16:66054038:GA:G -1.1281 0.2998 0.0001683
cg00044665 chr16:65430234:G:A 0.7409 0.2286 0.001193
cg00044665 chr16:66365030:A:G -0.4805 0.1619 0.003007
cg00044729 chr22:41014662:G:A 0.4591 0.1126 4.568e-05
cg00044729 chr22:39618364:C:T -1.0957 0.2820 0.0001019
cg00044729 chr22:39337311:A:C -0.4522 0.1357 0.0008598
cg00044729 chr22:41045933:A:T -1.2719 0.4056 0.001711
cg00044796 chr1:147031347:G:A 1.1270 0.0536 3.41e-98
cg00044796 chr1:147032530:T:A 1.1721 0.0837 1.39e-44
cg00044796 chr1:147043516:G:T 1.2557 0.1117 2.523e-29
cg00044871 chr13:25731523:A:T 0.4705 0.1302 0.0003024
cg00044871 chr13:24975909:A:T -1.5806 0.4403 0.0003308
cg00044871 chr13:26821332:T:C -0.5403 0.1518 0.0003734
cg00044871 chr13:25627761:A:G -1.2739 0.3720 0.0006161
cg00044950 chr6:31360010:A:G -0.4396 0.1098 6.234e-05
cg00044950 chr6:31452651:T:C -0.8262 0.2601 0.001487
cg00044950 chr6:32707193:C:T -0.3992 0.1259 0.001513
cg00044950 chr6:32464563:T:C -0.8378 0.2719 0.00206
cg00044995 chr19:1308058:C:T 0.6891 0.1451 2.046e-06
cg00044995 chr19:898353:T:C -0.4337 0.1143 0.0001483
cg00044995 chr19:586745:T:C 0.8679 0.2454 0.0004047
cg00044995 chr19:230121:A:G 1.6186 0.4934 0.001037
cg00045061 chr8:58872853:G:A 0.5471 0.1270 1.646e-05
cg00045061 chr8:60396563:G:A 0.4176 0.1238 0.000739
cg00045061 chr8:59296877:A:G 0.3874 0.1188 0.001114
cg00045061 chr8:58856398:C:T -0.2850 0.0975 0.003456
cg00045070 chr1:55038977:G:A -0.2444 0.0341 7.641e-13
cg00045114 chr1:171677799:C:T -0.6627 0.1506 1.076e-05
cg00045114 chr1:172321406:G:C -1.2279 0.3510 0.0004688
cg00045114 chr1:173151444:C:A 0.3902 0.1140 0.000618
cg00045114 chr1:173528878:C:T -0.3534 0.1144 0.002013
cg00045118 chr8:92262763:T:A 0.9193 0.2535 0.0002879
cg00045118 chr8:94045980:T:G -0.3656 0.1009 0.0002909
cg00045118 chr8:92987586:A:C -0.5732 0.1864 0.002109
cg00045118 chr8:92976954:A:C -1.3043 0.4444 0.003338
cg00045190 chr6:32716737:C:G 0.7456 0.1679 8.965e-06
cg00045190 chr6:32379860:A:G -1.6832 0.4289 8.704e-05
cg00045190 chr6:33276939:G:C 0.4766 0.1317 0.0002963
cg00045190 chr6:33657405:A:G -0.9294 0.2694 0.0005604
cg00045227 chr11:56717443:C:T 0.9341 0.0505 1.912e-76
cg00045227 chr11:56722979:AT:A -0.6543 0.1070 9.597e-10
cg00045275 chr1:42562430:C:T -1.3313 0.3243 4.044e-05
cg00045275 chr1:43784704:T:C -1.4128 0.4418 0.001384
cg00045275 chr1:44123915:CT:C 0.5076 0.1588 0.001396
cg00045275 chr1:44118371:A:T 1.4467 0.4946 0.003442
cg00045303 chr21:36810551:T:G -0.5755 0.1329 1.485e-05
cg00045303 chr21:37003373:G:A 1.2797 0.3492 0.0002478
cg00045303 chr21:37975973:AAAAG:A 1.2415 0.3755 0.0009443
cg00045303 chr21:36651165:G:GTCCA -0.7423 0.2314 0.001335
cg00045439 chr4:108204807:G:A 1.7338 0.4894 0.0003956
cg00045439 chr4:108077179:A:T 0.8494 0.2402 0.0004069
cg00045439 chr4:106404082:G:A 0.5713 0.1747 0.001074
cg00045439 chr4:107692749:C:T -0.4511 0.1452 0.001899
cg00045515 chr20:36566284:G:A 0.6102 0.1805 0.0007212
cg00045515 chr20:36373920:C:A -1.6427 0.4912 0.000825
cg00045515 chr20:35180062:A:G 0.4181 0.1258 0.0008846
cg00045515 chr20:36384783:G:A -1.3669 0.4397 0.001878
cg00045532 chr12:38212618:A:G -1.1752 0.3310 0.0003852
cg00045532 chr12:38222773:G:A -1.9564 0.5670 0.0005598
cg00045532 chr12:37553218:G:A -1.0495 0.3538 0.003012
cg00045532 chr12:38153023:G:T -0.9020 0.3383 0.007675
cg00045607 chr1:160324017:T:C -0.4035 0.1062 0.0001448
cg00045607 chr1:161726600:C:G -1.0681 0.2885 0.0002141
cg00045607 chr1:161943254:T:C 1.0609 0.3022 0.0004474
cg00045607 chr1:161293903:G:T 1.5444 0.4409 0.0004604
cg00045689 chr1:235952939:G:C 0.8153 0.1962 3.236e-05
cg00045689 chr1:236409175:A:G -0.4102 0.1052 9.662e-05
cg00045689 chr1:235944060:C:T 0.4021 0.1165 0.0005567
cg00045689 chr1:237000198:C:T -0.4779 0.1559 0.002176
cg00045690 chr6:32427259:C:T -0.6257 0.1405 8.492e-06
cg00045690 chr6:32744889:C:T -1.0666 0.2555 2.984e-05
cg00045690 chr6:32851214:C:A -2.4224 0.6877 0.0004271
cg00045690 chr6:32598992:G:C 0.3483 0.1052 0.0009252
cg00045748 chr22:43018722:C:T 1.6038 0.3121 2.77e-07
cg00045748 chr22:42084552:C:G 1.7849 0.4339 3.894e-05
cg00045748 chr22:42758674:T:C -0.4643 0.1200 0.000109
cg00045748 chr22:43035831:G:A -1.1525 0.3147 0.0002495
cg00045753 chr9:124249956:C:G -0.9368 0.2913 0.0013
cg00045753 chr9:124008909:G:A 1.7035 0.5707 0.002839
cg00045753 chr9:124202953:G:A 1.4345 0.4917 0.003529
cg00045753 chr9:122819894:C:T -0.3442 0.1219 0.004759
cg00045762 chr5:167400455:A:C 0.3973 0.1031 0.0001163
cg00045762 chr5:168139595:T:A -0.4557 0.1193 0.0001331
cg00045762 chr5:167814060:A:C 0.6092 0.1641 0.0002047
cg00045762 chr5:167346750:T:G 1.4779 0.4403 0.0007893
cg00045787 chr16:69906452:G:A -0.3714 0.1075 0.0005471
cg00045787 chr16:68515299:C:T -1.4653 0.4408 0.0008862
cg00045787 chr16:68518047:A:G 0.5491 0.1765 0.00186
cg00045787 chr16:69485473:A:C -0.3377 0.1134 0.002899
cg00045900 chr8:143961042:A:G 1.2447 0.4037 0.002047
cg00045900 chr8:144370471:C:T -0.7100 0.2347 0.002486
cg00045900 chr8:143995393:G:A 0.4032 0.1366 0.003156
cg00045900 chr8:144702942:T:C 0.9622 0.3552 0.006757
cg00045902 chr10:133251512:G:A -0.5132 0.1382 0.0002036
cg00045902 chr10:133477043:G:A -1.4527 0.4013 0.000295
cg00045902 chr10:133334898:C:T -1.3113 0.3744 0.0004608
cg00045902 chr10:133441072:G:A 0.5830 0.2124 0.00606
cg00045910 chr10:24229251:A:G 0.9167 0.2649 0.0005391
cg00045910 chr10:22494135:G:A -0.9862 0.2898 0.0006655
cg00045910 chr10:23229720:A:T -1.5660 0.4926 0.001478
cg00045910 chr10:24431169:T:G -0.3570 0.1184 0.002574
cg00046018 chr1:203114400:G:T 1.6120 0.3909 3.722e-05
cg00046018 chr1:201783301:A:C 0.3485 0.0966 0.0003067
cg00046018 chr1:202154582:AT:A -0.7424 0.2133 0.0005008
cg00046018 chr1:201661389:G:A 0.3438 0.1015 0.0007082
cg00046021 chr7:101342462:G:C -0.5111 0.1201 2.066e-05
cg00046021 chr7:101192658:CT:C 0.3483 0.0894 9.771e-05
cg00046021 chr7:100028412:A:G 0.4114 0.1102 0.0001891
cg00046021 chr7:100628829:C:T 0.8298 0.2530 0.001037
cg00046026 chr20:61993427:C:T 1.7143 0.3668 2.961e-06
cg00046026 chr20:62624018:T:C -1.7796 0.4340 4.126e-05
cg00046026 chr20:62606724:G:A 0.7503 0.1962 0.0001313
cg00046026 chr20:62923586:C:T 1.7584 0.5617 0.001745
cg00046041 chr16:21198685:C:T 0.3841 0.1108 0.0005267
cg00046041 chr16:22134663:T:C -0.7164 0.2072 0.0005443
cg00046041 chr16:21328474:T:G 0.4293 0.1326 0.001208
cg00046041 chr16:21473074:A:G 1.5517 0.4882 0.001481
cg00046105 chr1:233973915:A:T -1.6163 0.3689 1.176e-05
cg00046105 chr1:232322641:G:C 0.9295 0.2645 0.0004402
cg00046105 chr1:233635529:C:G -0.7175 0.2179 0.0009936
cg00046105 chr1:233300137:G:A -0.6113 0.1878 0.001131
cg00046156 chr5:2140328:T:G 0.9081 0.2165 2.745e-05
cg00046156 chr5:3009263:C:A 0.4955 0.1295 0.0001298
cg00046156 chr5:1251388:G:T 0.9713 0.2570 0.000157
cg00046156 chr5:2333039:T:A -0.4023 0.1197 0.0007766
cg00046336 chr2:118102895:C:T 0.4616 0.1036 8.302e-06
cg00046336 chr2:119181028:A:G 0.5289 0.1395 0.0001502
cg00046336 chr2:117860225:C:T -2.0540 0.5617 0.0002551
cg00046336 chr2:118707835:G:A 2.5033 0.6867 0.0002668
cg00046410 chr1:36389432:G:T 0.6331 0.1842 0.0005879
cg00046410 chr1:34698583:A:C 1.9295 0.5643 0.0006281
cg00046410 chr1:36015272:A:T 0.6460 0.1980 0.001106
cg00046410 chr1:35982545:TTC:T -1.1038 0.3772 0.003433
cg00046499 chr3:154467758:G:A 0.7512 0.1886 6.805e-05
cg00046499 chr3:153738423:C:G 0.3659 0.1023 0.0003459
cg00046499 chr3:153223088:T:C -0.7289 0.2068 0.0004238
cg00046499 chr3:153776882:T:C -1.3711 0.4030 0.0006686
cg00046537 chr5:134826239:G:A 1.2198 0.3112 8.874e-05
cg00046537 chr5:133681651:G:A 0.7344 0.1884 9.661e-05
cg00046537 chr5:134033828:T:C 0.4528 0.1289 0.0004443
cg00046537 chr5:133686160:C:T -0.3793 0.1184 0.001351
cg00046560 chr15:101292965:CAG:C 1.5085 0.3634 3.304e-05
cg00046560 chr15:100848854:G:A 1.2361 0.3297 0.0001774
cg00046560 chr15:100859790:A:G 1.1071 0.2970 0.0001932
cg00046560 chr15:101416912:G:A 0.6435 0.1733 0.0002042
cg00046623 chr8:52169257:G:A 0.4542 0.1066 2.028e-05
cg00046623 chr8:52198492:G:A -0.8182 0.2132 0.0001238
cg00046623 chr8:51604946:C:T 1.2881 0.3490 0.0002239
cg00046623 chr8:52441479:C:G -0.5264 0.1664 0.001562
cg00046625 chr1:65640786:A:G -0.4970 0.1268 8.857e-05
cg00046625 chr1:66711300:T:C 0.5421 0.1446 0.0001775
cg00046625 chr1:67243701:A:G -0.8456 0.2476 0.0006375
cg00046625 chr1:67060266:G:A -0.6983 0.2075 0.0007635
cg00046744 chr12:12865483:G:A -0.5214 0.1347 0.0001086
cg00046744 chr12:12267366:C:T 0.3845 0.1112 0.0005453
cg00046744 chr12:12746334:T:A -0.4669 0.1378 0.0007027
cg00046744 chr12:13368409:C:T 1.3884 0.4421 0.001685
cg00046802 chr9:130193706:G:A -2.1986 0.5464 5.735e-05
cg00046802 chr9:131403364:T:A -0.9010 0.2454 0.0002413
cg00046802 chr9:131032772:T:G 0.5442 0.1490 0.0002611
cg00046802 chr9:130288292:C:G -0.3719 0.1099 0.0007118
cg00046815 chr12:76199882:T:C 1.0382 0.2892 0.0003308
cg00046815 chr12:75061610:C:T -0.3601 0.1042 0.0005489
cg00046815 chr12:75481133:G:A 0.4581 0.1362 0.000769
cg00046815 chr12:75777709:G:A 1.4031 0.4431 0.00154
cg00046899 chr13:98512589:T:A 1.0632 0.2673 6.948e-05
cg00046899 chr13:96867928:C:T 0.5661 0.1539 0.0002357
cg00046899 chr13:98413610:T:C -1.2733 0.3750 0.0006841
cg00046899 chr13:97875984:A:AT -0.7140 0.2471 0.003858
cg00046913 chr16:1845374:A:G -0.8336 0.1201 3.861e-12
cg00046913 chr16:1902386:A:G -0.8055 0.1630 7.784e-07
cg00046913 chr16:1594226:G:GT -0.6023 0.1237 1.133e-06
cg00046913 chr16:1837251:T:C -0.8608 0.1823 2.339e-06
cg00046991 chr17:31221692:A:G -1.4797 0.3959 0.0001859
cg00046991 chr17:31865225:C:T -0.5357 0.1502 0.000363
cg00046991 chr17:31567747:G:A 0.7082 0.2033 0.0004956
cg00046991 chr17:31452935:T:C 0.3671 0.1061 0.0005376
cg00047050 chr11:108864855:G:C 1.8144 0.4877 0.0001987
cg00047050 chr11:108069439:G:A -1.3361 0.3699 0.0003037
cg00047050 chr11:106990600:T:C -2.3685 0.6888 0.0005845
cg00047050 chr11:107443899:C:G -0.7897 0.2382 0.0009151
cg00047052 chr4:189303525:T:C -0.3755 0.0961 9.246e-05
cg00047052 chr4:189260699:G:T 0.4502 0.1282 0.0004443
cg00047052 chr4:189037815:C:T -1.0986 0.3156 0.0004985
cg00047052 chr4:189412533:A:C -0.9467 0.3184 0.002947
cg00047079 chr13:78228828:A:G -0.6350 0.1522 3.008e-05
cg00047079 chr13:79179010:C:A -1.3704 0.3734 0.0002424
cg00047079 chr13:79226821:G:A 0.3864 0.1167 0.0009323
cg00047079 chr13:80144689:T:G -0.3629 0.1271 0.004299
cg00047147 chr6:33512658:A:G -0.6191 0.1588 9.703e-05
cg00047147 chr6:33657823:GT:G 0.4217 0.1165 0.0002934
cg00047147 chr6:32955131:A:C -0.4974 0.1427 0.0004902
cg00047147 chr6:32594523:C:A -0.7624 0.2348 0.001166
cg00047162 chr18:14277673:T:C -0.6305 0.1607 8.701e-05
cg00047162 chr18:15073153:A:T -0.3683 0.1154 0.001417
cg00047162 chr18:14356751:C:T -0.4244 0.1332 0.001437
cg00047162 chr18:14284234:G:C 1.3527 0.4401 0.002116
cg00047185 chr19:54326361:C:A 0.4286 0.1124 0.0001366
cg00047185 chr19:54967643:CA:C 2.0492 0.5521 0.0002056
cg00047185 chr19:54332130:G:T -0.3389 0.0959 0.0004093
cg00047185 chr19:53805683:C:A -0.4537 0.1336 0.0006854
cg00047287 chr22:50578653:T:A -0.7541 0.0537 8.638e-45
cg00047287 chr22:50583170:C:T -0.7204 0.0890 5.688e-16
cg00047338 chr17:79530977:G:A 0.9364 0.2457 0.0001383
cg00047338 chr17:78943537:T:C -0.5947 0.1561 0.0001394
cg00047338 chr17:80151027:G:C -1.8240 0.4790 0.00014
cg00047338 chr17:79392676:G:A 1.2438 0.3500 0.0003799
cg00047469 chr9:116478313:G:C -0.4941 0.1076 4.366e-06
cg00047469 chr9:115896369:T:G 2.1000 0.5502 0.0001353
cg00047469 chr9:116207060:G:A 1.6204 0.4916 0.0009806
cg00047469 chr9:115897195:T:G 0.6199 0.1994 0.00188
cg00047501 chr2:200877622:C:T 0.4631 0.1243 0.0001948
cg00047501 chr2:201768057:A:C 0.7071 0.2036 0.0005158
cg00047501 chr2:201556276:G:A -0.4601 0.1411 0.001112
cg00047501 chr2:202109637:T:G -0.4676 0.1499 0.001808
cg00047532 chr6:43792306:C:T 2.0438 0.5624 0.0002791
cg00047532 chr6:43116658:G:A -0.8699 0.2436 0.000355
cg00047532 chr6:43837071:G:C 0.5109 0.1435 0.0003694
cg00047532 chr6:42564773:C:T -0.5962 0.1817 0.001032
cg00047553 chr6:33122512:A:T -1.0020 0.0428 4.30e-121
cg00047683 chr16:72377014:T:C 0.6043 0.1742 0.0005206
cg00047683 chr16:72888076:G:A 0.5194 0.1542 0.0007585
cg00047683 chr16:72744395:A:T 1.0284 0.3339 0.002072
cg00047683 chr16:72307471:T:C -2.6176 0.9748 0.007246
cg00047694 chr16:86344138:T:C 1.3148 0.1565 4.365e-17
cg00047694 chr16:86339822:A:G 1.4102 0.2206 1.64e-10
cg00047694 chr16:86366898:A:G 0.8636 0.2102 3.993e-05
cg00047753 chr17:8354668:C:T -0.4255 0.1022 3.133e-05
cg00047753 chr17:7313780:T:G -1.4135 0.3418 3.551e-05
cg00047753 chr17:7748588:C:T 1.4756 0.4006 0.0002301
cg00047753 chr17:7491126:C:T 1.3320 0.4038 0.0009704
cg00047815 chr22:45931386:G:A -1.0867 0.2495 1.331e-05
cg00047815 chr22:45210088:C:T 2.1257 0.5642 0.0001648
cg00047815 chr22:45985534:G:A 0.6313 0.1680 0.0001708
cg00047815 chr22:44625978:C:A 0.5102 0.1484 0.000586
cg00047843 chr12:83100402:A:T 0.4431 0.1112 6.783e-05
cg00047843 chr12:82475862:T:G -1.6523 0.4391 0.0001679
cg00047843 chr12:83546631:G:A 0.7244 0.2130 0.0006707
cg00047843 chr12:83692079:GA:G -0.4989 0.1500 0.0008804
cg00047844 chr17:78633959:C:T -0.5650 0.1418 6.761e-05
cg00047844 chr17:77222822:C:G 0.4352 0.1175 0.0002109
cg00047844 chr17:77702203:AAGG:A -1.9167 0.5676 0.0007336
cg00047844 chr17:78323647:G:A 0.8190 0.2484 0.0009752
cg00048178 chr6:14123318:C:T -0.4614 0.1262 0.0002551
cg00048178 chr6:13006660:T:TAC 1.2647 0.4050 0.001793
cg00048178 chr6:13022496:G:A -0.4687 0.1513 0.001955
cg00048178 chr6:13349662:G:A -0.9800 0.3178 0.002046
cg00048370 chr6:164087244:A:C 0.3711 0.0959 0.0001091
cg00048370 chr6:165198780:T:C -0.7242 0.1927 0.000171
cg00048370 chr6:164149346:A:G -1.4355 0.4015 0.0003495
cg00048370 chr6:164493779:T:C 0.4707 0.1474 0.001406
cg00048381 chr1:154191663:A:C -0.7226 0.2068 0.0004763
cg00048381 chr1:154404344:G:C 0.9721 0.2873 0.0007168
cg00048381 chr1:155003661:G:T 0.4675 0.1428 0.001058
cg00048381 chr1:154607982:C:A -0.3557 0.1156 0.00209
cg00048436 chr5:32028123:A:T -1.0298 0.2505 3.946e-05
cg00048436 chr5:32960469:T:C 0.7708 0.2186 0.0004215
cg00048436 chr5:32511530:A:T -1.7101 0.4899 0.0004812
cg00048436 chr5:31747050:C:T -0.7407 0.2235 0.000921
cg00048697 chr4:55954246:G:A -1.0306 0.2557 5.553e-05
cg00048697 chr4:56116075:C:T 1.8087 0.4904 0.0002257
cg00048697 chr4:56501278:C:T 2.2649 0.6915 0.001055
cg00048697 chr4:55677385:C:CA 0.9083 0.2945 0.002043
cg00048705 chr6:170267760:G:A 0.8164 0.2325 0.0004445
cg00048705 chr6:169783483:C:G -1.0663 0.3333 0.001375
cg00048705 chr6:170076169:G:A -1.5157 0.4893 0.00195
cg00048705 chr6:170199569:A:G -1.4205 0.4962 0.0042
cg00048743 chr5:141291270:G:A 1.5071 0.3634 3.37e-05
cg00048743 chr5:140093111:C:T 1.0097 0.2652 0.00014
cg00048743 chr5:141740345:C:T -0.8956 0.2699 0.0009067
cg00048743 chr5:140080651:T:G 0.3521 0.1152 0.002235
cg00048746 chr17:42709406:G:A 0.4210 0.1067 7.96e-05
cg00048746 chr17:43050562:G:A 0.8035 0.2260 0.0003773
cg00048746 chr17:42445537:A:G 0.3973 0.1130 0.0004388
cg00048746 chr17:42886088:G:T -1.8286 0.5667 0.001252
cg00048759 chr7:100259532:G:T -0.7834 0.1663 2.459e-06
cg00048759 chr7:100200169:A:G 0.4340 0.0932 3.241e-06
cg00048759 chr7:99610253:T:C 0.7974 0.2129 0.0001794
cg00048759 chr7:99255035:G:A -0.4770 0.1473 0.001206
cg00048832 chr5:160347905:A:G 0.3666 0.0952 0.0001169
cg00048832 chr5:160695581:C:G 0.4368 0.1193 0.0002498
cg00048832 chr5:161256175:T:C -1.0829 0.3329 0.001144
cg00048832 chr5:160330964:T:C -0.8184 0.2706 0.002494
cg00048838 chr6:26855390:A:T 1.1182 0.2570 1.354e-05
cg00048838 chr6:27320021:C:T 0.5663 0.1592 0.0003752
cg00048838 chr6:27708353:G:T 0.6941 0.2293 0.002466
cg00048838 chr6:27211594:T:A -0.5650 0.1868 0.002491
cg00049033 chr16:49371489:A:G -1.5033 0.3230 3.244e-06
cg00049033 chr16:49846803:T:C -0.3828 0.0969 7.809e-05
cg00049033 chr16:50299466:C:A -0.4769 0.1401 0.0006665
cg00049033 chr16:50061898:G:A -1.0967 0.3261 0.0007699
cg00049047 chr5:38660678:G:A 1.1971 0.3134 0.0001335
cg00049047 chr5:38372748:T:C -1.6257 0.4311 0.0001623
cg00049047 chr5:38201402:TTTCC:T 1.1741 0.3315 0.0003977
cg00049047 chr5:38831951:A:C -0.4661 0.1419 0.001018
cg00049102 chr13:71580958:T:A -0.7057 0.1731 4.573e-05
cg00049102 chr13:71913640:T:C 0.7251 0.2049 0.0004022
cg00049102 chr13:72289135:G:C -1.1821 0.3503 0.0007388
cg00049102 chr13:72858003:A:G 1.1202 0.3485 0.001306
cg00049156 chr1:94105864:A:G 0.3050 0.0909 0.0007964
cg00049156 chr1:93644772:T:C 2.2563 0.6810 0.0009231
cg00049156 chr1:94040635:G:T 0.6797 0.2078 0.001072
cg00049156 chr1:94127544:C:G 0.5211 0.1604 0.001162
cg00049253 chr1:231917575:A:G -2.5813 0.6897 0.0001821
cg00049253 chr1:232266581:C:T 1.0322 0.2905 0.0003808
cg00049253 chr1:230745584:G:T 0.8052 0.2301 0.000467
cg00049253 chr1:232392212:C:A 0.3669 0.1060 0.0005355
cg00049286 chr2:121084588:T:C -1.1848 0.2784 2.09e-05
cg00049286 chr2:120778649:AG:A -1.9503 0.5639 0.0005429
cg00049286 chr2:120335911:C:T -2.2985 0.6908 0.0008772
cg00049286 chr2:121161136:C:T -0.5347 0.1677 0.001431
cg00049323 chr5:464038:C:T 1.2027 0.0715 1.821e-63
cg00049323 chr5:472836:T:C 1.1068 0.0683 3.848e-59
cg00049323 chr5:452455:C:A 1.0012 0.0809 3.277e-35
cg00049323 chr5:459964:C:T 0.7979 0.0966 1.463e-16
cg00049330 chr18:60367535:A:G 1.3726 0.3486 8.221e-05
cg00049330 chr18:60423388:G:C 0.9051 0.2336 0.0001068
cg00049330 chr18:60155371:C:T 2.1974 0.6830 0.001293
cg00049330 chr18:59009617:C:A -1.0144 0.3342 0.002405
cg00049380 chr16:84372170:G:A 1.1957 0.2741 1.286e-05
cg00049380 chr16:83732488:G:A 0.4249 0.1137 0.0001856
cg00049380 chr16:83660929:GA:G 0.5103 0.1413 0.0003045
cg00049380 chr16:84968720:A:G -1.0683 0.3014 0.0003928
cg00049382 chr13:33679948:T:C 0.8146 0.0844 4.716e-22
cg00049382 chr13:33658924:T:C 1.5407 0.3152 1.017e-06
cg00049382 chr13:33656863:A:C 0.5039 0.1158 1.345e-05
cg00049382 chr13:33777215:C:A 0.5797 0.1841 0.001634
cg00049400 chr1:119728454:T:C 0.4496 0.1082 3.274e-05
cg00049400 chr1:119656543:G:C 1.0293 0.2746 0.0001779
cg00049400 chr1:119727789:A:G -1.0527 0.3025 0.000501
cg00049400 chr1:119635571:T:C -2.1442 0.6937 0.001994
cg00049411 chr17:42741401:G:A -1.6479 0.3894 2.321e-05
cg00049411 chr17:44113674:C:T 2.3366 0.6901 0.000709
cg00049411 chr17:42284264:CT:C 0.9916 0.3172 0.001769
cg00049411 chr17:44084060:G:A -0.7693 0.2645 0.003631
cg00049440 chr9:72054843:A:G 0.9922 0.2684 0.000218
cg00049440 chr9:73030075:C:T -1.4044 0.3986 0.0004259
cg00049440 chr9:72981411:A:C -1.6334 0.4914 0.0008867
cg00049440 chr9:73590716:T:C -0.6826 0.2156 0.001546
cg00049475 chr10:30145256:C:T 1.3145 0.4015 0.001061
cg00049475 chr10:30647285:A:C -0.6555 0.2047 0.001365
cg00049475 chr10:30440728:T:C -0.8680 0.2713 0.001379
cg00049475 chr10:30647436:C:T 1.0079 0.3169 0.001472
cg00049502 chr12:112294960:A:C 0.8356 0.1153 4.355e-13
cg00049502 chr12:111972531:T:C 0.6897 0.1375 5.281e-07
cg00049502 chr12:111802388:G:A -0.8027 0.2011 6.557e-05
cg00049502 chr12:113164960:A:C -0.5194 0.1609 0.001246
cg00049595 chr6:41677920:G:A -0.8777 0.1137 1.159e-14
cg00049595 chr6:41680960:G:A 0.7727 0.1205 1.451e-10
cg00049595 chr6:41683569:G:A 0.7484 0.1500 6.027e-07
cg00049595 chr6:41688902:G:A -1.2092 0.2462 9.045e-07
cg00049616 chr13:99773152:T:C 1.4593 0.4027 0.0002898
cg00049616 chr13:99390390:G:T 0.9359 0.2801 0.0008338
cg00049616 chr13:99427927:C:T -1.1421 0.3482 0.001039
cg00049616 chr13:101188643:TAC:T -1.8115 0.5601 0.001219
cg00049664 chr16:66582712:A:G 2.0189 0.1818 1.166e-28
cg00049664 chr16:65962685:G:T -0.5977 0.1672 0.0003496
cg00049691 chr1:150558602:A:G 1.5815 0.4403 0.0003281
cg00049691 chr1:150106374:G:A 0.9128 0.2917 0.001755
cg00049691 chr1:150376722:G:A -0.9803 0.3177 0.002034
cg00049691 chr1:150670522:A:G -0.6574 0.2305 0.00435
cg00049709 chr1:4035035:C:T 1.5755 0.3675 1.808e-05
cg00049709 chr1:2887713:C:G -0.4238 0.1218 0.0005004
cg00049709 chr1:2423784:T:C -0.4222 0.1220 0.0005368
cg00049709 chr1:3433254:G:A -1.1798 0.3759 0.0017
cg00049718 chr1:115354236:G:A -1.5196 0.3437 9.824e-06
cg00049718 chr1:114357230:G:C 0.4854 0.1261 0.0001179
cg00049718 chr1:115344420:T:C -0.3636 0.1148 0.00154
cg00049718 chr1:116168572:G:C 0.2663 0.0963 0.005691
cg00049729 chr5:56480577:T:C -0.8841 0.0438 1.30e-90
cg00049868 chr2:11832364:T:C 0.4301 0.1009 2.034e-05
cg00049868 chr2:10976518:A:G 0.8121 0.2284 0.0003763
cg00049868 chr2:10400006:G:A -0.5754 0.1679 0.000608
cg00049868 chr2:11152638:G:A -0.5190 0.1644 0.001598
cg00049883 chr16:5501820:T:C 0.4817 0.1215 7.385e-05
cg00049883 chr16:5471008:C:T 0.3533 0.1015 0.0004965
cg00049883 chr16:5416094:G:A -0.7647 0.2207 0.0005307
cg00049883 chr16:6334486:C:G -0.4018 0.1203 0.0008398
cg00049892 chr6:131310142:G:T 2.1468 0.5602 0.000127
cg00049892 chr6:131756710:AC:A 2.4634 0.6917 0.0003687
cg00049892 chr6:132887337:TG:T 0.3630 0.1074 0.0007295
cg00049892 chr6:132538298:C:T 0.7551 0.2433 0.001908
cg00049894 chr7:157311339:G:C -1.3971 0.3729 0.0001796
cg00049894 chr7:156156442:G:A 1.1346 0.3147 0.0003123
cg00049894 chr7:156559643:C:A -0.4445 0.1341 0.000914
cg00049894 chr7:155888962:T:C -0.3557 0.1154 0.002064
cg00049947 chr7:5289024:C:T 1.9372 0.4849 6.468e-05
cg00049947 chr7:6512106:G:C -1.0944 0.2880 0.0001445
cg00049947 chr7:6105592:C:T -1.8371 0.4867 0.0001603
cg00049947 chr7:4848466:C:G 1.3894 0.3991 0.0004986
cg00049973 chr17:57727192:G:A 0.6631 0.1951 0.0006783
cg00049973 chr17:58683380:A:C -1.0926 0.3328 0.001025
cg00049973 chr17:57788765:A:C -1.3997 0.4431 0.001584
cg00049973 chr17:58052092:TGTCTCTTCTTAAAAGGA:T 1.5814 0.5668 0.005273
cg00050133 chr4:177371042:T:A -0.4507 0.1248 0.0003049
cg00050133 chr4:179047924:T:C -1.7285 0.4891 0.0004093
cg00050133 chr4:177343499:T:G 0.3457 0.0995 0.0005136
cg00050133 chr4:177646121:GAATACAAAATTGAACT:G -0.5150 0.1604 0.001328
cg00050152 chr5:180738367:C:T -0.5896 0.1471 6.137e-05
cg00050152 chr5:179933280:C:CCAT 1.0133 0.2867 0.0004085
cg00050152 chr5:181202649:C:T 1.3271 0.4039 0.001017
cg00050152 chr5:180532063:G:A -0.4399 0.1480 0.002962
cg00050224 chr17:77687513:T:C 0.4889 0.1245 8.606e-05
cg00050224 chr17:78042824:G:A -1.0636 0.2772 0.0001244
cg00050224 chr17:78134494:A:T 0.3988 0.1085 0.0002365
cg00050224 chr17:77565858:G:A 0.6286 0.1954 0.001297
cg00050247 chr6:33021501:A:G -0.3733 0.0982 0.0001429
cg00050247 chr6:32228612:AG:A 0.9700 0.2794 0.0005174
cg00050247 chr6:33935117:G:T -0.4351 0.1286 0.0007155
cg00050247 chr6:33025726:GCAGATCACTTTGGGTAGTA:G 0.9342 0.2906 0.001304
cg00050250 chr2:136460039:G:A 1.0018 0.2682 0.0001875
cg00050250 chr2:136027140:T:C 1.0072 0.2863 0.0004343
cg00050250 chr2:136511742:T:C -0.9478 0.3058 0.001941
cg00050250 chr2:136232990:C:A 0.9042 0.3010 0.002661
cg00050271 chr16:81364512:C:G -0.5902 0.1318 7.552e-06
cg00050271 chr16:81921693:T:C -1.0805 0.2578 2.781e-05
cg00050271 chr16:81541174:G:C -0.5819 0.1491 9.461e-05
cg00050271 chr16:81535431:C:A 0.9410 0.2766 0.0006702
cg00050289 chr17:62901051:G:A -2.4346 0.6881 0.0004029
cg00050289 chr17:62363371:T:C -0.3130 0.0921 0.0006823
cg00050289 chr17:61555541:C:CT -0.9315 0.2828 0.0009897
cg00050289 chr17:63307371:C:T -1.4412 0.4410 0.001084
cg00050294 chr1:3311411:G:A 1.6851 0.4362 0.000112
cg00050294 chr1:2437267:T:C -0.3540 0.0962 0.0002345
cg00050294 chr1:2415043:T:C 0.6193 0.1711 0.0002953
cg00050294 chr1:3876676:T:C -0.5328 0.1551 0.0005909
cg00050312 chr17:63526529:T:A 0.3893 0.1051 0.0002117
cg00050312 chr17:64569265:T:C -0.5453 0.1505 0.00029
cg00050312 chr17:65143521:G:A 0.5406 0.1505 0.0003293
cg00050312 chr17:64763169:T:C -2.1974 0.6829 0.001293
cg00050336 chr4:15352811:T:C -0.5576 0.0888 3.452e-10
cg00050336 chr4:15378216:C:T -0.4745 0.1090 1.342e-05
cg00050336 chr4:16108686:A:G -0.6498 0.1542 2.503e-05
cg00050336 chr4:15689636:G:A -0.4779 0.1387 0.0005708
cg00050375 chr6:44220540:T:C -0.9302 0.2332 6.643e-05
cg00050375 chr6:42703392:C:G 0.3216 0.0938 0.00061
cg00050375 chr6:43982431:T:C -0.4437 0.1365 0.001157
cg00050375 chr6:44068631:A:C -0.9505 0.3183 0.002821
cg00050402 chr7:55146225:A:C -0.4070 0.1000 4.698e-05
cg00050402 chr7:55356189:C:T 0.4673 0.1149 4.759e-05
cg00050402 chr7:55005413:G:C -0.4942 0.1276 0.0001079
cg00050402 chr7:54391262:C:T -2.4374 0.6750 0.000305
cg00050482 chr16:73093155:G:A 1.3191 0.2955 8.065e-06
cg00050482 chr16:73509743:T:C 0.7927 0.2054 0.0001134
cg00050482 chr16:73530253:T:C -0.4309 0.1271 0.0006995
cg00050482 chr16:72245192:AAATAAC:A -0.6242 0.2103 0.003
cg00050496 chr12:109515370:G:T -0.8115 0.2134 0.0001431
cg00050496 chr12:109531108:G:A 0.3877 0.1157 0.0008046
cg00050496 chr12:109691610:C:T -1.0127 0.3342 0.002444
cg00050496 chr12:110749228:A:G 0.2576 0.0958 0.007193
cg00050555 chr16:2068566:G:A 2.3746 0.5548 1.869e-05
cg00050555 chr16:1967070:G:A 0.8032 0.2184 0.0002359
cg00050555 chr16:2353770:G:T -2.0000 0.5538 0.0003044
cg00050555 chr16:3099841:G:A 1.2571 0.3744 0.0007867
cg00050590 chr18:61914868:C:T 1.9135 0.5651 0.0007084
cg00050590 chr18:60866079:A:T 0.9902 0.3025 0.001063
cg00050590 chr18:61145928:CA:C -2.1484 0.6845 0.001697
cg00050590 chr18:61015849:C:A -0.4957 0.1650 0.002658
cg00050618 chr16:26635139:G:A -0.6462 0.1543 2.829e-05
cg00050618 chr16:27374185:G:A 1.4003 0.3464 5.292e-05
cg00050618 chr16:26834707:A:G -0.5759 0.1654 0.0004995
cg00050618 chr16:26704729:A:G -0.6486 0.1972 0.001008
cg00050654 chr4:4580456:A:G -0.6241 0.0671 1.417e-20
cg00050654 chr4:4577476:A:G -0.5259 0.1011 1.997e-07
cg00050654 chr4:4584711:C:T -0.5701 0.1380 3.588e-05
cg00050692 chr2:26514170:A:G -0.5599 0.1434 9.461e-05
cg00050692 chr2:24902184:G:A -1.3630 0.4042 0.0007464
cg00050692 chr2:24876625:G:A -0.7571 0.2332 0.001168
cg00050692 chr2:25374812:G:A 0.3024 0.1072 0.004789
cg00050792 chr13:111613310:A:T 0.4975 0.1009 8.257e-07
cg00050792 chr13:110044227:C:A -1.1936 0.3140 0.0001437
cg00050792 chr13:110310684:C:T 0.4204 0.1249 0.0007648
cg00050792 chr13:111001972:T:A 1.4527 0.4410 0.0009883
cg00050872 chr7:128867817:G:A 1.5966 0.4381 0.0002683
cg00050872 chr7:128522990:G:T 1.0964 0.3156 0.0005122
cg00050872 chr7:129072814:G:A -0.4213 0.1236 0.0006555
cg00050872 chr7:127357679:A:C -1.1123 0.3525 0.001601
cg00050938 chr3:50418792:G:A 0.9599 0.2796 0.0005975
cg00050938 chr3:51215981:GA:G 0.6237 0.2271 0.006028
cg00050938 chr3:49878360:CTTTTTTTTTTTT:C 1.1019 0.4469 0.01368
cg00050938 chr3:51234188:C:A -0.8150 0.3808 0.03232
cg00050984 chr2:210443174:G:T -0.8322 0.2070 5.803e-05
cg00050984 chr2:209438532:T:A 0.3557 0.1018 0.0004768
cg00050984 chr2:209893354:A:G 0.5654 0.1747 0.001208
cg00050984 chr2:210105376:T:A 0.2914 0.1064 0.006148
cg00051068 chr20:10392336:T:C 0.6602 0.2009 0.001017
cg00051068 chr20:11259474:C:T -0.3942 0.1257 0.00172
cg00051068 chr20:10065841:C:T -1.4936 0.4900 0.002301
cg00051068 chr20:11379434:G:T -0.2828 0.0932 0.002406
cg00051154 chr2:236170457:G:C 1.3775 0.0532 6.07e-148
cg00051179 chr5:160436069:G:A 2.0974 0.5503 0.0001382
cg00051179 chr5:161550751:T:C -1.5045 0.4002 0.0001706
cg00051179 chr5:160636127:G:A -0.6043 0.1964 0.002089
cg00051179 chr5:161375873:A:T -0.2895 0.0964 0.002664
cg00051307 chr5:73372623:G:A -0.6004 0.1712 0.0004546
cg00051307 chr5:73297788:A:C 0.4510 0.1348 0.0008201
cg00051307 chr5:73221250:G:A -1.1085 0.3324 0.0008539
cg00051307 chr5:73268737:C:T -0.7891 0.2370 0.000868
cg00051371 chr7:75574261:C:T 0.6064 0.1631 0.0002001
cg00051371 chr7:75812663:A:C 0.4350 0.1177 0.0002189
cg00051371 chr7:76410165:G:T -0.5875 0.1670 0.0004346
cg00051371 chr7:75038784:G:A 1.4904 0.4403 0.0007122
cg00051483 chr7:149432989:C:T 0.4992 0.1247 6.285e-05
cg00051483 chr7:150801361:A:AG -0.4175 0.1068 9.23e-05
cg00051483 chr7:149220557:G:T 0.7023 0.1803 9.848e-05
cg00051483 chr7:149802166:G:A 1.3708 0.4041 0.0006929
cg00051510 chr6:40837133:C:T 1.2765 0.3096 3.745e-05
cg00051510 chr6:41424948:G:A 0.4630 0.1240 0.0001893
cg00051510 chr6:41251233:ATCT:A -0.4402 0.1298 0.0006922
cg00051510 chr6:41605495:A:G -2.0344 0.6878 0.003099
cg00051546 chr2:234340554:G:A -0.3770 0.1008 0.0001846
cg00051546 chr2:232630656:A:G 2.4374 0.6750 0.000305
cg00051546 chr2:234364059:A:G -1.4298 0.4427 0.001238
cg00051546 chr2:233423550:G:T 1.2107 0.3754 0.001261
cg00051590 chr6:31469102:C:T 1.8670 0.4215 9.434e-06
cg00051590 chr6:31261273:C:G -0.3840 0.1056 0.0002763
cg00051590 chr6:32239210:C:T -1.3343 0.4036 0.0009454
cg00051590 chr6:32260258:C:T -1.2412 0.4060 0.002234
cg00051595 chr6:31351229:G:C -0.3722 0.0943 7.97e-05
cg00051595 chr6:31025813:A:G -0.4391 0.1283 0.000619
cg00051595 chr6:31351172:C:T -1.0360 0.3338 0.001914
cg00051595 chr6:31136921:T:C 0.5080 0.1782 0.004361
cg00051623 chr11:105884633:C:A -0.8128 0.2414 0.0007621
cg00051623 chr11:105489619:G:A -0.7562 0.2338 0.001221
cg00051623 chr11:105630711:T:A 1.5448 0.4930 0.001728
cg00051623 chr11:104142039:G:A -0.2516 0.0910 0.005714
cg00051662 chr10:96242413:C:T -0.4366 0.1183 0.0002251
cg00051662 chr10:96761471:C:T 0.5027 0.1385 0.0002846
cg00051662 chr10:96822812:A:T 0.4395 0.1274 0.0005632
cg00051662 chr10:96324980:C:A -1.0395 0.3017 0.0005713
cg00051704 chr22:20671647:C:G 0.6309 0.1570 5.877e-05
cg00051704 chr22:21675458:C:T 1.8965 0.5679 0.00084
cg00051704 chr22:21780549:T:TA 0.8724 0.2846 0.002178
cg00051704 chr22:21723833:T:C 0.3564 0.1173 0.002386
cg00051782 chr3:193980729:G:A 0.4624 0.1186 9.714e-05
cg00051782 chr3:194251984:C:T -1.4124 0.4022 0.0004448
cg00051782 chr3:194694564:A:G 0.3737 0.1120 0.0008481
cg00051782 chr3:194819192:G:A -0.5562 0.1797 0.001967
cg00051818 chr7:66985379:T:A -0.4134 0.1187 0.0004971
cg00051818 chr7:67055474:C:T 0.9153 0.3044 0.002637
cg00051818 chr7:66632887:T:A 0.8788 0.2954 0.002927
cg00051818 chr7:67262570:C:A 1.6505 0.5699 0.003778
cg00051979 chr10:94924491:A:G -1.0138 0.2912 0.0004974
cg00051979 chr10:95424377:G:A -0.3813 0.1109 0.0005818
cg00051979 chr10:95094784:G:A -0.3003 0.0947 0.001518
cg00051979 chr10:95471763:G:T 0.3707 0.1208 0.002142
cg00052046 chr20:2548994:T:C -0.4590 0.0995 3.938e-06
cg00052046 chr20:3835662:C:A 1.3205 0.3454 0.0001319
cg00052046 chr20:2737237:C:T -0.4583 0.1297 0.0004107
cg00052046 chr20:3503590:G:GA 1.2289 0.3510 0.0004639
cg00052246 chr3:71822029:T:C -1.1751 0.3138 0.0001805
cg00052246 chr3:71704798:T:C 1.1492 0.3319 0.0005358
cg00052246 chr3:70187274:G:A 1.3344 0.4037 0.0009489
cg00052246 chr3:71437600:A:G 1.0602 0.3339 0.001494
cg00052290 chr10:89507258:A:C -1.5463 0.3934 8.494e-05
cg00052290 chr10:89450550:T:G -1.3591 0.3723 0.0002613
cg00052290 chr10:89555643:A:G 0.5987 0.1658 0.0003047
cg00052290 chr10:89129630:C:T 0.2983 0.0945 0.001598
cg00052385 chr8:135502994:C:T -0.4243 0.1066 6.925e-05
cg00052385 chr8:134390743:C:T -0.4655 0.1200 0.0001045
cg00052385 chr8:135120558:T:C -1.2379 0.3484 0.0003805
cg00052385 chr8:134146067:A:AT -1.1036 0.3155 0.0004683
cg00052422 chr3:42179096:G:A 2.1086 0.5499 0.0001258
cg00052422 chr3:40301046:G:A 1.1556 0.3315 0.0004894
cg00052422 chr3:41605179:C:A 0.3457 0.1050 0.0009933
cg00052422 chr3:41050262:T:C 1.3306 0.4433 0.002684
cg00052433 chr16:87690985:G:C 0.9038 0.2028 8.292e-06
cg00052433 chr16:88373021:C:T 0.7757 0.1799 1.621e-05
cg00052433 chr16:86514232:T:C -1.0523 0.2642 6.801e-05
cg00052433 chr16:88351744:G:A 0.3966 0.1018 9.858e-05
cg00052482 chr1:151647598:T:G 0.9542 0.2215 1.652e-05
cg00052482 chr1:151341298:A:G 0.3862 0.0987 9.127e-05
cg00052482 chr1:152090291:G:A -0.5621 0.1558 0.000309
cg00052482 chr1:151820137:C:G 1.5267 0.4931 0.001962
cg00052550 chr2:239546836:GT:G 0.6007 0.1624 0.0002162
cg00052550 chr2:238570577:G:A 1.5629 0.4406 0.0003893
cg00052550 chr2:239550476:C:T 1.2626 0.3743 0.000743
cg00052550 chr2:239931096:G:T 1.6289 0.4915 0.0009184
cg00052561 chr19:12362967:C:T -1.8336 0.4872 0.0001678
cg00052561 chr19:11895712:T:A 2.5150 0.6908 0.000272
cg00052561 chr19:10848984:A:T -0.8159 0.2418 0.0007412
cg00052561 chr19:10794013:G:C 0.4324 0.1391 0.001884
cg00052578 chr3:131870559:G:A -0.5303 0.1199 9.818e-06
cg00052578 chr3:132992451:T:C -1.0861 0.3157 0.0005822
cg00052578 chr3:133103967:A:T -1.3673 0.3998 0.0006269
cg00052578 chr3:132252660:A:G 1.1815 0.3717 0.001481
cg00052588 chr16:89605747:C:T -1.1104 0.1154 6.282e-22
cg00052588 chr16:89611757:G:A -1.1641 0.1427 3.421e-16
cg00052626 chr1:14863533:C:T -0.5258 0.1224 1.742e-05
cg00052626 chr1:16233224:G:A -1.8762 0.4770 8.385e-05
cg00052626 chr1:15269246:GA:G 1.8763 0.4863 0.0001142
cg00052626 chr1:16147484:T:C 2.4224 0.6877 0.0004271
cg00052665 chr17:10029664:C:G -0.6421 0.1244 2.432e-07
cg00052665 chr17:10249359:G:A -2.4915 0.6862 0.0002823
cg00052665 chr17:9189994:C:T 0.3658 0.1041 0.0004394
cg00052665 chr17:9932634:C:T 0.4301 0.1355 0.001504
cg00052684 chr6:35722055:A:G -0.4269 0.1198 0.0003661
cg00052684 chr6:35490885:G:A 1.6393 0.4913 0.0008468
cg00052684 chr6:36525217:G:A -0.9328 0.2906 0.001327
cg00052684 chr6:35688654:C:T 0.6217 0.2047 0.002389
cg00052772 chr6:33235911:G:A 0.6554 0.1317 6.488e-07
cg00052772 chr6:33254178:A:G 0.4941 0.1007 9.273e-07
cg00052772 chr6:33930529:G:T 0.4549 0.1121 4.957e-05
cg00052772 chr6:32758055:A:G -0.5478 0.1453 0.0001625
cg00052853 chr3:107213307:G:A 0.4962 0.1349 0.0002345
cg00052853 chr3:107195865:G:T 0.7190 0.1997 0.0003186
cg00052853 chr3:107976656:G:T 0.3941 0.1117 0.0004197
cg00052853 chr3:106702352:A:T -0.6941 0.2054 0.0007273
cg00052903 chr12:11957298:C:A 0.4394 0.1237 0.0003827
cg00052903 chr12:11506788:T:G 1.3268 0.3741 0.0003902
cg00052903 chr12:11595186:G:T -0.4139 0.1257 0.0009886
cg00052903 chr12:11936706:T:C -0.4507 0.1386 0.001145
cg00052932 chr2:189661498:C:T 1.0286 0.0854 2.267e-33
cg00052932 chr2:189801179:G:A 0.8771 0.1031 1.728e-17
cg00052932 chr2:189829449:C:T 0.9710 0.1247 6.864e-15
cg00052932 chr2:189825999:C:T 0.7858 0.1095 7.296e-13
cg00052964 chr2:85795899:G:A -0.4045 0.1009 6.056e-05
cg00052964 chr2:85403984:C:T -1.1141 0.2939 0.0001506
cg00052964 chr2:86080761:CAG:C 0.5643 0.1865 0.002477
cg00052964 chr2:85401860:C:T -0.6275 0.2077 0.002512
cg00053010 chr17:45551913:A:G -1.0672 0.2885 0.0002169
cg00053010 chr17:45530905:T:C 1.1399 0.3318 0.0005911
cg00053010 chr17:45217444:G:A -1.1963 0.3498 0.0006267
cg00053010 chr17:47060667:A:G -0.5349 0.1616 0.0009301
cg00053063 chr2:134414767:C:T -0.5881 0.1539 0.0001321
cg00053063 chr2:133513664:T:C -0.5515 0.1620 0.0006619
cg00053063 chr2:133260952:G:A 1.2922 0.4022 0.001315
cg00053063 chr2:134566572:A:T 1.7835 0.5696 0.001742
cg00053073 chr19:18925254:C:A 0.4260 0.0966 1.041e-05
cg00053073 chr19:18682513:C:T -1.7911 0.4877 0.0002405
cg00053073 chr19:18476362:G:T 0.7217 0.1992 0.0002908
cg00053073 chr19:19189604:A:G -1.1279 0.3524 0.001371
cg00053086 chr1:232252549:C:T -0.3659 0.1001 0.0002586
cg00053086 chr1:233975895:C:T 2.4374 0.6750 0.0003047
cg00053086 chr1:233587624:C:T -0.3454 0.0974 0.0003911
cg00053086 chr1:232252981:G:C -0.3338 0.1130 0.003144
cg00053135 chr6:166464991:A:T 1.5985 0.3977 5.843e-05
cg00053135 chr6:167687947:G:A -1.0371 0.3165 0.00105
cg00053135 chr6:166585080:G:A 1.4391 0.4413 0.00111
cg00053135 chr6:167734967:G:C 0.4343 0.1370 0.00153
cg00053261 chr7:52679834:C:T 1.9942 0.5635 0.0004012
cg00053261 chr7:52563620:G:A -1.5623 0.4925 0.001511
cg00053261 chr7:53157425:G:C -0.5294 0.1725 0.002152
cg00053261 chr7:53157385:C:T 0.9255 0.3181 0.003619
cg00053292 chr17:62544799:T:C -1.8787 0.4892 0.0001227
cg00053292 chr17:61501449:G:C 1.4028 0.3986 0.0004333
cg00053292 chr17:60820073:CT:C -0.6129 0.1837 0.0008459
cg00053292 chr17:61474549:A:G -1.1147 0.4076 0.006237
cg00053361 chr8:127802476:A:G 2.2662 0.5617 5.47e-05
cg00053361 chr8:127816743:T:C 0.5170 0.1317 8.594e-05
cg00053361 chr8:126832785:A:G 1.9184 0.5645 0.0006782
cg00053361 chr8:127656238:T:C -2.3109 0.6906 0.0008189
cg00053373 chr17:6718118:G:A 0.6155 0.1503 4.204e-05
cg00053373 chr17:7789857:C:T -1.5106 0.4001 0.0001597
cg00053373 chr17:6684556:A:AG 1.3302 0.3701 0.0003253
cg00053373 chr17:7508536:A:G -0.9766 0.2905 0.0007743
cg00053393 chr4:182750407:CA:C -0.7657 0.1911 6.178e-05
cg00053393 chr4:182758838:C:G -1.2940 0.3284 8.118e-05
cg00053393 chr4:182232792:C:T -1.0001 0.2597 0.0001177
cg00053393 chr4:182971564:G:T -0.4481 0.1186 0.0001571
cg00053507 chr13:43016828:G:A -1.6788 0.4363 0.0001193
cg00053507 chr13:41715326:T:C 1.9728 0.5548 0.0003764
cg00053507 chr13:43130210:G:T -0.5285 0.1535 0.0005755
cg00053507 chr13:41936052:A:G 1.0946 0.3530 0.00193
cg00053536 chr1:17758795:G:A -0.3664 0.0953 0.0001211
cg00053536 chr1:18120051:C:T 0.5813 0.1519 0.0001294
cg00053536 chr1:16989341:AGCTGG:A 1.2642 0.3496 0.0002986
cg00053536 chr1:17107351:G:T 1.2998 0.3737 0.0005046
cg00053647 chr7:6736735:T:C -0.5111 0.0938 5.089e-08
cg00053647 chr7:6193613:C:A -1.6019 0.3668 1.259e-05
cg00053647 chr7:6303335:C:T 0.6308 0.1627 0.0001055
cg00053647 chr7:7014794:TAA:T -0.5328 0.1562 0.0006462
cg00053661 chr2:204210670:T:G 0.5354 0.1472 0.0002752
cg00053661 chr2:204225249:T:G -1.6442 0.4930 0.0008531
cg00053661 chr2:205042907:A:G -1.4570 0.4407 0.0009465
cg00053661 chr2:204457693:C:T 1.1922 0.3758 0.001511
cg00053728 chr2:2999700:T:A 0.6969 0.1733 5.771e-05
cg00053728 chr2:4186102:C:T -0.8884 0.2304 0.0001157
cg00053728 chr2:2944814:C:T 1.3655 0.3721 0.0002432
cg00053728 chr2:4430433:T:C 1.2750 0.3742 0.0006563
cg00053755 chr5:139991911:G:A -0.6254 0.1581 7.595e-05
cg00053755 chr5:139888810:CAG:C 1.5082 0.4935 0.002241
cg00053755 chr5:139758931:G:T -0.5744 0.1936 0.003004
cg00053755 chr5:139531206:G:C -0.5165 0.1752 0.003194
cg00053769 chr16:58333691:G:A -0.4858 0.1131 1.737e-05
cg00053769 chr16:58800096:G:T -1.2889 0.3111 3.43e-05
cg00053769 chr16:58374609:A:G 0.8673 0.2454 0.0004088
cg00053769 chr16:58206832:T:C 1.0107 0.2894 0.0004785
cg00053851 chr1:225749526:A:G -0.6184 0.1187 1.909e-07
cg00053851 chr1:225361306:T:C 0.4955 0.1418 0.0004754
cg00053851 chr1:225373336:G:A -0.3607 0.1057 0.0006462
cg00053851 chr1:226631438:C:T -1.2648 0.3743 0.0007268
cg00053870 chr2:238236028:C:G -0.5276 0.1098 1.549e-06
cg00053870 chr2:238139191:G:A 0.9189 0.2013 5.005e-06
cg00053870 chr2:238443458:A:G -0.5843 0.1505 0.0001037
cg00053870 chr2:239727539:A:C 1.2567 0.3726 0.0007434
cg00053916 chr8:37764423:G:A -0.4138 0.1063 9.935e-05
cg00053916 chr8:38135987:C:G -1.4209 0.4018 0.0004055
cg00053916 chr8:37763156:G:A 0.9867 0.2902 0.0006739
cg00053916 chr8:37390389:T:C -0.4629 0.1613 0.0041
cg00053927 chr13:113552556:G:A 0.4491 0.1134 7.451e-05
cg00053927 chr13:113145647:A:G 0.3392 0.1038 0.001087
cg00053927 chr13:114078113:G:A 0.4837 0.1502 0.001284
cg00053927 chr13:114121501:T:C 0.4048 0.1282 0.001596
cg00054173 chr21:34648057:C:A 1.7714 0.3617 9.699e-07
cg00054173 chr21:34140156:C:G -0.4305 0.1167 0.000225
cg00054173 chr21:34629115:A:G -0.6023 0.1682 0.0003419
cg00054173 chr21:34981363:C:T 0.3614 0.1120 0.001258
cg00054197 chr5:172548804:C:T 0.5426 0.1430 0.0001479
cg00054197 chr5:171845616:G:T -1.7205 0.4827 0.0003645
cg00054197 chr5:172180312:A:G 1.8971 0.5679 0.0008368
cg00054197 chr5:171630129:G:C -0.3099 0.1041 0.002912
cg00054210 chr8:66707212:C:G 1.3450 0.3479 0.0001108
cg00054210 chr8:64817650:G:A -0.3625 0.0962 0.0001646
cg00054210 chr8:65108497:A:G 1.0852 0.3160 0.0005949
cg00054210 chr8:66140334:G:A 0.3477 0.1066 0.001104
cg00054243 chr1:52884262:C:T -2.2552 0.2833 1.71e-15
cg00054243 chr1:52694520:A:G -1.9341 0.4844 6.538e-05
cg00054243 chr1:53288432:G:T -0.4804 0.1438 0.000832
cg00054248 chr17:73466722:C:G -0.6451 0.1745 0.0002182
cg00054248 chr17:74364743:C:T -0.4406 0.1217 0.0002935
cg00054248 chr17:74296382:A:G 0.5152 0.1494 0.0005654
cg00054248 chr17:73522509:C:T -0.4868 0.1508 0.001251
cg00054301 chr16:68027860:G:C 0.5220 0.1448 0.0003116
cg00054301 chr16:66651813:C:A -0.7529 0.2233 0.0007462
cg00054301 chr16:67432532:C:G 0.3458 0.1026 0.0007477
cg00054301 chr16:66520623:C:T -1.1707 0.3762 0.001858
cg00054352 chr13:114123566:G:A -0.8419 0.0645 5.798e-39
cg00054352 chr13:114124520:A:G -0.8948 0.1161 1.3e-14
cg00054352 chr13:113970643:A:C -0.5707 0.1401 4.624e-05
cg00054408 chr19:2353374:T:C -0.3550 0.0924 0.0001215
cg00054408 chr19:2635954:C:G 0.6009 0.1636 0.0002392
cg00054408 chr19:4153354:C:T 2.4374 0.6750 0.000305
cg00054408 chr19:4134096:T:C -0.3847 0.1066 0.0003073
cg00054409 chr6:31380025:C:T -1.0026 0.1055 2.019e-21
cg00054409 chr6:31328114:C:T -1.0880 0.1414 1.422e-14
cg00054409 chr6:31353742:G:A -1.0248 0.1592 1.224e-10
cg00054409 chr6:31460723:G:A 0.5580 0.1930 0.003844
cg00054472 chr3:9834617:G:T 1.0328 0.0933 1.841e-28
cg00054472 chr3:9799299:C:T 0.8480 0.0832 2.286e-24
cg00054472 chr3:9800305:A:G 0.5360 0.1239 1.505e-05
cg00054496 chr16:9885806:G:A -1.3928 0.4024 0.0005374
cg00054496 chr16:11236237:G:A 1.9263 0.5648 0.0006487
cg00054496 chr16:11701039:C:T 0.3438 0.1017 0.0007253
cg00054496 chr16:10583157:T:C 0.5277 0.1825 0.003834
cg00054511 chr12:53758843:G:C 0.4762 0.1264 0.0001649
cg00054511 chr12:54376590:G:A 0.8620 0.2292 0.0001692
cg00054511 chr12:53032936:G:A 2.5033 0.6867 0.0002668
cg00054511 chr12:54680747:C:T -0.6876 0.2039 0.0007469
cg00054525 chr16:88419098:T:C 0.9399 0.2083 6.424e-06
cg00054525 chr16:88557589:G:T -0.5483 0.1367 6.027e-05
cg00054525 chr16:87762858:G:T -0.4543 0.1148 7.607e-05
cg00054525 chr16:88907251:C:T -1.2470 0.3499 0.0003657
cg00054572 chr13:41540552:G:A -2.3685 0.6888 0.0005845
cg00054572 chr13:40984223:C:T -1.4214 0.4416 0.001289
cg00054572 chr13:41415484:G:T 0.3012 0.0948 0.001479
cg00054572 chr13:41187429:A:T 0.8001 0.2608 0.00216
cg00054639 chr2:211979877:A:T -0.5137 0.1295 7.277e-05
cg00054639 chr2:211496349:A:G -0.5592 0.1631 0.0006097
cg00054639 chr2:212357722:T:C 0.4842 0.1479 0.001063
cg00054639 chr2:210955886:C:T -2.0780 0.6949 0.002784
cg00054692 chr7:23292784:G:T 0.4928 0.0914 6.877e-08
cg00054692 chr7:23830246:A:T 0.4519 0.1043 1.48e-05
cg00054692 chr7:23304599:G:A 0.4288 0.1049 4.318e-05
cg00054692 chr7:24117838:T:G 1.2851 0.4025 0.001408
cg00054702 chr5:135880245:C:T -1.6275 0.3974 4.219e-05
cg00054702 chr5:135933998:G:T 0.5518 0.1491 0.0002159
cg00054702 chr5:135227467:C:T -0.3863 0.1084 0.000368
cg00054702 chr5:135165956:GT:G -0.7980 0.2471 0.001239
cg00054706 chr2:69029097:C:T -0.4443 0.1129 8.36e-05
cg00054706 chr2:68825983:G:T 0.9980 0.2745 0.0002767
cg00054706 chr2:67598553:C:T 0.5731 0.1778 0.001267
cg00054706 chr2:67306968:T:C -2.0584 0.6948 0.00305
cg00054741 chr19:53762569:C:T -0.4856 0.1058 4.441e-06
cg00054741 chr19:54925857:G:A -0.5862 0.1324 9.574e-06
cg00054741 chr19:54667025:G:A 0.6530 0.1846 0.0004032
cg00054741 chr19:53801543:C:T 2.1384 0.6966 0.002143
cg00054771 chr2:174758642:GA:G -0.5864 0.1487 8.033e-05
cg00054771 chr2:175842868:G:A 1.5772 0.4006 8.257e-05
cg00054771 chr2:174706493:C:T -0.8194 0.2523 0.001164
cg00054771 chr2:174679206:C:T 0.7827 0.2422 0.001231
cg00054774 chr21:44255504:T:C -1.5011 0.3637 3.667e-05
cg00054774 chr21:43314221:A:G -0.4976 0.1498 0.0008957
cg00054774 chr21:44169798:GGC:G 0.5781 0.1827 0.001553
cg00054774 chr21:42817434:C:T 0.4538 0.1457 0.001839
cg00054791 chr17:47327778:G:A 0.4796 0.1339 0.0003403
cg00054791 chr17:47797478:GT:G 0.4124 0.1346 0.00219
cg00054791 chr17:46164551:A:C -0.7709 0.2532 0.002334
cg00054791 chr17:47300182:G:A -1.2991 0.4445 0.003471
cg00054890 chr7:98715536:G:A -1.1214 0.2659 2.465e-05
cg00054890 chr7:98813308:A:G 1.3863 0.3429 5.285e-05
cg00054890 chr7:98685059:C:G -0.3602 0.1095 0.001006
cg00054890 chr7:98787229:C:T -0.4155 0.1324 0.001697
cg00054971 chr10:130787238:C:T -1.4409 0.3071 2.698e-06
cg00054971 chr10:129313215:T:C -0.5022 0.1382 0.0002779
cg00054971 chr10:129255946:C:T 0.3417 0.0984 0.0005184
cg00054971 chr10:130573241:C:A -0.9234 0.3035 0.002343
cg00055052 chr16:4771769:T:G -0.5436 0.1426 0.0001383
cg00055052 chr16:4325964:C:A -0.7044 0.2067 0.0006531
cg00055052 chr16:4239363:G:A 1.1635 0.3440 0.0007198
cg00055052 chr16:5273456:T:C 0.3322 0.1027 0.001221
cg00055073 chr2:43888901:CAT:C 0.9527 0.2455 0.0001041
cg00055073 chr2:44169941:TTAAGAG:T -1.6613 0.4389 0.0001539
cg00055073 chr2:42858886:T:C 0.4043 0.1130 0.0003459
cg00055073 chr2:44039699:A:T -0.5660 0.1767 0.00136
cg00055233 chr9:5397661:C:T 0.5285 0.1309 5.382e-05
cg00055233 chr9:5475406:T:C -0.8256 0.2201 0.0001757
cg00055233 chr9:6238629:G:A -1.7151 0.4897 0.0004617
cg00055233 chr9:6247232:G:C -0.5124 0.1475 0.0005117
cg00055292 chr7:4385955:A:T 0.4832 0.1025 2.444e-06
cg00055292 chr7:5248445:C:G 0.9593 0.2574 0.0001938
cg00055292 chr7:4226137:C:T 1.0969 0.3155 0.0005077
cg00055292 chr7:5772754:G:A -1.3728 0.4030 0.0006576
cg00055341 chr2:199604438:TA:T 0.5828 0.0958 1.154e-09
cg00055341 chr2:199623162:T:A 0.7177 0.1293 2.871e-08
cg00055341 chr2:199599107:G:A 0.5567 0.1055 1.316e-07
cg00055341 chr2:199478026:A:G 0.6256 0.1683 0.0002025
cg00055359 chr2:133600343:AGAG:A -0.3910 0.1025 0.0001359
cg00055359 chr2:134188357:G:C -0.8219 0.2302 0.0003554
cg00055359 chr2:134108721:G:C -0.5751 0.1624 0.0003972
cg00055359 chr2:133415007:T:A -0.7119 0.2470 0.003942
cg00055434 chr1:2484058:T:C 0.9505 0.0831 2.79e-30
cg00055434 chr1:2483489:G:A 0.8233 0.0734 3.421e-29
cg00055434 chr1:2489474:A:G 0.9154 0.0921 2.778e-23
cg00055462 chr13:99108618:A:G 0.4479 0.1098 4.545e-05
cg00055462 chr13:98751114:AT:A -0.5655 0.1422 6.94e-05
cg00055462 chr13:98667729:TTATA:T -0.4860 0.1343 0.0002951
cg00055462 chr13:98630536:C:T -0.5807 0.1772 0.001053
cg00055510 chr2:209743305:T:C -1.7733 0.4808 0.0002259
cg00055510 chr2:208184178:G:GC -0.5848 0.1635 0.0003487
cg00055510 chr2:209252640:G:C 1.1133 0.3323 0.0008084
cg00055510 chr2:208470565:C:T -1.8905 0.5651 0.0008215
cg00055529 chr17:36920301:A:G 0.3779 0.1004 0.0001676
cg00055529 chr17:37362986:A:C 1.1117 0.3152 0.0004203
cg00055529 chr17:36921327:G:A 1.2502 0.3728 0.0007976
cg00055529 chr17:36719320:TA:T 0.2966 0.0968 0.00219
cg00055555 chr10:28808361:G:C 0.8017 0.0894 2.993e-19
cg00055555 chr10:28819280:C:G -0.6631 0.0806 1.94e-16
cg00055555 chr10:28810029:C:A 0.6432 0.1171 3.95e-08
cg00055555 chr10:28805029:A:G 0.9398 0.1781 1.317e-07
cg00055557 chr20:52779017:G:C 0.7120 0.1747 4.603e-05
cg00055557 chr20:53937819:A:G -0.4468 0.1262 0.0003984
cg00055557 chr20:52882581:C:T -0.6182 0.1797 0.0005828
cg00055557 chr20:53892574:G:A -1.1016 0.3327 0.0009278
cg00055603 chr1:48043182:G:C 0.6339 0.0642 5.388e-23
cg00055603 chr1:48046447:C:T 0.5433 0.1039 1.694e-07
cg00055603 chr1:48051346:C:T 0.5161 0.1321 9.372e-05
cg00055617 chr17:80445606:C:T -0.8013 0.1777 6.511e-06
cg00055617 chr17:80787908:C:A 0.4323 0.1139 0.0001464
cg00055617 chr17:79735901:GTGTTT:G 1.2844 0.3501 0.000244
cg00055617 chr17:80257208:T:C 0.7503 0.2099 0.0003505
cg00055679 chr13:78400728:T:C -0.5629 0.1085 2.155e-07
cg00055679 chr13:78428918:CCT:C -0.7845 0.1653 2.069e-06
cg00055679 chr13:78399088:G:A -0.4922 0.1048 2.626e-06
cg00055679 chr13:79269514:G:T -0.6402 0.1789 0.0003465
cg00055726 chr9:136574652:T:TTTTTG -1.0326 0.2590 6.685e-05
cg00055726 chr9:135541023:A:G -1.1335 0.3144 0.0003113
cg00055726 chr9:136281115:C:A -1.7596 0.4912 0.0003405
cg00055726 chr9:135686070:G:A -0.4125 0.1196 0.0005622
cg00055764 chr12:130872100:G:A 1.4941 0.3441 1.409e-05
cg00055764 chr12:130537141:A:C -0.5862 0.1619 0.0002934
cg00055764 chr12:130615289:ATATATATG:A 1.7184 0.4897 0.0004494
cg00055764 chr12:131368460:G:A 0.9708 0.3051 0.001464
cg00055771 chr5:143924116:T:C -1.0544 0.3017 0.0004738
cg00055771 chr5:145477442:A:G 0.7683 0.2291 0.0007971
cg00055771 chr5:144135070:A:G -0.5531 0.1713 0.001243
cg00055771 chr5:143572382:C:A 0.5063 0.1641 0.002033
cg00055811 chr1:8978465:G:A -1.1661 0.2996 9.938e-05
cg00055811 chr1:9328789:A:G -0.3976 0.1111 0.0003464
cg00055811 chr1:8956837:C:G -1.0025 0.2899 0.0005439
cg00055811 chr1:9073981:A:G 0.5706 0.1785 0.001387
cg00055848 chr2:63050708:C:G 0.5684 0.1386 4.128e-05
cg00055848 chr2:62697174:G:A -0.5730 0.1413 4.988e-05
cg00055848 chr2:62494761:G:T 0.3875 0.1140 0.0006746
cg00055848 chr2:63003686:G:T 1.3661 0.4031 0.0007016
cg00055881 chr1:5940218:T:C -1.7370 0.4916 0.0004099
cg00055881 chr1:6811696:A:G -0.9330 0.2702 0.0005552
cg00055881 chr1:6079211:T:C 0.7083 0.2103 0.0007559
cg00055881 chr1:5731031:T:C 0.3899 0.1184 0.0009866
cg00055986 chr5:2537966:C:T 0.9194 0.0909 4.816e-24
cg00055986 chr5:2537396:G:A 0.8297 0.1005 1.497e-16
cg00055986 chr5:2523052:CTG:C 0.7016 0.0996 1.86e-12
cg00055986 chr5:2538004:T:C 0.7566 0.1337 1.508e-08
cg00056002 chr16:88452849:G:A 0.9758 0.2350 3.289e-05
cg00056002 chr16:88090919:A:G 0.6145 0.1532 6.068e-05
cg00056002 chr16:88982427:G:A 0.8222 0.2089 8.296e-05
cg00056002 chr16:89586765:T:C 0.8829 0.2437 0.0002918
cg00056066 chr10:24387893:C:T -0.4611 0.1185 0.0001002
cg00056066 chr10:24364055:C:T 0.4974 0.1504 0.0009428
cg00056066 chr10:24605502:C:T 0.6266 0.1954 0.00134
cg00056066 chr10:24844375:G:T -0.4985 0.1607 0.001924
cg00056074 chr2:131444986:T:C 0.5930 0.1398 2.23e-05
cg00056074 chr2:130761519:T:TA -1.1467 0.3317 0.0005458
cg00056074 chr2:132333084:C:G 1.6439 0.4930 0.0008548
cg00056074 chr2:130991606:G:T -1.3234 0.4038 0.001047
cg00056202 chr8:10628741:C:T 0.6708 0.1921 0.0004803
cg00056202 chr8:10755333:T:A 0.9457 0.2791 0.0007048
cg00056202 chr8:9984940:C:T -1.3423 0.4006 0.0008069
cg00056202 chr8:9865543:G:A 0.9167 0.2805 0.001082
cg00056257 chr3:6841964:A:G -0.6025 0.0824 2.708e-13
cg00056257 chr3:6838317:G:A -0.7168 0.1454 8.202e-07
cg00056257 chr3:6360678:T:C -1.2434 0.2692 3.863e-06
cg00056268 chr3:76523468:A:G -0.9867 0.2759 0.0003484
cg00056268 chr3:75337042:C:T -1.1723 0.3302 0.0003849
cg00056268 chr3:76128247:A:G 1.0926 0.3156 0.0005358
cg00056268 chr3:75887871:A:G -1.0237 0.3169 0.001239
cg00056433 chr1:161362556:C:G 1.4392 0.1924 7.454e-14
cg00056433 chr1:161389472:C:T 1.3027 0.1780 2.476e-13
cg00056433 chr1:161350591:A:T 0.9157 0.1485 7.049e-10
cg00056433 chr1:161390733:CAGCA:C 1.2758 0.2810 5.607e-06
cg00056489 chr12:111060923:G:A -1.5153 0.4395 0.0005657
cg00056489 chr12:112514891:C:G -2.2563 0.6811 0.0009233
cg00056489 chr12:110857634:ACT:A 1.5558 0.4943 0.001648
cg00056489 chr12:111583916:G:A 1.0177 0.3543 0.004078
cg00056541 chr6:164944022:C:A 1.3881 0.3469 6.311e-05
cg00056541 chr6:163517825:TGATATTAAAG:T -1.3186 0.3455 0.0001354
cg00056541 chr6:165227936:T:G 0.7275 0.2221 0.001056
cg00056541 chr6:163812356:T:C 0.9175 0.3036 0.002508
cg00056578 chr12:117644012:T:C -0.6831 0.1622 2.549e-05
cg00056578 chr12:118187596:AT:A -1.2258 0.3307 0.0002097
cg00056578 chr12:119136360:G:A -0.4435 0.1276 0.0005105
cg00056578 chr12:118609677:C:T 0.6349 0.1827 0.0005129
cg00056624 chr3:38837850:C:G 0.7576 0.1833 3.581e-05
cg00056624 chr3:37435441:T:C -0.5079 0.1295 8.84e-05
cg00056624 chr3:37620954:C:G 1.0073 0.3185 0.001564
cg00056624 chr3:38062285:G:A -2.0454 0.6950 0.00325
cg00056628 chr17:80028451:C:T -1.5344 0.3623 2.287e-05
cg00056628 chr17:79690973:G:A 0.6674 0.1655 5.522e-05
cg00056628 chr17:79727803:C:T 0.6024 0.1540 9.175e-05
cg00056628 chr17:79211802:C:G -0.9108 0.2707 0.0007651
cg00056676 chr5:100964707:T:C -1.7249 0.4918 0.0004519
cg00056676 chr5:102143224:T:C -0.8765 0.2748 0.001428
cg00056676 chr5:101424749:C:T -0.3803 0.1219 0.001807
cg00056676 chr5:101817966:T:A -0.4457 0.1466 0.002359
cg00056719 chr12:54368366:C:A 0.3926 0.1060 0.0002116
cg00056719 chr12:54094191:C:G -1.1221 0.3150 0.0003674
cg00056719 chr12:54144378:G:A 0.9116 0.2797 0.001116
cg00056719 chr12:53559548:G:A 1.3659 0.4397 0.001895
cg00056754 chr1:167088316:G:A 0.5695 0.1072 1.093e-07
cg00056754 chr1:167093407:C:T 0.4587 0.1064 1.618e-05
cg00056754 chr1:167176551:G:A -0.4697 0.1276 0.0002335
cg00056754 chr1:166634957:T:C 1.6016 0.4380 0.0002558
cg00056767 chr13:44646077:G:A 1.3374 0.3727 0.0003333
cg00056767 chr13:43824850:A:G 1.7255 0.4825 0.0003488
cg00056767 chr13:45321504:C:T 1.4143 0.4034 0.000455
cg00056767 chr13:44807217:G:A 0.7582 0.2492 0.00235
cg00056985 chr9:104453126:C:T -1.1930 0.2845 2.748e-05
cg00056985 chr9:104871534:G:C -1.2739 0.3115 4.312e-05
cg00056985 chr9:104338104:C:A 0.8472 0.2318 0.0002578
cg00056985 chr9:103841952:T:C -0.3290 0.1054 0.001799
cg00057092 chr15:36392493:TAATA:T 0.5834 0.1307 8.071e-06
cg00057092 chr15:36313562:A:T -0.5751 0.1448 7.127e-05
cg00057092 chr15:37595044:A:G -0.7807 0.2278 0.0006109
cg00057092 chr15:36058149:C:A 0.3882 0.1186 0.001062
cg00057114 chr1:7050450:G:A -0.4487 0.1186 0.0001539
cg00057114 chr1:5596397:G:C -0.4066 0.1263 0.001286
cg00057114 chr1:7206323:G:C -0.9515 0.3037 0.001731
cg00057114 chr1:5841912:T:C 0.4748 0.1654 0.004104
cg00057208 chr2:219445905:G:A -0.8253 0.2218 0.000198
cg00057208 chr2:219073548:C:T -0.5381 0.1553 0.0005309
cg00057208 chr2:220461623:TTC:T 0.9336 0.2912 0.001348
cg00057208 chr2:218879319:T:A 1.4643 0.4956 0.003131
cg00057231 chr3:48680820:T:A 0.7184 0.1809 7.133e-05
cg00057231 chr3:48971851:A:G 1.4093 0.4020 0.0004556
cg00057231 chr3:48292056:T:C 0.4424 0.1299 0.0006584
cg00057231 chr3:48673306:C:T 0.8476 0.2536 0.0008318
cg00057240 chr2:190567413:G:A -0.9042 0.0983 3.642e-20
cg00057240 chr2:190606702:G:A 0.6482 0.1062 1.025e-09
cg00057240 chr2:190470903:G:GTA -0.7534 0.1452 2.1e-07
cg00057240 chr2:190607121:C:T -0.5693 0.1247 5.001e-06
cg00057272 chr8:135286472:C:T -1.3126 0.2968 9.772e-06
cg00057272 chr8:134731260:AC:A -0.6437 0.1551 3.307e-05
cg00057272 chr8:134735724:A:G -0.6617 0.1713 0.000112
cg00057272 chr8:134845824:G:T 0.8146 0.2256 0.0003056
cg00057317 chr8:12710972:G:A -0.6791 0.1953 0.000506
cg00057317 chr8:11662570:C:A -1.4131 0.4418 0.001381
cg00057317 chr8:12695177:G:C 1.1551 0.3764 0.00215
cg00057317 chr8:11556253:G:A -0.3816 0.1354 0.004828
cg00057324 chr6:48100472:G:A 0.5608 0.1534 0.0002557
cg00057324 chr6:47435401:T:C -0.9484 0.2601 0.0002661
cg00057324 chr6:47411715:A:G -0.5042 0.1428 0.0004136
cg00057324 chr6:47033499:C:T -1.7895 0.5674 0.001612
cg00057393 chr15:96952587:T:C 0.6011 0.1551 0.0001063
cg00057393 chr15:97667003:TGA:T 0.4865 0.1265 0.0001208
cg00057393 chr15:96714343:A:T 0.9993 0.2657 0.0001693
cg00057393 chr15:96775637:C:T 0.3537 0.1041 0.0006816
cg00057434 chr10:27999128:G:T 0.4699 0.0900 1.793e-07
cg00057434 chr10:27970213:C:T 0.4452 0.1211 0.0002377
cg00057434 chr10:29173202:T:TTA -0.5051 0.1507 0.0008051
cg00057434 chr10:27443197:T:C -0.5328 0.1611 0.0009457
cg00057476 chr22:28970145:C:T -0.8988 0.2017 8.385e-06
cg00057476 chr22:29423583:G:A -0.8528 0.2261 0.0001625
cg00057476 chr22:29334013:C:T -0.3575 0.1098 0.001132
cg00057476 chr22:29481576:A:G -0.7309 0.2440 0.002735
cg00057517 chr10:132732842:T:C -0.5499 0.1216 6.086e-06
cg00057517 chr10:132308917:C:A -0.8989 0.2364 0.0001434
cg00057517 chr10:131096618:A:G 0.6035 0.1637 0.0002273
cg00057517 chr10:131601003:C:T -1.7558 0.4885 0.0003255
cg00057569 chr10:95477214:C:T 0.7099 0.1740 4.52e-05
cg00057569 chr10:95594418:C:T -1.3181 0.3732 0.000412
cg00057569 chr10:95616366:A:G 1.3021 0.4051 0.001309
cg00057569 chr10:94552808:CA:C 0.3143 0.1052 0.002799
cg00057593 chr8:143418026:C:T -0.5595 0.1286 1.365e-05
cg00057593 chr8:144774231:CTTT:C -0.4714 0.1307 0.0003093
cg00057593 chr8:142936053:C:T 0.4744 0.1368 0.0005247
cg00057593 chr8:144453150:C:T 1.8851 0.5652 0.0008521
cg00057603 chr20:2135814:C:T 0.4277 0.0976 1.182e-05
cg00057603 chr20:2396892:T:C -1.1063 0.2879 0.0001214
cg00057603 chr20:2056267:C:T -1.6019 0.4380 0.000255
cg00057603 chr20:1404773:T:C -0.4062 0.1141 0.0003708
cg00057661 chr7:127004530:C:T -1.9635 0.4876 5.659e-05
cg00057661 chr7:126672169:G:A 1.0213 0.2611 9.201e-05
cg00057661 chr7:128216223:A:G 0.3401 0.1119 0.002363
cg00057661 chr7:126981967:CATCTAT:C 2.7669 0.9820 0.004837
cg00057663 chr2:105370193:A:G 0.4833 0.1094 9.909e-06
cg00057663 chr2:106179535:A:G 1.6318 0.4309 0.0001523
cg00057663 chr2:106031440:G:A 0.9299 0.2614 0.0003739
cg00057663 chr2:105583477:A:G -0.3950 0.1130 0.0004761
cg00057667 chr6:139385357:C:T 1.5536 0.4390 0.0004021
cg00057667 chr6:139529100:G:A 0.3329 0.0984 0.0007206
cg00057667 chr6:139873976:G:A 1.1420 0.3516 0.00116
cg00057667 chr6:140100280:T:C -1.0611 0.3536 0.002693
cg00057676 chr1:177726642:G:A 0.5117 0.1364 0.0001755
cg00057676 chr1:177659376:T:C 0.4700 0.1330 0.0004104
cg00057676 chr1:177666744:G:A -0.3279 0.1004 0.00109
cg00057676 chr1:179401424:C:T 1.4346 0.4948 0.003738
cg00057700 chr10:125201149:G:A -0.5234 0.1214 1.638e-05
cg00057700 chr10:124490029:G:T 1.2001 0.2990 5.975e-05
cg00057700 chr10:124014769:G:A -1.7897 0.4878 0.0002433
cg00057700 chr10:125527039:C:T 0.4488 0.1274 0.0004263
cg00057722 chr18:46801893:T:G 1.0675 0.2737 9.625e-05
cg00057722 chr18:46776981:T:TC -2.6765 0.6880 0.0001002
cg00057722 chr18:45039413:G:T 0.4359 0.1265 0.0005711
cg00057722 chr18:45719568:G:A -1.3466 0.4403 0.002225
cg00057791 chr1:11942107:T:C -0.6065 0.1562 0.0001028
cg00057791 chr1:13402519:T:G -0.8342 0.2297 0.0002823
cg00057791 chr1:11642181:G:C -2.4224 0.6877 0.0004271
cg00057791 chr1:12488534:AAT:A 0.3889 0.1127 0.0005581
cg00057900 chr7:137925649:A:C 1.1233 0.2569 1.227e-05
cg00057900 chr7:138357619:A:G 0.5287 0.1512 0.00047
cg00057900 chr7:138612157:CG:C 2.1681 0.6928 0.00175
cg00057900 chr7:137578735:C:T 1.7459 0.5682 0.002122
cg00057966 chr17:57357512:G:A -0.7356 0.1872 8.514e-05
cg00057966 chr17:57373857:G:C 0.9100 0.2607 0.0004826
cg00057966 chr17:56339278:T:G 0.4968 0.1532 0.001185
cg00057966 chr17:56490159:A:G 0.9673 0.3180 0.002355
cg00058009 chr4:121932961:G:C -0.8223 0.1222 1.687e-11
cg00058009 chr4:121952804:A:G -0.6412 0.1495 1.785e-05
cg00058009 chr4:123649253:G:A 0.3048 0.0968 0.001645
cg00058026 chr12:53626419:T:G 0.4253 0.1106 0.0001205
cg00058026 chr12:52257829:T:A 0.5928 0.1668 0.0003785
cg00058026 chr12:52519619:C:T -0.5360 0.1511 0.0003905
cg00058026 chr12:52642860:G:C -0.4653 0.1408 0.0009539
cg00058113 chr6:32408740:C:T 1.7095 0.3981 1.756e-05
cg00058113 chr6:33985869:C:T 0.5411 0.1404 0.0001169
cg00058113 chr6:33080863:A:G 0.4984 0.1314 0.0001492
cg00058113 chr6:32820789:G:T -0.8269 0.2480 0.0008544
cg00058163 chr18:5895309:C:T 0.5627 0.0831 1.267e-11
cg00058163 chr18:6353430:A:G -2.2327 0.5575 6.209e-05
cg00058163 chr18:6138546:T:A -1.2899 0.3259 7.564e-05
cg00058291 chr1:228986541:T:A 0.6300 0.1319 1.782e-06
cg00058291 chr1:229968417:T:G -1.8447 0.4870 0.000152
cg00058291 chr1:229399778:C:T -0.6875 0.1843 0.0001913
cg00058291 chr1:228689225:C:A -0.4023 0.1098 0.0002488
cg00058296 chr1:238890982:A:G -0.4793 0.1009 2.034e-06
cg00058296 chr1:238404196:C:T 1.7922 0.4246 2.435e-05
cg00058296 chr1:237624742:C:T 1.4954 0.3712 5.609e-05
cg00058296 chr1:237194933:A:G -1.7358 0.4893 0.0003892
cg00058299 chr1:114105165:C:T 0.5103 0.1270 5.869e-05
cg00058299 chr1:114146167:T:G 1.4770 0.4006 0.0002266
cg00058299 chr1:114075350:G:A 1.3536 0.4033 0.000791
cg00058299 chr1:113233037:T:TA -1.8116 0.5692 0.001459
cg00058329 chr12:132761370:C:T -1.8107 0.4903 0.0002218
cg00058329 chr12:132592079:G:A 0.5841 0.1626 0.0003277
cg00058329 chr12:132386234:T:C 0.5344 0.1618 0.0009587
cg00058329 chr12:132367128:C:T 0.4611 0.1430 0.001257
cg00058413 chr5:117725261:C:T -0.5945 0.1485 6.263e-05
cg00058413 chr5:117884476:A:G -1.8935 0.4764 7.037e-05
cg00058413 chr5:118582860:G:T -0.4846 0.1498 0.001221
cg00058413 chr5:119020289:C:A -1.1127 0.3772 0.003179
cg00058449 chr6:31899162:G:GT 0.8879 0.1838 1.366e-06
cg00058449 chr6:31963801:C:A 1.3688 0.2957 3.663e-06
cg00058449 chr6:32230552:C:T 1.7211 0.3863 8.394e-06
cg00058449 chr6:31468092:C:T 0.5897 0.1549 0.0001412
cg00058515 chr2:80315619:T:C -0.5796 0.1445 6.052e-05
cg00058515 chr2:81262059:C:T 0.5902 0.1757 0.000779
cg00058515 chr2:80537615:C:T -0.7616 0.2280 0.0008377
cg00058515 chr2:79710096:T:C 0.8142 0.2444 0.0008661
cg00058644 chr17:79912261:A:G 0.5670 0.1484 0.0001326
cg00058644 chr17:78977167:C:T 2.5813 0.6897 0.0001821
cg00058644 chr17:80456526:A:G 0.3827 0.1049 0.0002641
cg00058644 chr17:78848525:TTAAAAATG:T -1.3311 0.3700 0.0003219
cg00058708 chr2:24150633:C:T 0.4934 0.1100 7.336e-06
cg00058708 chr2:24014310:T:C 0.4580 0.1188 0.0001154
cg00058708 chr2:24031978:A:G 0.3935 0.1021 0.0001162
cg00058708 chr2:24405455:C:T 0.6153 0.1639 0.000173
cg00058771 chr10:103372077:C:T -1.6039 0.3980 5.576e-05
cg00058771 chr10:104015685:ACT:A 0.4564 0.1298 0.0004359
cg00058771 chr10:103879756:T:G 0.3624 0.1160 0.001788
cg00058771 chr10:103533186:C:T -0.3005 0.0991 0.002415
cg00058786 chr12:50162156:A:G 0.3381 0.0957 0.0004136
cg00058786 chr12:49183189:G:A -1.0087 0.3025 0.0008558
cg00058786 chr12:49124900:A:C -1.1645 0.3762 0.001967
cg00058786 chr12:48817470:A:C 1.1386 0.4067 0.005118
cg00058799 chr16:365317:G:A -0.8401 0.2088 5.735e-05
cg00058799 chr16:1134568:A:C 0.3856 0.1016 0.000147
cg00058799 chr16:1401518:G:A 0.3696 0.1120 0.0009649
cg00058799 chr16:1316954:T:TA -0.7000 0.2156 0.001165
cg00058857 chr3:100873373:A:G -1.8750 0.4892 0.0001268
cg00058857 chr3:100795309:C:G -0.9712 0.2717 0.0003515
cg00058857 chr3:99147791:A:G -0.3704 0.1067 0.0005168
cg00058857 chr3:99180434:C:A 1.0497 0.3336 0.00165
cg00058879 chr22:40738471:GA:G -2.0492 0.5521 0.0002058
cg00058879 chr22:39957630:C:T -0.3715 0.1013 0.0002455
cg00058879 chr22:39260305:C:T 1.1916 0.3308 0.000315
cg00058879 chr22:40523415:C:G 1.4131 0.4952 0.00432
cg00058887 chr4:184341034:C:T -0.8713 0.2062 2.375e-05
cg00058887 chr4:184459978:G:A -0.6488 0.1615 5.889e-05
cg00058887 chr4:183973948:T:C -0.3559 0.1034 0.0005795
cg00058887 chr4:185030272:T:C 0.3075 0.0983 0.00176
cg00058923 chr1:160121346:T:C 0.6035 0.1469 3.985e-05
cg00058923 chr1:160261691:G:A 1.1853 0.2993 7.473e-05
cg00058923 chr1:160406749:T:G 1.0632 0.3539 0.002662
cg00058923 chr1:161741754:CT:C 1.2058 0.4060 0.002977
cg00058938 chr19:40141604:A:C 1.5752 0.3675 1.815e-05
cg00058938 chr19:40876655:A:T -1.0699 0.2892 0.0002161
cg00058938 chr19:41526023:A:G 1.4728 0.4024 0.0002525
cg00058938 chr19:40650804:C:T -1.5520 0.4926 0.001631
cg00059015 chr1:60323958:G:A 1.6982 0.4359 9.785e-05
cg00059015 chr1:61031339:C:A -1.0289 0.3033 0.0006923
cg00059015 chr1:60894783:C:T -1.1366 0.3524 0.00126
cg00059015 chr1:61320907:T:G 0.8156 0.2557 0.001424
cg00059024 chr15:90633766:C:T -0.9616 0.2696 0.0003614
cg00059024 chr15:90295723:T:A -0.3813 0.1079 0.0004083
cg00059024 chr15:89335895:A:T 0.4434 0.1280 0.0005317
cg00059024 chr15:89967041:A:G -0.6660 0.1945 0.0006145
cg00059034 chr1:98201990:A:G -0.3568 0.0982 0.0002796
cg00059034 chr1:98782628:G:A 1.1926 0.3499 0.0006546
cg00059034 chr1:98516878:T:A 1.8332 0.5666 0.001215
cg00059034 chr1:98867245:C:G -1.0152 0.3303 0.002118
cg00059053 chr12:3979270:G:A 0.5631 0.1433 8.542e-05
cg00059053 chr12:3666314:C:T 2.0000 0.5538 0.0003045
cg00059053 chr12:4199756:T:C -0.4736 0.1369 0.0005411
cg00059053 chr12:2765921:G:A -1.4705 0.4405 0.0008421
cg00059089 chr2:152395921:G:A 0.7523 0.1020 1.628e-13
cg00059089 chr2:152590356:G:A 0.4534 0.1002 6.07e-06
cg00059089 chr2:153577818:A:G 0.4640 0.1073 1.538e-05
cg00059089 chr2:153346665:T:A 0.4553 0.1498 0.002364
cg00059161 chr3:165666699:G:T -0.4888 0.1295 0.0001599
cg00059161 chr3:165034713:T:C 0.7729 0.2226 0.0005172
cg00059161 chr3:164653242:C:T -0.7238 0.2197 0.0009864
cg00059161 chr3:164860755:G:A 0.9973 0.3547 0.00493
cg00059165 chr6:36929052:C:T -0.5722 0.1528 0.0001805
cg00059165 chr6:37579782:C:T -1.0641 0.3161 0.0007614
cg00059165 chr6:36837483:C:G -2.2649 0.6915 0.001055
cg00059165 chr6:37756429:G:A 0.5706 0.1915 0.002886
cg00059225 chr5:151924745:G:A -0.4866 0.0667 3.045e-13
cg00059225 chr5:151923406:G:A 0.5332 0.0929 9.407e-09
cg00059225 chr5:151148972:C:T -0.4738 0.1450 0.001087
cg00059240 chr10:3557044:A:T 0.5733 0.1331 1.653e-05
cg00059240 chr10:2391268:G:A 1.2807 0.3297 0.0001027
cg00059240 chr10:3906736:G:A 0.4544 0.1287 0.000415
cg00059240 chr10:2352983:G:T 1.3713 0.4030 0.0006674
cg00059246 chr12:53684078:C:T -0.7321 0.1893 0.0001101
cg00059246 chr12:54950150:G:A 2.0157 0.5630 0.0003433
cg00059246 chr12:53439549:G:A 0.8737 0.2472 0.0004095
cg00059246 chr12:53505439:G:A 0.6644 0.2362 0.004905
cg00059309 chr17:77751407:A:T -1.1147 0.2574 1.489e-05
cg00059309 chr17:78575497:G:T -0.4209 0.0991 2.155e-05
cg00059309 chr17:78616363:G:T 0.4712 0.1143 3.759e-05
cg00059309 chr17:78659183:A:G -0.3614 0.1015 0.0003698
cg00059374 chr17:20876162:A:G 0.7876 0.1806 1.297e-05
cg00059374 chr17:21215336:C:T -2.0200 0.5660 0.0003584
cg00059374 chr17:22351254:G:A 0.6704 0.1982 0.0007198
cg00059374 chr17:20995099:G:A -0.8346 0.2932 0.004414
cg00059399 chr5:2488531:G:A 0.4813 0.1245 0.0001112
cg00059399 chr5:1769960:C:T 0.3835 0.0993 0.0001128
cg00059399 chr5:2621146:G:A 1.1579 0.3307 0.0004626
cg00059399 chr5:2885273:G:A -0.3873 0.1155 0.000799
cg00059424 chr22:30124197:T:C -1.5326 0.4344 0.0004182
cg00059424 chr22:31804863:C:T 0.9845 0.2903 0.0006963
cg00059424 chr22:31739596:T:C 1.3906 0.4432 0.001704
cg00059424 chr22:31834666:G:A 0.8199 0.2634 0.00185
cg00059459 chr1:8404136:A:T -1.9427 0.4744 4.225e-05
cg00059459 chr1:7900348:T:A 0.4409 0.1126 8.97e-05
cg00059459 chr1:8993935:A:G 0.8581 0.2535 0.0007111
cg00059459 chr1:8998226:G:A -0.3267 0.1026 0.001448
cg00059643 chr5:179840783:G:A -0.3851 0.0995 0.000109
cg00059643 chr5:180818197:C:A -0.4530 0.1321 0.0006068
cg00059643 chr5:179779212:T:A -0.9051 0.2674 0.0007114
cg00059643 chr5:181075026:G:A 0.5292 0.1667 0.001506
cg00059652 chr17:66649635:A:G -2.3810 0.6892 0.0005507
cg00059652 chr17:67640100:C:G -0.8694 0.2546 0.0006384
cg00059652 chr17:68188768:G:GGTGA 1.8690 0.5582 0.000814
cg00059652 chr17:68029775:G:A 0.8928 0.2799 0.001427
cg00059662 chr13:113354429:A:T 0.4759 0.1007 2.269e-06
cg00059662 chr13:114271527:T:G 1.3020 0.3461 0.0001685
cg00059662 chr13:113020836:T:G 0.3115 0.0989 0.001637
cg00059662 chr13:113977998:T:C 0.9862 0.3347 0.003217
cg00059699 chr12:10009397:A:G 0.8208 0.1940 2.325e-05
cg00059699 chr12:10146918:G:A 1.9478 0.4841 5.733e-05
cg00059699 chr12:10331099:T:G -0.4576 0.1308 0.000467
cg00059699 chr12:11439086:A:G 0.3717 0.1095 0.0006857
cg00059707 chr10:2468892:G:A -0.5940 0.1433 3.4e-05
cg00059707 chr10:2713043:A:G 1.0512 0.2586 4.798e-05
cg00059707 chr10:2849971:C:T 0.7388 0.1941 0.0001413
cg00059707 chr10:2693733:T:C -1.7949 0.4906 0.0002536
cg00059737 chr1:12544055:G:T 0.4188 0.1120 0.0001845
cg00059737 chr1:11651991:G:A 0.5650 0.1597 0.000404
cg00059737 chr1:11415057:G:A 1.1895 0.3512 0.0007071
cg00059737 chr1:11431139:C:T -1.7182 0.5629 0.002271
cg00059740 chr7:134314759:C:G -0.7828 0.2094 0.0001858
cg00059740 chr7:135585039:TAGA:T -0.6086 0.1738 0.0004632
cg00059740 chr7:135341601:T:C -0.5287 0.1604 0.0009821
cg00059740 chr7:134203939:C:T 1.3307 0.4038 0.0009823
cg00059782 chr12:32090758:T:G 0.5183 0.1131 4.574e-06
cg00059782 chr12:30307340:G:A 1.8335 0.4327 2.263e-05
cg00059782 chr12:32131915:C:G -0.6659 0.1679 7.316e-05
cg00059782 chr12:30398134:T:C -0.8350 0.2465 0.0007057
cg00059854 chr2:236807018:G:A 0.5699 0.1464 9.892e-05
cg00059854 chr2:236772743:T:C 2.0000 0.5538 0.0003043
cg00059854 chr2:235666091:C:T 0.6925 0.1951 0.0003851
cg00059854 chr2:236068135:T:C 1.4902 0.4403 0.0007133
cg00059879 chr15:50304625:C:T 1.5887 0.4402 0.0003069
cg00059879 chr15:50403605:G:A 1.9205 0.5565 0.0005586
cg00059879 chr15:49117809:C:T -1.2763 0.3740 0.0006447
cg00059879 chr15:48663907:C:T -1.6838 0.5693 0.0031
cg00059911 chr12:114635794:T:C 0.8303 0.2008 3.536e-05
cg00059911 chr12:113401309:C:T 1.2495 0.3499 0.0003554
cg00059911 chr12:113443962:C:T 0.7987 0.2303 0.000523
cg00059911 chr12:113702446:G:A 1.2174 0.3512 0.0005275
cg00059930 chr13:48162702:G:A 0.8107 0.2190 0.0002137
cg00059930 chr13:49370125:C:G 0.4775 0.1339 0.0003638
cg00059930 chr13:49673602:A:T 1.4990 0.4939 0.002403
cg00059930 chr13:49448746:A:G 0.8223 0.3205 0.0103
cg00060061 chr8:113213511:G:GT -1.9094 0.4855 8.405e-05
cg00060061 chr8:111644200:G:A -1.2587 0.3752 0.0007945
cg00060061 chr8:111747786:T:C 0.7303 0.2200 0.0009002
cg00060061 chr8:112546982:AC:A -0.6954 0.2326 0.002791
cg00060287 chr17:49236569:T:C -0.5133 0.1317 9.647e-05
cg00060287 chr17:47300182:G:A 2.5903 0.6840 0.0001523
cg00060287 chr17:47552306:T:C 0.6312 0.1755 0.0003227
cg00060287 chr17:48534310:G:A 0.5951 0.1933 0.002076
cg00060304 chr11:32515961:G:C 1.6862 0.3641 3.645e-06
cg00060304 chr11:31796571:G:A 0.5302 0.1203 1.042e-05
cg00060304 chr11:32194423:C:T 0.5357 0.1394 0.0001214
cg00060304 chr11:31736330:C:A -0.3266 0.0939 0.0005076
cg00060320 chr3:134078961:G:A -1.5236 0.3943 0.0001114
cg00060320 chr3:135207898:T:G -0.4119 0.1106 0.0001968
cg00060320 chr3:134821802:G:A -0.6504 0.1978 0.001008
cg00060320 chr3:135178381:A:G 0.3286 0.1052 0.001787
cg00060374 chr1:1419214:A:G 0.9912 0.0723 8.647e-43
cg00060374 chr1:1408286:G:A 1.3313 0.2013 3.741e-11
cg00060374 chr1:1415221:G:T 1.1867 0.1956 1.302e-09
cg00060403 chr17:48512372:C:T -0.4850 0.1148 2.387e-05
cg00060403 chr17:49945062:C:G -0.5370 0.1538 0.0004809
cg00060403 chr17:49550637:A:G -1.7093 0.4899 0.0004843
cg00060403 chr17:49906246:C:T 0.3482 0.1150 0.00246
cg00060484 chr4:3285928:A:G -0.9992 0.0462 1.33e-103
cg00060500 chr3:196523153:C:T -1.3400 0.3063 1.215e-05
cg00060500 chr3:196912546:ACT:A 0.9960 0.2997 0.0008899
cg00060500 chr3:197900447:G:A -1.0873 0.3328 0.001088
cg00060500 chr3:198084253:G:A 0.6041 0.1899 0.001466
cg00060605 chr5:139895921:G:A -1.0370 0.2777 0.0001877
cg00060605 chr5:139882532:A:G 0.3559 0.1072 0.0009002
cg00060605 chr5:140749572:C:T -0.7764 0.2366 0.001031
cg00060605 chr5:139147876:C:T -0.8252 0.2678 0.002059
cg00060606 chr1:45045629:C:T -0.4428 0.1239 0.0003507
cg00060606 chr1:44596500:G:T 0.6426 0.1865 0.0005702
cg00060606 chr1:45745779:C:T 1.8724 0.5655 0.0009288
cg00060606 chr1:44390380:C:A -0.3146 0.0992 0.00152
cg00060627 chr2:17931047:C:T -1.9088 0.2069 2.873e-20
cg00060627 chr2:17946969:C:A -2.0947 0.2333 2.729e-19
cg00060641 chr10:46440600:G:A -0.5580 0.1567 0.000371
cg00060641 chr10:46309329:G:A -0.3441 0.1171 0.003299
cg00060641 chr10:46303302:T:C -0.5039 0.1766 0.004327
cg00060641 chr10:46261393:A:G 0.3051 0.1340 0.02279
cg00060649 chr12:67816974:A:G 0.4469 0.1281 0.0004866
cg00060649 chr12:68073149:C:A -0.4975 0.1436 0.0005331
cg00060649 chr12:67954037:C:T 0.4215 0.1227 0.0005958
cg00060649 chr12:67007818:C:T 1.6211 0.4860 0.0008515
cg00060715 chr1:215691204:A:AAT -0.5043 0.1391 0.0002894
cg00060715 chr1:214633734:A:AC 0.4794 0.1353 0.0003972
cg00060715 chr1:214262541:G:C -0.8327 0.2631 0.001551
cg00060715 chr1:214292953:T:C -1.0005 0.3345 0.002778
cg00060762 chr15:52543141:C:G -1.0803 0.2769 9.587e-05
cg00060762 chr15:51524168:A:G 1.4190 0.3669 0.0001097
cg00060762 chr15:52699480:T:C 1.0955 0.3008 0.0002709
cg00060762 chr15:53049170:G:A -0.4493 0.1272 0.0004134
cg00060800 chr5:141340949:C:G 0.3803 0.1041 0.0002587
cg00060800 chr5:141985648:C:T 2.3311 0.6786 0.0005925
cg00060800 chr5:141281397:T:C -0.5261 0.1569 0.0007958
cg00060800 chr5:140767314:T:C 0.3422 0.1043 0.001028
cg00060836 chr8:66935980:T:C -1.0749 0.3160 0.0006694
cg00060836 chr8:68776609:G:A -0.4344 0.1338 0.001165
cg00060836 chr8:68090994:A:G -2.2336 0.6952 0.001315
cg00060836 chr8:67867562:T:C 0.5231 0.1795 0.003567
cg00060880 chr12:55411171:GC:G -0.6169 0.1532 5.637e-05
cg00060880 chr12:56504633:C:T -0.8757 0.2588 0.0007151
cg00060880 chr12:55672072:C:A 0.3998 0.1227 0.001122
cg00060880 chr12:55932335:A:G 1.3801 0.4932 0.005137
cg00060933 chr6:30122305:T:TA 1.8876 0.4766 7.468e-05
cg00060933 chr6:29454907:T:G 0.8008 0.2342 0.0006279
cg00060933 chr6:29515321:A:G -1.8365 0.5666 0.001189
cg00060933 chr6:29422966:C:G 0.3275 0.1105 0.00305
cg00060956 chr1:42830683:G:T 0.4245 0.0926 4.564e-06
cg00060956 chr1:43209828:C:T -1.0199 0.3023 0.0007427
cg00060956 chr1:43098627:G:A -1.1485 0.3759 0.002249
cg00060956 chr1:42653211:G:T -0.3405 0.1117 0.00229
cg00060975 chr4:139144614:T:C 0.8291 0.1218 9.854e-12
cg00060975 chr4:139177804:G:T 0.8564 0.1418 1.554e-09
cg00060975 chr4:139216484:T:C 0.6875 0.1249 3.724e-08
cg00060975 chr4:139287061:T:C 0.6936 0.1573 1.032e-05
cg00061031 chr9:101424419:AAAAC:A 0.4806 0.1198 6.022e-05
cg00061031 chr9:100500785:A:G 0.5359 0.1594 0.0007755
cg00061031 chr9:101463256:T:G 0.4120 0.1340 0.002101
cg00061031 chr9:100638476:T:G 0.2770 0.1004 0.005785
cg00061039 chr4:186292735:C:T 0.4395 0.1199 0.000247
cg00061039 chr4:186644773:G:A 0.4507 0.1234 0.0002596
cg00061039 chr4:187518995:G:A 1.0884 0.3328 0.001075
cg00061039 chr4:186298495:GGCGTCCACCT:G 1.4218 0.4428 0.001322
cg00061059 chr19:13801256:G:A -1.4728 0.3648 5.411e-05
cg00061059 chr19:15590257:C:T -2.1113 0.5610 0.0001674
cg00061059 chr19:14508511:G:T -0.6013 0.1629 0.0002223
cg00061059 chr19:14352118:C:T 1.3149 0.3743 0.0004434
cg00061086 chr14:49713838:ATATATATATATATTTTT:A -0.6283 0.1735 0.0002937
cg00061086 chr14:50657509:T:C -0.5609 0.1560 0.0003237
cg00061086 chr14:50739427:A:T 1.1744 0.3476 0.0007289
cg00061086 chr14:50462564:CTAAGT:C 1.0450 0.3166 0.0009637
cg00061150 chr8:144930610:G:A 1.0543 0.2898 0.0002741
cg00061150 chr8:143920044:A:T -1.0399 0.3019 0.0005727
cg00061150 chr8:144531052:G:A 0.3146 0.1022 0.002083
cg00061150 chr8:143949654:C:T 1.6679 0.5712 0.003503
cg00061185 chr12:51401839:A:G -0.5851 0.1395 2.737e-05
cg00061185 chr12:51368758:T:C 0.4549 0.1374 0.0009327
cg00061185 chr12:50937213:G:A -1.2796 0.4055 0.001599
cg00061185 chr12:51180914:A:T 0.6027 0.2053 0.003323
cg00061264 chr3:23159727:C:T -1.5461 0.3993 0.0001079
cg00061264 chr3:24327920:G:A 1.9872 0.5665 0.0004518
cg00061264 chr3:24597853:A:G 0.5023 0.1478 0.0006762
cg00061264 chr3:23041410:A:G -1.4515 0.4371 0.0008966
cg00061306 chr17:74495490:A:C -1.3707 0.3092 9.308e-06
cg00061306 chr17:73129684:T:C 0.7320 0.1663 1.075e-05
cg00061306 chr17:74853558:C:T 1.1403 0.3001 0.0001447
cg00061306 chr17:74326742:G:A 0.8621 0.2345 0.0002364
cg00061413 chr5:168478774:C:T -0.7442 0.1801 3.603e-05
cg00061413 chr5:168763438:C:T -0.3362 0.0929 0.0002953
cg00061413 chr5:167261410:A:G 0.9143 0.2535 0.00031
cg00061413 chr5:167437925:G:T 0.8620 0.2475 0.0004964
cg00061520 chr16:4026751:A:G -0.4124 0.0920 7.313e-06
cg00061520 chr16:4009714:C:G 0.4833 0.1116 1.489e-05
cg00061520 chr16:4182769:G:A -1.0555 0.2960 0.000363
cg00061520 chr16:3149295:C:T 1.1744 0.3760 0.00179
cg00061629 chr11:44292534:G:A -1.4393 0.3722 0.0001102
cg00061629 chr11:44550829:T:A -1.0712 0.2849 0.0001697
cg00061629 chr11:44404549:C:A 2.0676 0.5619 0.0002336
cg00061629 chr11:44430589:T:A -0.4568 0.1291 0.0004037
cg00061635 chr17:8411740:C:T 0.8888 0.0620 1.495e-46
cg00061635 chr17:8412988:A:G 0.9770 0.0870 2.868e-29
cg00061635 chr17:8405391:G:A 0.7719 0.1141 1.33e-11
cg00061678 chr1:170279206:T:C 0.3924 0.0900 1.296e-05
cg00061678 chr1:171089942:T:TA 0.9461 0.2579 0.0002442
cg00061678 chr1:170366944:T:C 0.7396 0.2145 0.0005635
cg00061678 chr1:169785730:A:T 0.3743 0.1136 0.0009839
cg00061695 chr17:7407154:A:C -0.5740 0.1431 6.065e-05
cg00061695 chr17:7889508:C:T 1.4426 0.4029 0.0003431
cg00061695 chr17:7407503:T:C -0.6242 0.1755 0.0003768
cg00061695 chr17:7134581:C:T 0.9609 0.2795 0.0005855
cg00061764 chr3:67462402:T:C -0.9364 0.2210 2.261e-05
cg00061764 chr3:66768187:T:A -0.9925 0.2370 2.824e-05
cg00061764 chr3:68007582:C:A -0.6143 0.1882 0.001099
cg00061764 chr3:66772317:T:C 0.4322 0.1441 0.002701
cg00061769 chr1:156473440:A:G 1.0248 0.2782 0.0002296
cg00061769 chr1:155014317:C:T -0.3920 0.1278 0.002155
cg00061769 chr1:154862220:G:T -0.7244 0.2376 0.002295
cg00061769 chr1:155456067:C:T -1.0004 0.3341 0.002754
cg00061792 chr10:51985956:C:G -1.5023 0.3711 5.152e-05
cg00061792 chr10:51930086:C:T -1.9217 0.4752 5.262e-05
cg00061792 chr10:50771549:G:A 0.5250 0.1590 0.0009597
cg00061792 chr10:50802641:AT:A 0.9970 0.3175 0.001688
cg00061805 chr5:180172764:C:T -1.9067 0.4197 5.557e-06
cg00061805 chr5:178354808:G:C 1.4777 0.4406 0.0007957
cg00061805 chr5:179216739:A:G 0.3070 0.0926 0.0009136
cg00061805 chr5:179211367:CT:C 0.3603 0.1123 0.001337
cg00061811 chr6:170164202:CACAT:C -1.1798 0.1351 2.491e-18
cg00061811 chr6:170147668:C:T -1.0108 0.1700 2.772e-09
cg00061811 chr6:170153933:C:T -1.1556 0.2015 9.745e-09
cg00061860 chr15:79883471:G:GAGTCTA -0.9054 0.2166 2.909e-05
cg00061860 chr15:79476607:G:C 1.5926 0.4323 0.0002294
cg00061860 chr15:77982910:G:C -1.2044 0.3509 0.0005989
cg00061860 chr15:77956219:G:T 0.9960 0.3175 0.001708
cg00061989 chr17:37672569:A:G 0.4328 0.1051 3.824e-05
cg00061989 chr17:37726698:G:A 0.4539 0.1353 0.0007962
cg00061989 chr17:37271253:C:T 1.2247 0.4062 0.002571
cg00061989 chr17:37767140:C:G 1.4628 0.4945 0.003094
cg00062020 chr1:85640609:T:C -0.5853 0.1494 8.951e-05
cg00062020 chr1:84126420:G:A 1.3171 0.4412 0.002833
cg00062070 chr15:36067378:G:A -0.4252 0.1181 0.0003186
cg00062070 chr15:35961532:A:G 0.7381 0.2093 0.0004204
cg00062070 chr15:37415432:G:A -1.0796 0.3159 0.0006306
cg00062070 chr15:37361204:T:C 1.3232 0.4442 0.002892
cg00062072 chr1:1283472:G:T 1.2228 0.2633 3.404e-06
cg00062072 chr1:1760882:T:C 0.3768 0.0976 0.0001137
cg00062072 chr1:1976300:C:T -1.2933 0.3737 0.0005384
cg00062072 chr1:942335:C:G 0.8511 0.2465 0.0005545
cg00062119 chr8:30913251:G:A 0.7139 0.0918 7.203e-15
cg00062119 chr8:30945179:A:C 0.7847 0.1433 4.328e-08
cg00062245 chr17:42905195:C:T 1.7878 0.5608 0.001433
cg00062245 chr17:43248395:G:GA -0.6135 0.1957 0.001716
cg00062245 chr17:43277844:C:G -0.4979 0.1618 0.002091
cg00062245 chr17:41551646:C:T -0.3454 0.1165 0.003042
cg00062282 chr22:49969461:T:C 1.7228 0.4274 5.555e-05
cg00062282 chr22:50131191:G:A -1.0154 0.2861 0.0003865
cg00062282 chr22:49809554:T:A 1.3923 0.4026 0.0005431
cg00062282 chr22:50326747:G:A 1.7767 0.5697 0.001817
cg00062285 chr3:99284277:G:A 2.1123 0.5644 0.0001823
cg00062285 chr3:98874563:T:C -0.8277 0.2482 0.0008533
cg00062285 chr3:98554474:C:T -0.5074 0.1605 0.001566
cg00062285 chr3:99631825:G:A -1.3256 0.4409 0.002644
cg00062312 chr1:24146289:A:G 1.3910 0.3427 4.94e-05
cg00062312 chr1:23374625:C:A 0.4072 0.1125 0.0002957
cg00062312 chr1:22663252:C:T 0.4403 0.1338 0.001002
cg00062312 chr1:23654322:G:C -0.6431 0.1988 0.001214
cg00062356 chr12:59066822:C:A -0.6676 0.1678 6.953e-05
cg00062356 chr12:57607220:C:T -2.1148 0.6969 0.00241
cg00062367 chr14:70643420:T:C 2.6016 0.6845 0.0001444
cg00062367 chr14:69483103:C:T -0.7041 0.1975 0.0003629
cg00062367 chr14:70386801:AG:A 0.7340 0.2413 0.002354
cg00062367 chr14:70087794:G:T 1.2734 0.4441 0.004143
cg00062437 chr22:23575448:A:T -1.0097 0.2751 0.0002423
cg00062437 chr22:24168017:A:G 1.5508 0.4337 0.0003494
cg00062437 chr22:23974790:C:G 1.1062 0.3154 0.0004534
cg00062437 chr22:23349470:T:C 1.0518 0.3782 0.005419
cg00062592 chr1:2109797:G:A -1.7300 0.4894 0.0004083
cg00062592 chr1:1689221:G:A -1.3194 0.3742 0.0004228
cg00062592 chr1:1631710:T:C -0.7255 0.2153 0.0007544
cg00062592 chr1:2512975:G:A -0.3336 0.1127 0.003075
cg00062736 chr15:99918788:T:C -0.5418 0.1122 1.362e-06
cg00062736 chr15:100307305:A:C 0.6155 0.1576 9.403e-05
cg00062736 chr15:101155082:C:T 0.5422 0.1427 0.0001445
cg00062736 chr15:101077952:G:A -0.4528 0.1307 0.0005328
cg00062776 chr19:48821368:C:T 1.0952 0.2610 2.708e-05
cg00062776 chr19:50318298:C:A -0.4101 0.0996 3.867e-05
cg00062776 chr19:48867244:ACTT:A 0.5491 0.1618 0.0006914
cg00062776 chr19:50068146:AAAAC:A -0.4308 0.1390 0.001937
cg00062873 chr7:125335985:G:A 0.4990 0.1347 0.0002115
cg00062873 chr7:123985496:G:A -0.6080 0.1666 0.0002635
cg00062873 chr7:125472554:T:C 0.9639 0.2696 0.0003493
cg00062873 chr7:124766570:T:C 0.4513 0.1290 0.0004659
cg00063006 chr6:32855790:G:A -0.6140 0.1531 6.033e-05
cg00063006 chr6:32413684:C:T -0.3665 0.0955 0.0001252
cg00063006 chr6:32064644:C:T 0.7641 0.2026 0.0001621
cg00063006 chr6:33825983:G:A -0.3832 0.1126 0.0006696
cg00063040 chr12:131577718:T:C -0.7650 0.0655 1.571e-31
cg00063040 chr12:131575399:G:C -0.6045 0.0850 1.128e-12
cg00063040 chr12:131590125:A:G 0.6921 0.1431 1.327e-06
cg00063066 chr6:127526605:C:T -0.9449 0.2577 0.0002454
cg00063066 chr6:126973142:C:T 0.8745 0.2623 0.0008578
cg00063066 chr6:126864874:T:C 0.9903 0.3030 0.001081
cg00063066 chr6:125714948:C:A 1.0334 0.3347 0.002017
cg00063077 chr1:100747325:T:A -0.3903 0.0944 3.546e-05
cg00063077 chr1:101547899:G:A 1.4187 0.3981 0.0003654
cg00063077 chr1:100895128:G:C -0.0296 0.0731 0.6853
cg00063111 chr3:39385046:T:C -0.5003 0.0940 1.015e-07
cg00063111 chr3:38576589:A:G -1.0343 0.2780 0.0001985
cg00063111 chr3:38727806:A:C -0.4502 0.1224 0.0002362
cg00063111 chr3:39757925:C:G 1.5832 0.4326 0.0002525
cg00063144 chr17:39438806:G:T -0.7057 0.2160 0.001085
cg00063144 chr17:38788893:T:C 1.2573 0.4058 0.001945
cg00063144 chr17:38811706:G:A 0.5956 0.1935 0.002088
cg00063144 chr17:39193457:C:G -0.2935 0.1020 0.004019
cg00063174 chr2:227771580:G:A -0.6435 0.1721 0.0001846
cg00063174 chr2:229358761:CA:C 1.5725 0.4404 0.0003566
cg00063174 chr2:227948245:G:A 0.4916 0.1434 0.0006073
cg00063174 chr2:227777366:A:T -0.3658 0.1087 0.0007621
cg00063246 chr8:54418258:T:A -1.3793 0.3994 0.0005534
cg00063246 chr8:55657602:A:G 0.3643 0.1115 0.001086
cg00063246 chr8:54407822:G:A 0.4374 0.1372 0.001428
cg00063246 chr8:55623627:C:T 0.7912 0.2727 0.003715
cg00063291 chr5:290705:G:A 1.5909 0.3694 1.654e-05
cg00063291 chr5:1235824:A:G -0.4814 0.1235 9.678e-05
cg00063291 chr5:1854102:T:C 2.0909 0.5614 0.0001958
cg00063291 chr5:1295957:A:G -0.5765 0.1563 0.0002255
cg00063346 chr1:229176951:A:G -0.4400 0.1022 1.684e-05
cg00063346 chr1:227920589:G:A -1.4597 0.3700 7.966e-05
cg00063346 chr1:229019418:G:A 0.4379 0.1193 0.0002423
cg00063346 chr1:228484557:C:T -1.0051 0.3186 0.001605
cg00063357 chr4:157329492:A:G 0.8219 0.2230 0.0002276
cg00063357 chr4:157629067:T:A -0.5898 0.1794 0.00101
cg00063357 chr4:157609711:T:C -0.7558 0.2332 0.001193
cg00063357 chr4:157809072:G:A -0.7967 0.2528 0.001622
cg00063369 chr2:213488267:C:T -1.6713 0.4365 0.0001288
cg00063369 chr2:213952712:G:A 0.3605 0.1000 0.0003125
cg00063369 chr2:214685798:A:C 0.6573 0.1878 0.0004665
cg00063369 chr2:213976119:T:G 1.3851 0.3992 0.0005215
cg00063456 chr1:231175424:G:A 1.1661 0.3508 0.0008867
cg00063456 chr1:231555586:A:G -1.6329 0.4914 0.0008905
cg00063456 chr1:230801024:G:A 0.6890 0.2076 0.0009032
cg00063456 chr1:232457497:G:A -0.6409 0.2097 0.002245
cg00063471 chr15:51416631:G:A 0.8530 0.2334 0.0002569
cg00063471 chr15:51110105:A:G 0.9287 0.2645 0.0004462
cg00063471 chr15:52126950:C:T 1.0611 0.3334 0.001458
cg00063471 chr15:51433198:A:C 1.3622 0.4427 0.002091
cg00063503 chr8:145008680:T:C 0.9044 0.1842 9.072e-07
cg00063503 chr8:144907619:C:A 0.3707 0.1195 0.001922
cg00063503 chr8:144949954:C:T 1.7409 0.5622 0.001958
cg00063503 chr8:144885372:C:T -0.9064 0.3044 0.002907
cg00063535 chr12:114692320:G:C 0.9557 0.2796 0.0006304
cg00063535 chr12:114610402:C:A 0.4956 0.1459 0.0006837
cg00063535 chr12:113061259:C:A 0.6970 0.2090 0.0008548
cg00063535 chr12:114647599:T:C -2.2516 0.6911 0.001123
cg00063567 chr2:54308247:G:A -0.5922 0.1488 6.913e-05
cg00063567 chr2:53160501:G:C -1.5123 0.4001 0.0001567
cg00063567 chr2:53214599:T:C 0.8773 0.2514 0.0004841
cg00063567 chr2:53256902:G:C 1.4463 0.4424 0.001079
cg00063649 chr15:68778197:C:T -0.9116 0.2280 6.401e-05
cg00063649 chr15:67080884:AC:A -0.6887 0.1914 0.0003202
cg00063649 chr15:67999733:C:G -0.3571 0.1005 0.0003785
cg00063649 chr15:67562697:T:C 1.4557 0.4911 0.003033
cg00063699 chr1:214822221:TG:T 0.4554 0.1055 1.597e-05
cg00063699 chr1:214497629:CA:C -0.4507 0.1154 9.441e-05
cg00063699 chr1:214456297:T:C -0.4878 0.1284 0.0001454
cg00063699 chr1:213937483:C:T -1.0522 0.3164 0.0008833
cg00063703 chr12:21254981:C:A 1.7543 0.3972 1.003e-05
cg00063703 chr12:20483171:G:A -0.3776 0.1080 0.0004719
cg00063703 chr12:19857574:C:T -1.0266 0.3022 0.000682
cg00063703 chr12:20170421:C:T -0.6895 0.2031 0.0006854
cg00063734 chr15:68049611:G:A 0.9348 0.2906 0.001295
cg00063734 chr15:68726446:C:T 0.4795 0.1518 0.001584
cg00063734 chr15:68530317:T:C 1.0471 0.3336 0.001697
cg00063734 chr15:67936125:T:C -1.1797 0.4065 0.003708
cg00063744 chr2:98022540:GA:G -0.7586 0.2231 0.000673
cg00063744 chr2:96358661:C:G -0.3848 0.1311 0.003335
cg00063744 chr2:97823678:T:C 1.0317 0.3541 0.003576
cg00063744 chr2:97082241:C:T 0.2490 0.0909 0.006158
cg00063748 chr1:3022005:C:T 1.3804 0.2954 2.972e-06
cg00063748 chr1:4277231:AGT:A 0.9532 0.2455 0.0001031
cg00063748 chr1:3575632:A:ATCTTATG 0.9379 0.2530 0.0002095
cg00063748 chr1:3197254:C:T -0.6116 0.1896 0.001259
cg00063773 chr3:142448104:G:A -1.4465 0.3069 2.439e-06
cg00063773 chr3:142296225:T:A 0.6464 0.1590 4.77e-05
cg00063773 chr3:142710938:A:C 0.5725 0.1421 5.623e-05
cg00063773 chr3:143157791:G:T -0.6647 0.1854 0.0003355
cg00063828 chr16:85527747:C:T 0.4324 0.1096 7.931e-05
cg00063828 chr16:86729596:C:T -0.9346 0.2449 0.0001351
cg00063828 chr16:85325507:A:G 1.0565 0.3016 0.0004599
cg00063828 chr16:85759282:C:A 0.4434 0.1270 0.0004794
cg00063909 chr2:65676776:G:A 1.6848 0.4288 8.536e-05
cg00063909 chr2:64230254:G:A 1.2781 0.3493 0.0002527
cg00063909 chr2:65348419:A:G 0.3660 0.1008 0.0002823
cg00063909 chr2:65788007:T:C -0.3952 0.1132 0.0004803
cg00063945 chr18:2596846:G:A 0.5328 0.1210 1.072e-05
cg00063945 chr18:2572057:C:G 0.4335 0.1171 0.0002149
cg00063945 chr18:3024533:G:A 0.3268 0.0937 0.0004874
cg00063945 chr18:2887888:G:A 0.3797 0.1135 0.0008197
cg00063979 chr5:138480618:T:C 1.1877 0.3297 0.000315
cg00063979 chr5:138867760:T:C -0.9614 0.2795 0.0005817
cg00063979 chr5:138692101:C:T 0.8572 0.2705 0.001529
cg00063979 chr5:138205874:C:T -1.1817 0.4064 0.003642
cg00063982 chr1:53176239:C:A -0.5391 0.1379 9.225e-05
cg00063982 chr1:53538634:G:A 1.3467 0.3738 0.0003146
cg00063982 chr1:52502144:CA:C 0.5240 0.1751 0.002768
cg00063982 chr1:53732533:G:A 0.8732 0.2925 0.002829
cg00064020 chr3:184177580:T:C 1.0306 0.2509 3.994e-05
cg00064020 chr3:184734888:A:G 0.5870 0.1670 0.0004388
cg00064020 chr3:184074777:C:A -0.5622 0.1708 0.001
cg00064020 chr3:184615654:A:G -0.4134 0.1282 0.001259
cg00064051 chr16:4144179:G:A 1.3603 0.3439 7.649e-05
cg00064051 chr16:2850714:A:G 0.3757 0.0951 7.796e-05
cg00064051 chr16:2462541:G:C 1.3596 0.3474 9.093e-05
cg00064051 chr16:4169222:G:A -0.4312 0.1106 9.682e-05
cg00064080 chr10:121747527:G:T -0.4348 0.1257 0.0005432
cg00064080 chr10:122266280:A:T 0.8909 0.2700 0.0009682
cg00064080 chr10:123520521:T:C 0.4025 0.1223 0.0009997
cg00064080 chr10:123360286:A:C -0.5930 0.1937 0.002204
cg00064235 chr10:103821965:A:G -0.5527 0.1354 4.488e-05
cg00064235 chr10:103814493:T:C 0.7399 0.1996 0.0002099
cg00064235 chr10:102427647:C:T -0.4875 0.1552 0.001687
cg00064235 chr10:103767403:A:C 0.3557 0.1262 0.004822
cg00064255 chr1:90769409:G:A 0.4204 0.1022 3.902e-05
cg00064255 chr1:90080162:A:G -2.0653 0.5620 0.0002378
cg00064255 chr1:90345049:T:C 1.7987 0.5669 0.00151
cg00064255 chr1:89716991:ATGG:A 1.1036 0.3528 0.001756
cg00064261 chr1:229725739:G:A 0.3888 0.1114 0.0004828
cg00064261 chr1:230405289:G:T -0.7218 0.2258 0.001393
cg00064261 chr1:229395297:A:G -0.8278 0.2620 0.001579
cg00064261 chr1:228626484:G:C -1.7119 0.5688 0.002616
cg00064284 chr11:102795242:C:T 2.4374 0.6750 0.000305
cg00064284 chr11:102243944:C:T -0.4497 0.1273 0.0004129
cg00064284 chr11:101004799:T:G -1.1704 0.3316 0.0004158
cg00064284 chr11:102036539:C:T 0.5667 0.1657 0.000624
cg00064296 chr8:89364591:G:A -1.7691 0.3934 6.886e-06
cg00064296 chr8:89338351:T:C 1.2866 0.3467 0.0002063
cg00064296 chr8:89671434:A:T -0.8576 0.2680 0.001373
cg00064296 chr8:88057426:A:G -0.4146 0.1401 0.003089
cg00064336 chr16:88759532:C:T 2.4915 0.6862 0.0002823
cg00064336 chr16:87905093:C:A -0.3725 0.1039 0.0003387
cg00064336 chr16:87865436:T:C 0.6328 0.1769 0.0003473
cg00064336 chr16:88725300:G:A -1.6753 0.4905 0.0006372
cg00064347 chr3:196642292:GA:G -0.5106 0.1176 1.407e-05
cg00064347 chr3:196798189:A:G 2.2403 0.5581 5.956e-05
cg00064347 chr3:197311785:A:G -0.9150 0.2379 0.0001197
cg00064347 chr3:197037818:TATTA:T -1.1670 0.4067 0.00411
cg00064415 chr17:31458587:G:A -0.4418 0.1205 0.0002459
cg00064415 chr17:31554099:G:A -0.3263 0.0949 0.0005841
cg00064415 chr17:32269086:G:A 0.7577 0.2247 0.0007466
cg00064415 chr17:32314668:C:T -1.0176 0.3024 0.0007646
cg00064531 chr2:115183187:C:T 0.3849 0.1027 0.0001774
cg00064531 chr2:114528644:A:G -0.9205 0.2581 0.0003615
cg00064531 chr2:114117905:C:G -0.7443 0.2158 0.0005609
cg00064531 chr2:113603825:G:T -0.7564 0.2493 0.00241
cg00064589 chr10:29169087:A:T -0.3787 0.0911 3.221e-05
cg00064589 chr10:29914423:T:C 0.6155 0.1505 4.321e-05
cg00064589 chr10:29173097:C:A -0.5113 0.1530 0.0008298
cg00064589 chr10:29226699:A:C 0.8407 0.2552 0.000986
cg00064778 chr5:125570693:C:T 1.6706 0.3960 2.452e-05
cg00064778 chr5:126625389:A:G 0.7132 0.1799 7.368e-05
cg00064778 chr5:126230866:AT:A -1.5711 0.4941 0.001474
cg00064778 chr5:126627359:T:C -0.5752 0.1861 0.001992
cg00064840 chr7:4729399:T:C -0.5694 0.1059 7.583e-08
cg00064840 chr7:4745498:T:G -0.4954 0.1063 3.125e-06
cg00064840 chr7:4745756:G:T -0.5222 0.1302 6.037e-05
cg00064840 chr7:5413906:G:T 0.3945 0.1032 0.000132
cg00064950 chr17:6784953:G:A 0.8653 0.2116 4.335e-05
cg00064950 chr17:6689446:T:A 0.5502 0.1569 0.0004523
cg00064950 chr17:6431016:A:G 1.1517 0.3316 0.000514
cg00064950 chr17:6245661:C:T 0.7030 0.2026 0.0005208
cg00065048 chr1:27634281:G:A 1.1220 0.1490 5.077e-14
cg00065048 chr1:27634321:C:G 0.9493 0.2044 3.398e-06
cg00065048 chr1:27642441:A:G 1.1639 0.3238 0.0003253
cg00065071 chr1:113991832:A:G 0.4215 0.1232 0.0006255
cg00065071 chr1:112804429:A:AG -0.9112 0.2697 0.0007278
cg00065071 chr1:113232571:G:T -0.8265 0.2480 0.0008596
cg00065071 chr1:113326587:G:A 1.2228 0.4044 0.002494
cg00065088 chr8:144937823:T:C 1.4232 0.4920 0.003819
cg00065088 chr8:144950414:C:T 0.3650 0.1269 0.00402
cg00065088 chr8:144008019:C:T -0.3253 0.1140 0.004314
cg00065088 chr8:144681585:G:A 1.9291 0.6970 0.005644
cg00065215 chr1:19887472:A:G 0.3840 0.0908 2.329e-05
cg00065215 chr1:18234452:G:C 1.4424 0.3973 0.0002824
cg00065215 chr1:18915940:C:T 0.4696 0.1315 0.000357
cg00065215 chr1:19355409:C:T -1.4341 0.4412 0.001152
cg00065226 chr8:6199468:G:A -0.8681 0.2008 1.531e-05
cg00065226 chr8:6513770:A:G 1.2444 0.2973 2.839e-05
cg00065226 chr8:6777998:A:G -0.4636 0.1224 0.0001528
cg00065226 chr8:6346864:T:C -0.7866 0.2221 0.0003991
cg00065302 chr21:30011894:C:T -1.2201 0.2849 1.849e-05
cg00065302 chr21:30689573:C:A 0.9415 0.2491 0.0001575
cg00065302 chr21:29826321:A:G 0.3963 0.1082 0.0002482
cg00065302 chr21:29705750:T:C -0.4020 0.1109 0.0002902
cg00065368 chr16:3530784:A:G -1.4648 0.3701 7.568e-05
cg00065368 chr16:4472455:G:A 2.2563 0.6811 0.0009234
cg00065368 chr16:4656330:A:C -1.4231 0.4414 0.001264
cg00065368 chr16:3829728:A:T 0.8972 0.2911 0.002056
cg00065385 chr9:112060588:T:C 0.4101 0.1074 0.000135
cg00065385 chr9:110886352:G:A 0.6498 0.1851 0.0004475
cg00065385 chr9:112039512:TAAA:T 0.4382 0.1408 0.001851
cg00065385 chr9:111401091:T:C -2.1361 0.6966 0.002167
cg00065396 chr6:27045943:G:C -0.5915 0.1216 1.147e-06
cg00065396 chr6:26550726:A:G -0.4073 0.0870 2.852e-06
cg00065396 chr6:26739823:ATG:A -0.4036 0.1026 8.343e-05
cg00065396 chr6:27546713:CATCT:C -1.5201 0.3999 0.0001439
cg00065408 chr12:48957286:C:T 1.4542 0.4410 0.0009756
cg00065408 chr12:48752872:G:A 1.0477 0.3498 0.002746
cg00065408 chr12:49237748:A:G 0.8970 0.3011 0.002888
cg00065408 chr12:49286219:G:A 2.0035 0.6985 0.004125
cg00065569 chr1:114286968:C:T -2.4634 0.6917 0.0003687
cg00065569 chr1:114125887:G:A -1.0183 0.3024 0.0007595
cg00065569 chr1:112894904:G:A 1.5253 0.4934 0.001991
cg00065569 chr1:114019478:G:T -0.7267 0.2389 0.002352
cg00065570 chr8:144885372:C:T -1.1320 0.3000 0.000161
cg00065570 chr8:144702942:T:C 1.1926 0.3295 0.0002954
cg00065570 chr8:144760746:T:C 0.5504 0.1912 0.003993
cg00065570 chr8:144732545:G:A -1.1792 0.4457 0.00815
cg00065726 chr3:194315523:G:A -1.0209 0.2551 6.292e-05
cg00065726 chr3:194302694:G:T -0.5688 0.1509 0.0001628
cg00065726 chr3:194873424:G:T 0.4093 0.1145 0.0003513
cg00065726 chr3:195098661:T:C 0.3999 0.1139 0.0004477
cg00065905 chr1:116443670:G:A 1.6680 0.4366 0.0001332
cg00065905 chr1:116267623:G:A 0.5239 0.1394 0.0001715
cg00065905 chr1:115844287:C:T 1.3955 0.4023 0.0005231
cg00065905 chr1:115401989:C:G 0.8039 0.2812 0.00425
cg00065919 chr3:48378408:G:A 0.8548 0.2378 0.0003254
cg00065919 chr3:48065513:TTATAAGACA:T 1.5079 0.4937 0.002256
cg00065919 chr3:48657548:C:T -1.3838 0.4931 0.005011
cg00065919 chr3:49035197:A:G 0.8546 0.3360 0.01098
cg00065921 chr2:36699946:A:G -1.8778 0.4349 1.577e-05
cg00065921 chr2:36771218:T:TA -0.4101 0.1179 0.0005069
cg00065921 chr2:36643280:G:A 0.9950 0.2918 0.0006492
cg00065921 chr2:37855471:C:T 0.3691 0.1167 0.001569
cg00065935 chr3:120803812:G:A 1.9464 0.4847 5.925e-05
cg00065935 chr3:120673479:C:T 0.6362 0.1772 0.0003297
cg00065935 chr3:121611376:T:A 2.2212 0.6917 0.001323
cg00065935 chr3:120561527:T:C 0.6009 0.1946 0.002017
cg00065957 chr1:52386057:G:A -0.4219 0.1112 0.0001486
cg00065957 chr1:54098812:G:A 1.0517 0.2774 0.0001499
cg00065957 chr1:53507912:G:A 1.5345 0.4394 0.0004794
cg00065957 chr1:53321879:C:T -1.9918 0.6890 0.003842
cg00065998 chr4:131570482:A:G -1.7296 0.3665 2.367e-06
cg00065998 chr4:130661166:T:C -0.6186 0.1450 1.981e-05
cg00065998 chr4:131887374:TG:T -0.8107 0.2327 0.0004952
cg00065998 chr4:130823079:AT:A 0.8144 0.2604 0.001763
cg00066153 chr11:125363694:A:G 0.7450 0.1919 0.0001038
cg00066153 chr11:125498475:A:G 0.9548 0.2600 0.0002404
cg00066153 chr11:126111280:A:G -0.3608 0.1096 0.0009972
cg00066153 chr11:125343941:C:T -0.6499 0.1980 0.001027
cg00066184 chr3:118896534:CA:C -0.8046 0.2020 6.793e-05
cg00066184 chr3:117935157:CTGTT:C 0.8683 0.2239 0.0001051
cg00066184 chr3:119385261:G:A -0.6288 0.1828 0.0005823
cg00066184 chr3:118743500:C:G -0.6288 0.1981 0.001504
cg00066198 chr18:11687336:TA:T -0.6659 0.1691 8.246e-05
cg00066198 chr18:11802154:C:A -1.0466 0.2727 0.000124
cg00066198 chr18:12367443:T:C 0.3998 0.1087 0.0002345
cg00066198 chr18:11900735:A:G -0.4120 0.1174 0.000452
cg00066239 chr17:78038489:C:T -1.0041 0.1970 3.459e-07
cg00066239 chr17:77757412:C:CT -0.4875 0.1203 5.089e-05
cg00066239 chr17:77836521:G:A 0.9577 0.2485 0.0001165
cg00066239 chr17:78641021:C:T 0.3755 0.1017 0.0002223
cg00066270 chr1:186258448:G:A 1.5070 0.4019 0.0001768
cg00066270 chr1:185459759:A:G 0.5462 0.1502 0.000276
cg00066270 chr1:186032740:TAAAAAGAAAAAA:T -0.3781 0.1121 0.0007409
cg00066270 chr1:187103485:C:G 0.4656 0.1498 0.001883
cg00066351 chr7:150556230:A:G -0.6946 0.1371 4.023e-07
cg00066351 chr7:149315651:T:A 1.0879 0.2395 5.566e-06
cg00066351 chr7:150022237:TC:T -1.9409 0.4848 6.247e-05
cg00066351 chr7:150824764:A:G -0.4367 0.1327 0.001002
cg00066360 chr17:1294800:G:A 2.5033 0.6867 0.0002668
cg00066360 chr17:834730:C:G 0.3748 0.1030 0.0002727
cg00066360 chr17:753640:G:A 0.5095 0.1437 0.0003931
cg00066360 chr17:1234410:G:A -0.2968 0.0921 0.001277
cg00066449 chr7:98262200:A:G -0.4154 0.1046 7.153e-05
cg00066449 chr7:98101245:G:A -0.6314 0.1842 0.000611
cg00066449 chr7:98715536:G:A 1.1078 0.3774 0.00333
cg00066449 chr7:99612001:G:A 0.5208 0.1876 0.00549
cg00066468 chr15:40008617:A:C -1.2362 0.3279 0.0001636
cg00066468 chr15:39865926:C:T -0.7899 0.2265 0.0004871
cg00066468 chr15:40332573:C:G -0.4729 0.1395 0.000698
cg00066468 chr15:39960470:C:T 0.3398 0.1050 0.001212
cg00066499 chr1:26389949:TTTTTG:T -0.5729 0.1254 4.94e-06
cg00066499 chr1:27190042:A:G 0.3643 0.1077 0.0007162
cg00066499 chr1:26261630:C:G -1.4093 0.4384 0.001306
cg00066499 chr1:27091138:G:T -0.5105 0.1777 0.004079
cg00066508 chr12:109829185:TA:T -0.9820 0.2566 0.0001297
cg00066508 chr12:111178403:C:G -0.5018 0.1437 0.0004771
cg00066508 chr12:109643415:A:AT -0.6237 0.2016 0.001976
cg00066508 chr12:109525441:G:T -1.1734 0.4461 0.008529
cg00066512 chr12:63497482:C:G 0.5554 0.1385 6.09e-05
cg00066512 chr12:63636499:A:T -1.1808 0.3142 0.0001711
cg00066512 chr12:63634809:G:A 0.8792 0.2622 0.0008
cg00066512 chr12:63917738:A:G -0.7583 0.2314 0.001049
cg00066554 chr1:160682940:T:A 0.3772 0.0979 0.0001175
cg00066554 chr1:161233981:A:T -1.8287 0.4869 0.0001728
cg00066554 chr1:160149440:G:A 0.6311 0.1874 0.0007573
cg00066554 chr1:160676771:G:A -0.5253 0.1591 0.0009647
cg00066627 chr6:24862847:G:A 0.4755 0.1270 0.0001798
cg00066627 chr6:26277183:C:A -0.5201 0.1423 0.0002574
cg00066627 chr6:25031144:C:T 0.3998 0.1097 0.0002669
cg00066627 chr6:25028435:T:C -0.4200 0.1210 0.0005199
cg00066663 chr17:8737599:G:A 1.6881 0.4385 0.0001181
cg00066663 chr17:6951180:G:A 1.4656 0.3964 0.0002182
cg00066663 chr17:7798207:G:A 1.1893 0.3270 0.0002762
cg00066663 chr17:8716788:A:C 0.9007 0.2808 0.001339
cg00066668 chr12:130626732:G:A 0.4813 0.1144 2.577e-05
cg00066668 chr12:130978572:C:T -0.6595 0.1590 3.361e-05
cg00066668 chr12:131911729:G:GC 1.1128 0.2762 5.597e-05
cg00066668 chr12:131347395:C:T -2.1975 0.5465 5.788e-05
cg00066671 chr1:101520332:C:T -0.4430 0.1179 0.0001723
cg00066671 chr1:101569397:T:C -2.4374 0.6750 0.000305
cg00066671 chr1:101652614:C:G 0.5941 0.1704 0.0004897
cg00066671 chr1:101775081:T:G 1.4797 0.4405 0.0007823
cg00066722 chr1:43140894:G:A 2.5033 0.6867 0.0002668
cg00066722 chr1:44475342:G:A 2.4374 0.6750 0.000305
cg00066722 chr1:43901403:A:G 1.7355 0.4916 0.0004147
cg00066722 chr1:42731895:C:A 1.9759 0.5633 0.0004524
cg00066729 chr13:73725474:AAAAC:A 1.4553 0.3655 6.843e-05
cg00066729 chr13:74559113:T:C 1.2621 0.3496 0.0003062
cg00066729 chr13:74497420:A:G 1.3390 0.4046 0.0009339
cg00066729 chr13:73927287:A:G -2.2072 0.6925 0.001437
cg00066748 chr8:567280:C:G 0.6204 0.1235 5.038e-07
cg00066748 chr8:476685:A:G -0.5404 0.1089 7.004e-07
cg00066748 chr8:443442:A:G -0.6760 0.1489 5.603e-06
cg00066748 chr8:546764:T:C 0.4842 0.1108 1.241e-05
cg00066750 chr6:125562968:T:C 0.5728 0.1301 1.073e-05
cg00066750 chr6:126287243:C:A 1.7423 0.4915 0.0003925
cg00066750 chr6:126942130:A:G -0.4182 0.1241 0.0007546
cg00066750 chr6:125258901:T:C 0.6457 0.2049 0.001627
cg00066805 chr6:168953395:C:T -1.5508 0.3616 1.798e-05
cg00066805 chr6:169571555:C:T -1.2434 0.2973 2.888e-05
cg00066805 chr6:169754973:A:G -1.6147 0.3977 4.913e-05
cg00066805 chr6:169988736:A:G 0.5867 0.1603 0.0002529
cg00066816 chr5:159453954:G:T -0.7509 0.1991 0.0001626
cg00066816 chr5:159187599:C:T 0.5118 0.1423 0.0003218
cg00066816 chr5:159350245:G:A 0.3824 0.1069 0.0003492
cg00066816 chr5:157838993:G:C -0.8614 0.2626 0.001035
cg00066817 chr18:72651967:A:T 0.3864 0.0886 1.309e-05
cg00066817 chr18:72106717:A:C -1.2196 0.3506 0.0005039
cg00066817 chr18:73193269:G:T 0.5628 0.1624 0.0005304
cg00066817 chr18:73670467:TTACTA:T 0.5866 0.1788 0.001035
cg00066828 chr17:1481985:T:C -0.5741 0.1343 1.928e-05
cg00066828 chr17:918638:C:CA -2.1386 0.5640 0.0001495
cg00066828 chr17:2421370:T:A 1.5009 0.4401 0.0006488
cg00066828 chr17:1028247:T:C 0.6875 0.2041 0.0007544
cg00066854 chr10:113563460:G:A -1.7788 0.4336 4.08e-05
cg00066854 chr10:113759012:TA:T -1.0886 0.3157 0.0005643
cg00066854 chr10:114372922:T:C -0.4342 0.1308 0.0008986
cg00066854 chr10:113181584:G:GGCTGAGCA 0.4584 0.1455 0.001629
cg00066919 chr2:120541453:G:A -1.0836 0.2181 6.726e-07
cg00066919 chr2:120833112:A:C 2.4374 0.6750 0.000305
cg00066919 chr2:121809138:T:C 0.4858 0.1353 0.0003304
cg00066919 chr2:120701218:G:T -0.3638 0.1056 0.0005727
cg00066925 chr12:49341398:C:G -0.6866 0.2116 0.001173
cg00066925 chr12:48985754:G:T 1.3029 0.4042 0.001267
cg00066925 chr12:48108360:G:A -1.2494 0.4053 0.002051
cg00066925 chr12:48569238:T:C 1.0858 0.3533 0.002116
cg00066942 chr2:148630399:T:C -0.3443 0.0897 0.0001233
cg00066942 chr2:149426134:T:C 1.3393 0.3727 0.0003265
cg00066942 chr2:150395038:C:T -0.4529 0.1333 0.0006774
cg00066942 chr2:148992886:T:C -0.8187 0.2481 0.0009691
cg00067018 chr12:45698024:C:T 1.2727 0.3092 3.847e-05
cg00067018 chr12:44922603:A:C 1.7929 0.4906 0.0002579
cg00067018 chr12:44704540:C:T 1.4985 0.4936 0.002401
cg00067018 chr12:46392995:A:T 1.0987 0.3774 0.003601
cg00067032 chr6:32341609:A:G 1.5097 0.3948 0.0001314
cg00067032 chr6:33415378:A:C -1.7713 0.4882 0.000285
cg00067032 chr6:33723994:CG:C -0.8712 0.2471 0.0004218
cg00067032 chr6:32407647:G:A 0.2834 0.0912 0.001888
cg00067058 chr1:27222166:C:T 0.3507 0.0965 0.0002799
cg00067058 chr1:28077604:TTC:T -0.6529 0.1954 0.0008354
cg00067058 chr1:27160935:G:A -0.5206 0.1616 0.001276
cg00067058 chr1:27893147:C:G -0.9779 0.3049 0.001342
cg00067102 chr1:241927112:C:T 0.6865 0.1500 4.713e-06
cg00067102 chr1:241260670:T:C 0.4040 0.1059 0.0001358
cg00067102 chr1:241540856:G:A 0.3941 0.1101 0.0003469
cg00067102 chr1:241120427:C:T 0.5151 0.1555 0.0009206
cg00067124 chr3:14551544:G:T 0.5701 0.1569 0.0002807
cg00067124 chr3:14620369:A:G 0.3683 0.1018 0.0002976
cg00067124 chr3:15927187:A:T 0.6672 0.1853 0.0003184
cg00067124 chr3:14743300:G:A -0.9836 0.3173 0.001936
cg00067126 chr2:121833495:A:C -0.4245 0.1104 0.0001211
cg00067126 chr2:123473443:A:T -0.8527 0.2240 0.0001403
cg00067126 chr2:122395626:T:A -0.4507 0.1278 0.0004223
cg00067126 chr2:122546202:G:A -0.3481 0.1073 0.001173
cg00067141 chr15:30649030:C:G -1.1611 0.0518 2.14e-111
cg00067141 chr15:30682983:TAGC:T -1.1230 0.0687 4.23e-60
cg00067141 chr15:30653848:G:GA -1.0543 0.0737 1.843e-46
cg00067141 chr15:30685126:G:A 1.0904 0.0863 1.267e-36
cg00067196 chr1:204006236:C:G -2.1943 0.5591 8.689e-05
cg00067196 chr1:204237142:G:C 0.3525 0.0976 0.0003052
cg00067196 chr1:203575026:T:C 2.4224 0.6877 0.0004271
cg00067196 chr1:204419816:G:A 0.6196 0.2024 0.002204
cg00067274 chr4:155919423:C:T 1.0542 0.2675 8.125e-05
cg00067274 chr4:155951679:C:T 0.5960 0.1648 0.0002978
cg00067274 chr4:155034046:G:A 1.3396 0.4046 0.0009291
cg00067274 chr4:154833084:G:A -0.9707 0.3196 0.002388
cg00067365 chr5:43949860:G:GT 1.0832 0.2951 0.0002417
cg00067365 chr5:43445753:A:C 0.8289 0.2399 0.0005502
cg00067365 chr5:42754706:G:T -0.6252 0.1988 0.001663
cg00067365 chr5:42239271:T:C -0.4288 0.1369 0.001742
cg00067414 chr6:151842149:A:G -2.0292 0.5658 0.0003354
cg00067414 chr6:150321502:GT:G -1.0091 0.2898 0.0004979
cg00067414 chr6:151902397:G:A 1.6802 0.4841 0.0005185
cg00067414 chr6:150698151:T:C 1.1212 0.3322 0.000738
cg00067471 chr19:886001:G:C -0.7718 0.1708 6.235e-06
cg00067471 chr19:524709:T:C -0.5639 0.1336 2.439e-05
cg00067471 chr19:1224519:C:T 0.8594 0.2297 0.0001832
cg00067471 chr19:1944343:T:G 1.3646 0.4030 0.0007076
cg00067518 chr1:7689814:A:G 1.1290 0.1929 4.838e-09
cg00067518 chr1:7671525:T:G 0.4393 0.1069 3.94e-05
cg00067518 chr1:7663474:G:A 0.9174 0.2266 5.17e-05
cg00067518 chr1:7698802:C:G 1.0834 0.2735 7.441e-05
cg00067528 chr2:70970508:T:C -1.0815 0.2421 7.903e-06
cg00067528 chr2:71333747:CT:C 0.5924 0.1448 4.293e-05
cg00067528 chr2:71534067:G:A -2.4374 0.6750 0.0003049
cg00067528 chr2:71807891:A:G -1.1228 0.3770 0.0029
cg00067538 chr2:231331760:T:A 0.4616 0.1114 3.42e-05
cg00067538 chr2:231460638:C:A -0.8729 0.2273 0.0001233
cg00067538 chr2:231555841:G:A 0.5173 0.1374 0.000166
cg00067538 chr2:232297534:G:A -1.7540 0.4889 0.000334
cg00067574 chr2:45870207:G:A -0.5583 0.1243 7.034e-06
cg00067574 chr2:46205837:C:T 0.4922 0.1221 5.537e-05
cg00067574 chr2:46081541:A:G 0.4710 0.1334 0.0004127
cg00067574 chr2:47227347:CAG:C -1.0360 0.3336 0.001901
cg00067576 chr19:2531258:C:T 0.4061 0.1034 8.589e-05
cg00067576 chr19:3358323:C:T 1.1998 0.3120 0.00012
cg00067576 chr19:1683827:C:T 1.6234 0.4376 0.0002071
cg00067576 chr19:1992722:C:T 0.3486 0.0979 0.0003684
cg00067588 chr10:10363791:A:G 0.6197 0.1253 7.611e-07
cg00067588 chr10:11316786:C:CA -1.6331 0.3996 4.369e-05
cg00067588 chr10:10239487:A:T -0.5446 0.1343 5.029e-05
cg00067588 chr10:11457163:T:C -0.8385 0.2353 0.0003658
cg00067600 chr3:33231682:T:C -1.3177 0.3733 0.0004163
cg00067600 chr3:34025640:T:G 0.4991 0.1431 0.0004884
cg00067600 chr3:33144922:T:G -1.4943 0.4400 0.0006829
cg00067600 chr3:34810611:C:T 0.7745 0.2627 0.0032
cg00067606 chr18:731794:C:G 0.4458 0.1056 2.427e-05
cg00067606 chr18:722918:G:C -1.7527 0.4816 0.000273
cg00067606 chr18:939867:CT:C 1.0029 0.2895 0.0005321
cg00067606 chr18:353092:G:A 1.4886 0.4403 0.0007233
cg00067720 chr5:67519882:A:T 0.4828 0.1098 1.087e-05
cg00067720 chr5:66741502:T:C -1.5553 0.4407 0.0004171
cg00067720 chr5:66583573:C:A 0.4890 0.1407 0.0005084
cg00067720 chr5:68240633:A:G -0.5081 0.1506 0.000745
cg00067742 chr2:1776859:C:T -0.7717 0.1904 5.032e-05
cg00067742 chr2:2773846:T:C 1.0414 0.2678 0.0001009
cg00067742 chr2:1083756:G:A -0.4341 0.1137 0.0001343
cg00067742 chr2:2792647:C:T -0.4126 0.1206 0.0006245
cg00067758 chr6:91919264:G:A -1.1626 0.2993 0.0001027
cg00067758 chr6:91469964:T:C 0.5498 0.1486 0.0002164
cg00067758 chr6:91350809:A:G -0.8438 0.2404 0.0004485
cg00067758 chr6:92846930:G:C 0.3198 0.1016 0.001641
cg00067768 chr3:184837075:C:T -2.0347 0.4826 2.484e-05
cg00067768 chr3:184635146:G:A 1.4281 0.3457 3.619e-05
cg00067768 chr3:184242171:C:T 0.7476 0.1892 7.761e-05
cg00067768 chr3:184369629:C:T -0.7986 0.2367 0.0007389
cg00067814 chr7:134818299:T:G -1.5345 0.4391 0.0004754
cg00067814 chr7:134506705:C:T 0.6013 0.1838 0.001072
cg00067814 chr7:135888625:C:A 0.4348 0.1395 0.001826
cg00067814 chr7:135501183:C:G 0.8363 0.2807 0.002893
cg00067824 chr10:23864967:A:G 1.4004 0.3450 4.929e-05
cg00067824 chr10:22528798:G:T 1.3943 0.3717 0.000176
cg00067824 chr10:23699208:T:C -2.4915 0.6862 0.0002823
cg00067824 chr10:24333400:A:G -0.5747 0.1718 0.0008244
cg00067884 chr15:63945409:A:G -0.5317 0.1340 7.285e-05
cg00067884 chr15:63291008:G:A 2.1363 0.5640 0.0001521
cg00067884 chr15:63902855:G:A 1.0381 0.3020 0.0005874
cg00067884 chr15:63831571:T:C -1.3992 0.4420 0.00155
cg00068038 chr2:36141009:C:T 1.6144 0.3197 4.423e-07
cg00068038 chr2:37505775:C:G 0.7622 0.1735 1.112e-05
cg00068038 chr2:37663970:G:T -0.9084 0.2805 0.001201
cg00068038 chr2:36833685:C:T -1.2947 0.4418 0.003384
cg00068102 chr2:121236706:T:TC 1.0736 0.2580 3.164e-05
cg00068102 chr2:121211892:C:A 0.4391 0.1152 0.0001377
cg00068102 chr2:120893701:A:G 1.9747 0.5634 0.0004563
cg00068102 chr2:121197956:C:A -0.3929 0.1325 0.003023
cg00068153 chr1:200910174:A:G 0.4054 0.1099 0.0002253
cg00068153 chr1:201095347:A:G 1.2026 0.3311 0.0002804
cg00068153 chr1:201188438:C:T 1.7645 0.4887 0.0003056
cg00068153 chr1:201413422:G:A -0.6203 0.1719 0.0003082
cg00068155 chr3:130870090:A:G -0.5576 0.1450 0.0001205
cg00068155 chr3:132338792:ACTTTT:A 0.7547 0.1973 0.0001304
cg00068155 chr3:131110478:G:A 0.9502 0.2609 0.0002708
cg00068155 chr3:131698382:G:A 2.3311 0.6786 0.0005927
cg00068160 chr13:94875313:G:C 0.4314 0.1127 0.0001292
cg00068160 chr13:94959848:G:A -0.7016 0.1967 0.0003615
cg00068160 chr13:95540594:A:G -0.8114 0.2358 0.0005791
cg00068160 chr13:95185468:A:G 0.6944 0.2075 0.0008196
cg00068305 chr5:122397932:G:A 1.7036 0.4354 9.116e-05
cg00068305 chr5:122387210:G:A -1.2169 0.3491 0.0004906
cg00068305 chr5:123131405:A:G -1.1544 0.3522 0.001046
cg00068305 chr5:122821494:C:T -1.0219 0.3787 0.006963
cg00068316 chr9:106767476:G:T -0.4854 0.1164 3.023e-05
cg00068316 chr9:108188208:T:C -0.9553 0.2608 0.0002496
cg00068316 chr9:107379996:T:C 0.9506 0.2601 0.0002569
cg00068316 chr9:106759871:A:G 0.5520 0.1585 0.0004982
cg00068377 chr1:2769015:ACT:A 1.4228 0.2792 3.461e-07
cg00068377 chr1:3145664:C:T 0.7306 0.1884 0.0001055
cg00068377 chr1:2883789:G:T -0.4522 0.1186 0.0001369
cg00068377 chr1:2596462:TG:T 0.7421 0.2129 0.0004915
cg00068408 chr5:24863961:A:G 0.3931 0.1054 0.0001915
cg00068408 chr5:25009283:G:T -0.3656 0.1022 0.0003452
cg00068408 chr5:24654000:G:A -1.5081 0.4895 0.002065
cg00068408 chr5:25329063:G:A -0.3776 0.1242 0.002357
cg00068412 chr1:43404984:G:A 0.9432 0.2455 0.0001225
cg00068412 chr1:42763045:A:G 1.0328 0.2695 0.000127
cg00068412 chr1:43377867:T:C -0.4526 0.1223 0.0002156
cg00068412 chr1:43034434:C:G 0.5805 0.1988 0.003494
cg00068428 chr8:48635701:A:G 0.5551 0.1156 1.579e-06
cg00068428 chr8:48972166:A:G -0.5157 0.1319 9.208e-05
cg00068428 chr8:49264360:C:A 0.5429 0.1579 0.0005854
cg00068428 chr8:50126657:A:G -0.5541 0.1991 0.005386
cg00068433 chr1:16048499:C:T -0.7529 0.1829 3.85e-05
cg00068433 chr1:16426654:C:T 0.5875 0.1472 6.587e-05
cg00068433 chr1:17218788:T:C 0.3683 0.1150 0.001366
cg00068433 chr1:16134201:G:A 0.6798 0.2203 0.002034
cg00068503 chr1:39976880:T:C 0.3690 0.0949 0.0001006
cg00068503 chr1:40431820:A:G -0.3518 0.1065 0.0009521
cg00068503 chr1:40298804:A:G 1.8141 0.5600 0.001197
cg00068503 chr1:40924140:G:A 0.4161 0.1316 0.001567
cg00068621 chr5:149716820:C:T 0.5271 0.1388 0.0001457
cg00068621 chr5:149875961:T:C 0.8413 0.2242 0.0001752
cg00068621 chr5:150133048:A:G -1.3322 0.3700 0.0003175
cg00068621 chr5:149711501:C:T 1.3984 0.4431 0.0016
cg00068622 chr5:80256365:A:G -0.4847 0.1166 3.217e-05
cg00068622 chr5:78804060:T:C 1.2718 0.3289 0.0001101
cg00068622 chr5:79001448:C:A 0.5715 0.1479 0.0001109
cg00068622 chr5:80567862:G:A -0.5571 0.1503 0.0002094
cg00068684 chr16:24376154:A:G 0.5628 0.1526 0.0002268
cg00068684 chr16:24196289:T:C 1.3525 0.3693 0.0002496
cg00068684 chr16:23462734:T:C -1.0761 0.3159 0.000658
cg00068684 chr16:25330168:G:A -1.3532 0.4429 0.002247
cg00068750 chr16:3221645:T:C 2.4403 0.5532 1.026e-05
cg00068750 chr16:3027866:G:C -0.4004 0.1058 0.0001531
cg00068750 chr16:3101571:A:G -1.7019 0.4921 0.0005437
cg00068750 chr16:2173141:G:A -2.3311 0.6786 0.000592
cg00068779 chr4:189777389:CACAA:C -1.2986 0.3120 3.161e-05
cg00068779 chr4:188988287:T:A -1.3182 0.3733 0.0004138
cg00068779 chr4:189721891:T:C -0.3496 0.1014 0.0005666
cg00068779 chr4:189383285:C:T 2.1059 0.6857 0.002133
cg00068810 chr4:76673950:G:A -1.1937 0.2909 4.064e-05
cg00068810 chr4:75336589:A:G 0.5257 0.1334 8.103e-05
cg00068810 chr4:76593713:T:G 0.4314 0.1120 0.0001178
cg00068810 chr4:76479575:G:A -1.2743 0.3503 0.0002748
cg00068909 chr4:104184164:G:A 2.0846 0.5616 0.0002055
cg00068909 chr4:103531037:C:CA 0.8238 0.2468 0.0008465
cg00068909 chr4:104576215:A:C -1.4191 0.4428 0.001352
cg00068909 chr4:103973347:T:C -1.3904 0.4955 0.005018
cg00069002 chr1:33285446:C:T 2.1945 0.5630 9.704e-05
cg00069002 chr1:33593841:G:A -0.5287 0.1470 0.0003228
cg00069002 chr1:34629152:G:A -1.4398 0.4915 0.003396
cg00069002 chr1:34692124:G:A 2.7778 0.9824 0.00469
cg00069003 chr5:139881420:G:A -0.5633 0.1503 0.000178
cg00069003 chr5:139877267:C:T 0.8992 0.2673 0.0007696
cg00069003 chr5:139843560:T:C 0.7064 0.2221 0.001473
cg00069003 chr5:139828053:A:T 1.3779 0.4394 0.001713
cg00069014 chr1:13428345:G:C -2.0952 0.4851 1.567e-05
cg00069014 chr1:14461560:C:G 0.4261 0.1124 0.0001506
cg00069014 chr1:13643529:CT:C 1.7204 0.4827 0.0003648
cg00069014 chr1:13907341:T:A 1.3707 0.4028 0.0006671
cg00069017 chr1:6141658:C:T 0.4669 0.1195 9.292e-05
cg00069017 chr1:5995272:C:T 0.7004 0.1949 0.0003255
cg00069017 chr1:6078496:C:A 0.5558 0.1631 0.0006552
cg00069017 chr1:5748439:A:G 1.0937 0.3327 0.001013
cg00069059 chr1:46479551:C:G -0.4391 0.1193 0.0002332
cg00069059 chr1:46845492:A:G 1.2411 0.3731 0.0008787
cg00069059 chr1:45528270:C:T -0.7594 0.2310 0.001013
cg00069059 chr1:46477474:G:A -0.5395 0.1683 0.001343
cg00069242 chr14:23203160:C:T 0.4376 0.1049 3.038e-05
cg00069242 chr14:23699975:A:G 1.5441 0.4012 0.0001187
cg00069242 chr14:22821432:G:C -0.3627 0.1061 0.0006327
cg00069242 chr14:22556864:A:G 0.4331 0.1273 0.0006691
cg00069261 chr16:21780679:CCATGA:C -0.5396 0.1528 0.0004148
cg00069261 chr16:23276629:G:A 1.9885 0.5665 0.0004478
cg00069261 chr16:22266732:C:T 2.3311 0.6786 0.0005926
cg00069261 chr16:21610646:T:G -1.1800 0.3720 0.001513
cg00069309 chr6:18398104:T:G 0.5998 0.1297 3.768e-06
cg00069309 chr6:17034875:T:C -1.9787 0.4873 4.906e-05
cg00069309 chr6:18140663:G:GAC 0.8220 0.2481 0.0009205
cg00069309 chr6:17955521:A:G 0.9125 0.3008 0.002417
cg00069314 chr4:169828148:C:G 1.8885 0.4860 0.0001021
cg00069314 chr4:169929691:G:A -1.4761 0.4024 0.000244
cg00069314 chr4:170903595:T:A 2.4374 0.6750 0.000305
cg00069314 chr4:170759083:T:C -1.2625 0.4443 0.004492
cg00069391 chr7:3042093:A:G -0.4338 0.1193 0.0002776
cg00069391 chr7:3184214:T:C -0.3584 0.0992 0.0003023
cg00069391 chr7:2897247:C:T -1.2864 0.3716 0.0005362
cg00069391 chr7:3122318:T:C 0.7685 0.2312 0.000887
cg00069417 chr16:87036602:C:A 0.3844 0.0967 7.045e-05
cg00069417 chr16:87806145:G:A 0.4826 0.1369 0.0004216
cg00069417 chr16:88130107:C:T -0.3463 0.1001 0.0005411
cg00069417 chr16:86888310:C:T -1.6213 0.4916 0.0009737
cg00069432 chr8:100448692:C:T -0.8529 0.2299 0.000208
cg00069432 chr8:100504683:G:C 0.5754 0.1654 0.0005053
cg00069432 chr8:100674684:A:G 1.2310 0.4056 0.002407
cg00069432 chr8:99023864:A:G 0.9552 0.3183 0.00269
cg00069642 chr5:142017218:A:G 0.5420 0.1491 0.0002773
cg00069642 chr5:141681600:G:T 0.5029 0.1502 0.0008146
cg00069642 chr5:141821324:C:T -0.6357 0.2102 0.002488
cg00069642 chr5:140971488:A:C -0.8238 0.2931 0.00495
cg00069771 chr1:232984205:C:T -1.4156 0.0718 1.47e-86
cg00069771 chr1:232986045:G:A -1.4863 0.0964 1.304e-53
cg00069771 chr1:232954477:C:T -1.4145 0.1001 2.701e-45
cg00069815 chr8:443442:A:G 0.5931 0.1523 9.849e-05
cg00069815 chr8:1129080:T:C -1.7911 0.4882 0.0002435
cg00069815 chr8:860274:C:T 0.5628 0.1550 0.0002832
cg00069815 chr8:212408:T:C -1.5666 0.4405 0.0003762
cg00069860 chr1:45541567:TA:T 1.4377 0.3707 0.0001053
cg00069860 chr1:44839834:G:A -0.7391 0.2035 0.000281
cg00069860 chr1:44066370:G:A 1.1867 0.3763 0.00161
cg00069860 chr1:45876859:G:A 2.0632 0.6947 0.002977
cg00069967 chr3:56938368:C:T 1.4779 0.3715 6.948e-05
cg00069967 chr3:58052616:G:A -0.4033 0.1095 0.0002304
cg00069967 chr3:58051776:G:A 1.3814 0.4392 0.001662
cg00069967 chr3:58031453:A:G 0.8218 0.3060 0.00724
cg00069969 chr13:32979645:T:C -0.6711 0.1638 4.165e-05
cg00069969 chr13:34575512:A:C 0.8437 0.2256 0.0001838
cg00069969 chr13:32685294:C:T -1.6735 0.4843 0.0005494
cg00069969 chr13:33968761:A:G -0.4974 0.1523 0.001087
cg00070042 chr9:133027406:C:T 0.4752 0.1216 9.277e-05
cg00070042 chr9:132455961:C:G 1.6955 0.4360 0.0001006
cg00070042 chr9:132450788:A:T 0.4406 0.1189 0.000211
cg00070042 chr9:132463399:C:T -0.5736 0.1568 0.0002549
cg00070052 chr9:115722758:C:T -1.1194 0.2849 8.515e-05
cg00070052 chr9:116872157:T:C 0.4129 0.1067 0.0001098
cg00070052 chr9:117169737:G:T -1.4573 0.3967 0.0002395
cg00070052 chr9:115885971:C:T -1.3071 0.3735 0.0004665
cg00070162 chr1:91039823:T:C 1.0654 0.2773 0.0001218
cg00070162 chr1:91091630:A:T -0.6842 0.1870 0.000254
cg00070162 chr1:91777962:C:T 0.3460 0.1049 0.0009756
cg00070162 chr1:91686463:GTC:G 2.0683 0.6869 0.002601
cg00070181 chr6:3198418:C:T 1.2141 0.2858 2.154e-05
cg00070181 chr6:1518538:G:A 0.4005 0.1067 0.0001748
cg00070181 chr6:2446051:T:A 0.6735 0.1914 0.0004335
cg00070181 chr6:3226849:C:A -1.9415 0.5645 0.0005837
cg00070235 chr16:2083900:C:T 0.8210 0.1886 1.347e-05
cg00070235 chr16:1724483:C:T -1.1978 0.2972 5.572e-05
cg00070235 chr16:1278597:C:T -0.3907 0.1019 0.0001252
cg00070235 chr16:2389705:C:T -0.6651 0.1920 0.0005311
cg00070242 chr2:91675906:C:T 0.6988 0.1769 7.839e-05
cg00070242 chr2:91894346:G:C -1.3562 0.4962 0.006276
cg00070242 chr2:91673445:G:C 0.7232 0.2887 0.01223
cg00070242 chr2:91936055:G:A -0.4804 0.2358 0.04164
cg00070318 chr6:166678851:G:A 0.9376 0.2457 0.0001355
cg00070318 chr6:166077914:T:C -2.0470 0.5655 0.0002951
cg00070318 chr6:166295744:C:T 0.4339 0.1248 0.0005092
cg00070318 chr6:166824886:T:A 2.1483 0.6845 0.001697
cg00070370 chr15:83567965:T:C -0.9609 0.2660 0.0003038
cg00070370 chr15:83380269:T:C 0.8461 0.2351 0.00032
cg00070370 chr15:84436271:G:A 0.4453 0.1422 0.001736
cg00070370 chr15:83324260:C:A 0.4207 0.1363 0.002022
cg00070383 chr4:173509692:G:A 0.3611 0.0962 0.0001745
cg00070383 chr4:174215287:C:A -1.0991 0.3155 0.000494
cg00070383 chr4:173907800:T:C -0.4831 0.1388 0.0005014
cg00070383 chr4:174020649:C:T 1.1817 0.3514 0.0007708
cg00070460 chr4:1308564:C:T -0.9562 0.2201 1.403e-05
cg00070460 chr4:885129:G:A -0.4263 0.1083 8.313e-05
cg00070460 chr4:964518:C:T 1.6406 0.4372 0.000175
cg00070460 chr4:1480510:T:A -0.5922 0.1994 0.002972
cg00070529 chr13:43221564:T:G 0.5553 0.1527 0.0002774
cg00070529 chr13:43230904:G:A 0.3291 0.0917 0.0003308
cg00070529 chr13:44409453:A:C -1.9013 0.5572 0.0006444
cg00070529 chr13:44818367:C:T -1.3016 0.4042 0.001281
cg00070680 chr7:137751558:T:C 1.4168 0.4034 0.000444
cg00070680 chr7:137428642:T:C -0.4422 0.1280 0.0005538
cg00070680 chr7:138184378:C:T -0.4167 0.1239 0.000773
cg00070680 chr7:136949804:A:T -1.0590 0.3334 0.001491
cg00070715 chr5:139090083:T:G 1.0215 0.2895 0.0004183
cg00070715 chr5:138395777:C:T 1.1077 0.3326 0.0008665
cg00070715 chr5:139164106:G:A -1.4638 0.4406 0.000893
cg00070715 chr5:138480618:T:C 0.9410 0.3373 0.005275
cg00070814 chr10:70861660:A:C -0.9542 0.1975 1.357e-06
cg00070814 chr10:69854288:G:A 0.5443 0.1233 1.02e-05
cg00070814 chr10:70899329:A:G -1.7753 0.4909 0.0002989
cg00070814 chr10:70440448:G:A 1.1062 0.3153 0.000451
cg00070870 chr6:31507842:CTAGG:C -0.6367 0.1814 0.0004487
cg00070870 chr6:29742445:G:A 1.3911 0.4038 0.0005703
cg00070870 chr6:30661375:T:G -0.7207 0.2192 0.001012
cg00070870 chr6:31179069:G:A 0.3837 0.1188 0.001246
cg00070899 chr6:33908515:C:T -0.5032 0.1094 4.217e-06
cg00070899 chr6:34003449:G:T -0.6704 0.1720 9.733e-05
cg00070899 chr6:33485891:G:A 0.4348 0.1150 0.0001551
cg00070899 chr6:33294788:G:A -1.1451 0.3521 0.001143
cg00070908 chr17:29557587:A:G -0.3887 0.1288 0.002549
cg00070908 chr17:29579645:G:A -1.4731 0.4943 0.00288
cg00070908 chr17:30130031:A:G 1.1004 0.3773 0.003543
cg00070908 chr17:29843471:C:T 0.9529 0.3549 0.007257
cg00070912 chr20:46547915:G:A -0.4117 0.1023 5.728e-05
cg00070912 chr20:46019212:C:T 1.7366 0.4821 0.0003159
cg00070912 chr20:46953138:G:C 0.3403 0.0972 0.000461
cg00070912 chr20:46962734:C:T -1.5246 0.4396 0.0005242
cg00071012 chr15:23414957:G:A 1.9403 0.6993 0.005526
cg00071012 chr15:23441451:T:C -0.3288 0.1493 0.02762
cg00071012 chr15:23441526:G:A -0.2549 0.1500 0.08939
cg00071012 chr15:23422945:A:G -0.6345 0.4556 0.1637
cg00071026 chr13:113409588:T:C -1.5930 0.3982 6.327e-05
cg00071026 chr13:114144246:C:G 0.5871 0.1516 0.0001076
cg00071026 chr13:113879763:T:A -1.6488 0.4392 0.0001737
cg00071026 chr13:113400776:T:C -0.9781 0.2792 0.0004604
cg00071045 chr2:99203992:T:C 1.0452 0.2674 9.294e-05
cg00071045 chr2:98653131:A:T 0.8735 0.2473 0.0004112
cg00071045 chr2:98367288:G:A 1.0619 0.3015 0.0004282
cg00071045 chr2:98030852:TG:T -0.4370 0.1829 0.01688
cg00071051 chr6:44629708:T:C 0.4009 0.0937 1.882e-05
cg00071051 chr6:44462230:C:A 0.6999 0.1889 0.0002112
cg00071051 chr6:45022741:C:T -1.9493 0.5644 0.0005523
cg00071051 chr6:44038657:C:T 1.3690 0.3998 0.0006159
cg00071137 chr22:38700597:T:C 0.5196 0.0689 4.54e-14
cg00071137 chr22:39194338:G:C -0.8444 0.2245 0.0001695
cg00071137 chr22:38854299:AT:A -0.3383 0.1226 0.005804
cg00071161 chr6:43991271:T:C -1.0882 0.3013 0.000304
cg00071161 chr6:44820075:C:T 1.4221 0.4018 0.0004004
cg00071161 chr6:44009463:A:G -0.6448 0.1871 0.0005687
cg00071161 chr6:44147830:G:A 0.3868 0.1132 0.0006351
cg00071210 chr6:149339178:A:G -0.7799 0.1925 5.099e-05
cg00071210 chr6:148242826:C:G 0.8600 0.2442 0.0004286
cg00071210 chr6:148393071:A:C 0.8153 0.2468 0.0009551
cg00071210 chr6:149234454:C:T -0.4336 0.1386 0.001763
cg00071241 chr7:41111485:A:AT -1.4926 0.3695 5.354e-05
cg00071241 chr7:41772310:C:T -0.5183 0.1284 5.397e-05
cg00071241 chr7:42069859:C:T -1.0668 0.2773 0.0001193
cg00071241 chr7:41081896:C:T 0.3046 0.0933 0.0011
cg00071250 chr1:172485440:G:A 0.8151 0.2102 0.0001051
cg00071250 chr1:172648229:C:T -2.1113 0.5610 0.0001674
cg00071250 chr1:173115604:T:G -0.6307 0.1909 0.0009519
cg00071250 chr1:171925617:G:T -0.9365 0.3033 0.002016
cg00071265 chr20:61303974:T:C -1.2521 0.2820 8.992e-06
cg00071265 chr20:61304093:G:T -0.5031 0.1390 0.0002941
cg00071265 chr20:61704123:A:G 0.4443 0.1240 0.0003378
cg00071265 chr20:61685724:T:C 1.3194 0.4049 0.001119
cg00071274 chr7:1810805:C:G -2.0890 0.4805 1.38e-05
cg00071274 chr7:1557744:G:A -0.5736 0.1450 7.638e-05
cg00071274 chr7:2302579:G:A 1.2667 0.3300 0.0001236
cg00071274 chr7:1380641:C:T -1.1009 0.3154 0.0004829
cg00071360 chr20:37680382:AT:A 0.7020 0.1910 0.0002369
cg00071360 chr20:37372778:T:C -1.1248 0.3147 0.0003509
cg00071360 chr20:36852287:TGGGCCACTCGTCTCCTGCCCGGGCCC:T -0.9884 0.3346 0.00314
cg00071360 chr20:36579126:A:G 0.6709 0.2330 0.003988
cg00071381 chr1:119421170:T:C 1.8858 0.4890 0.0001152
cg00071381 chr1:119175444:A:G -1.2447 0.3295 0.0001586
cg00071381 chr1:119463773:T:C -0.5635 0.1510 0.0001894
cg00071381 chr1:119702702:C:T 0.5546 0.1628 0.0006602
cg00071391 chr4:125608761:G:A 1.4234 0.4019 0.0003983
cg00071391 chr4:127369376:C:A -0.3402 0.0993 0.0006123
cg00071391 chr4:125817678:G:A -0.5393 0.1645 0.001041
cg00071391 chr4:127516795:G:C -1.5225 0.4932 0.002022
cg00071408 chr8:23498248:G:A 0.4603 0.1110 3.379e-05
cg00071408 chr8:22160637:A:G -1.2196 0.3135 0.0001002
cg00071408 chr8:23417114:G:A -0.8954 0.2466 0.000282
cg00071408 chr8:23689188:AC:A -0.8843 0.2660 0.0008847
cg00071442 chr14:64612064:G:A 0.4532 0.1373 0.0009623
cg00071442 chr14:65153652:T:A 1.4478 0.4409 0.001025
cg00071442 chr14:64270330:T:A 0.7553 0.2376 0.001477
cg00071442 chr14:63838869:T:C 0.7682 0.2563 0.002723
cg00071446 chr3:119244804:G:T 1.4684 0.3650 5.738e-05
cg00071446 chr3:119385261:G:A -0.7148 0.1810 7.823e-05
cg00071446 chr3:119180685:T:A -0.4412 0.1206 0.0002527
cg00071446 chr3:120490689:C:G 1.2106 0.3759 0.001281
cg00071565 chr2:11062675:A:G 0.4022 0.0991 4.919e-05
cg00071565 chr2:9936309:T:C 0.5561 0.1590 0.0004698
cg00071565 chr2:10959822:T:C 0.3260 0.0941 0.0005308
cg00071565 chr2:11483271:CGTGT:C -1.4486 0.4372 0.0009213
cg00071575 chr3:170654048:G:A -0.4441 0.0667 2.785e-11
cg00071575 chr3:170401749:C:T -1.1352 0.2759 3.873e-05
cg00071618 chr16:88240057:A:G -1.7794 0.3931 5.991e-06
cg00071618 chr16:87705247:T:C -0.3597 0.0911 7.821e-05
cg00071618 chr16:86863065:T:G -0.8632 0.2296 0.0001701
cg00071618 chr16:86752762:T:C 0.8360 0.2551 0.001046
cg00071658 chr13:71834151:T:A 1.1204 0.2937 0.0001363
cg00071658 chr13:72274586:C:T 0.4801 0.1272 0.0001607
cg00071658 chr13:71585890:G:A -1.3625 0.3735 0.0002645
cg00071658 chr13:73019874:A:G -0.8141 0.2416 0.0007533
cg00071727 chr13:98202933:T:C -0.4685 0.1129 3.349e-05
cg00071727 chr13:98261827:G:T -0.4986 0.1258 7.401e-05
cg00071727 chr13:98951484:A:G -0.4155 0.1066 9.714e-05
cg00071727 chr13:97875020:T:G -2.2563 0.6811 0.0009239
cg00071751 chr10:91311120:G:A 0.5227 0.1425 0.0002453
cg00071751 chr10:91275486:G:A 1.3636 0.3722 0.0002483
cg00071751 chr10:91919902:T:A -0.7880 0.2235 0.0004234
cg00071751 chr10:90587355:A:G -0.5561 0.1864 0.002854
cg00071869 chr3:141711318:C:G -1.4577 0.3470 2.658e-05
cg00071869 chr3:142542145:G:A -1.2007 0.3132 0.0001263
cg00071869 chr3:141896138:G:A 2.6016 0.6845 0.0001444
cg00071869 chr3:141831174:C:A 1.0944 0.3010 0.0002775
cg00071887 chr15:75218285:A:G 1.7707 0.5678 0.001817
cg00071887 chr15:73276787:A:G 1.5204 0.4891 0.00188
cg00071887 chr15:73841813:C:G -1.4950 0.4937 0.002462
cg00071887 chr15:73569995:C:A 0.3774 0.1259 0.002726
cg00071950 chr4:10024956:G:A -1.0741 0.0650 2.751e-61
cg00071950 chr4:9992148:T:C -0.8444 0.0870 2.873e-22
cg00071950 chr4:10011839:T:A -0.8227 0.0916 2.744e-19
cg00071950 chr4:10013022:A:C -0.6903 0.1162 2.833e-09
cg00071984 chr3:60665602:T:A 0.8985 0.2194 4.209e-05
cg00071984 chr3:59950772:T:C 0.7296 0.1895 0.0001182
cg00071984 chr3:60359321:G:A -0.4043 0.1058 0.0001323
cg00071984 chr3:60176059:A:T -1.1203 0.3322 0.0007451
cg00071998 chr6:31873233:C:T 2.6016 0.6845 0.0001444
cg00071998 chr6:31134600:T:C -0.3486 0.0930 0.0001786
cg00071998 chr6:31018783:T:C -0.5172 0.1420 0.0002701
cg00071998 chr6:31920285:G:A 1.6949 0.4898 0.0005393
cg00072099 chr4:89739867:G:A 1.1499 0.2753 2.959e-05
cg00072099 chr4:89296651:TTG:T -1.0111 0.2703 0.0001839
cg00072099 chr4:88363619:C:T 0.8089 0.2210 0.0002512
cg00072099 chr4:89202439:A:G 0.3878 0.1314 0.003162
cg00072216 chr4:2020589:T:C 0.4386 0.1192 0.0002348
cg00072216 chr4:2828503:G:A -1.2511 0.3507 0.00036
cg00072216 chr4:2535716:G:A 0.4289 0.1276 0.0007738
cg00072216 chr4:2791398:C:T 1.0998 0.3773 0.003561
cg00072369 chr5:52987383:T:C 1.5499 0.3451 7.105e-06
cg00072369 chr5:53065250:G:T 1.1026 0.2729 5.335e-05
cg00072369 chr5:52476798:C:A 0.5787 0.1630 0.0003862
cg00072369 chr5:52773191:A:G -0.4597 0.1325 0.0005191
cg00072407 chr19:13542236:C:T -0.6644 0.1699 9.171e-05
cg00072407 chr19:13282383:G:A -0.9958 0.2709 0.0002367
cg00072407 chr19:12419007:C:T 0.7826 0.2288 0.0006273
cg00072407 chr19:13299565:G:A 0.5530 0.1626 0.0006727
cg00072426 chr16:87113540:G:T -0.4210 0.1020 3.679e-05
cg00072426 chr16:86716932:G:A 0.5909 0.1488 7.175e-05
cg00072426 chr16:86123623:G:A 0.7012 0.1791 9.033e-05
cg00072426 chr16:86216192:G:T -0.6562 0.1784 0.0002352
cg00072675 chr1:57149841:G:A -0.7585 0.2051 0.0002169
cg00072675 chr1:56555272:C:T -0.3813 0.1153 0.0009455
cg00072675 chr1:56821719:A:G 1.1021 0.3528 0.001785
cg00072675 chr1:55951332:T:G -0.4646 0.1539 0.002543
cg00072689 chr17:46328321:T:C 0.7426 0.1828 4.863e-05
cg00072689 chr17:47019591:G:C 0.5705 0.1522 0.000179
cg00072689 chr17:47170277:G:A -1.9723 0.5639 0.0004694
cg00072689 chr17:46769401:T:C 1.2362 0.4448 0.005445
cg00072711 chr9:33451331:G:A 0.3736 0.1020 0.0002505
cg00072711 chr9:34909832:T:C 0.6230 0.1856 0.0007899
cg00072711 chr9:34352777:T:C -0.4369 0.1459 0.002758
cg00072711 chr9:34245627:A:ATACCTTC 0.9009 0.3216 0.005089
cg00072720 chr17:8108224:G:A -2.0869 0.4685 8.399e-06
cg00072720 chr17:6982841:T:C 0.8721 0.2440 0.0003517
cg00072720 chr17:6760434:A:G 1.2872 0.3739 0.0005772
cg00072720 chr17:6997310:C:T 1.1165 0.3295 0.0007031
cg00072957 chr8:49263388:A:G -0.7446 0.2042 0.000266
cg00072957 chr8:49352054:C:T -0.3325 0.0949 0.0004604
cg00072957 chr8:49522369:C:A 0.8103 0.2576 0.001661
cg00072957 chr8:48741538:GT:G -1.2643 0.4050 0.001799
cg00073003 chr13:113671269:G:A -1.1628 0.2754 2.411e-05
cg00073003 chr13:112447570:A:G 0.4621 0.1209 0.0001315
cg00073003 chr13:112623420:A:G -0.5832 0.1644 0.0003893
cg00073003 chr13:113418709:G:C -0.4841 0.1402 0.0005553
cg00073010 chr17:17355310:C:T -1.7486 0.4914 0.0003729
cg00073010 chr17:17114429:CT:C 0.3664 0.1131 0.001195
cg00073010 chr17:17928289:T:A 1.1070 0.3528 0.001701
cg00073010 chr17:17828667:G:A -1.2645 0.4031 0.001708
cg00073090 chr19:1089026:G:A 0.9620 0.2376 5.156e-05
cg00073090 chr19:1270232:GC:G -0.5367 0.1380 0.0001007
cg00073090 chr19:2054567:C:T -2.1263 0.5600 0.0001466
cg00073090 chr19:557838:T:G 0.5124 0.1598 0.001345
cg00073244 chr1:3608721:C:G -0.5676 0.1343 2.367e-05
cg00073244 chr1:3607726:C:T -1.0280 0.2591 7.274e-05
cg00073244 chr1:3950249:C:T 1.0326 0.3166 0.001107
cg00073244 chr1:3625542:T:TG -0.4345 0.1362 0.001424
cg00073380 chr16:5079978:C:T -0.5292 0.1054 5.147e-07
cg00073380 chr16:5085379:A:G 0.4322 0.0901 1.607e-06
cg00073380 chr16:5072680:C:G 0.4443 0.1113 6.58e-05
cg00073380 chr16:4791379:T:C -0.6389 0.1713 0.0001912
cg00073384 chr1:247452741:G:A 0.9298 0.2496 0.0001949
cg00073384 chr1:248882418:C:T -0.7783 0.2101 0.000212
cg00073384 chr1:248086059:T:C 0.6342 0.1898 0.0008357
cg00073384 chr1:248117990:A:G -1.0817 0.3291 0.001012
cg00073460 chr6:149485416:A:G 0.6541 0.0839 6.588e-15
cg00073460 chr6:149428267:G:A -0.5398 0.1183 5.019e-06
cg00073460 chr6:149574111:C:T 0.7082 0.1942 0.0002649
cg00073460 chr6:149482046:A:G 0.6922 0.1938 0.0003561
cg00073543 chr1:38924841:G:A 1.1107 0.2628 2.376e-05
cg00073543 chr1:38358590:A:G 0.4326 0.1182 0.0002508
cg00073543 chr1:38620118:G:A -1.0721 0.3302 0.001167
cg00073543 chr1:39672425:G:T -0.4989 0.1776 0.004965
cg00073549 chr16:87676327:T:C -0.3891 0.0930 2.846e-05
cg00073549 chr16:87009042:A:G 1.1510 0.3138 0.000244
cg00073549 chr16:88111111:C:T 2.0612 0.5621 0.0002452
cg00073549 chr16:87125172:G:A -1.8316 0.5663 0.001218
cg00073650 chr16:88497257:G:GGCCCCA -0.7468 0.1901 8.562e-05
cg00073650 chr16:88868899:C:T 0.7965 0.2185 0.0002677
cg00073650 chr16:89591801:C:A 1.7235 0.4826 0.0003551
cg00073650 chr16:88068602:T:C -0.4553 0.1387 0.001031
cg00073713 chr7:98538300:T:C 0.4035 0.1062 0.0001442
cg00073713 chr7:97409663:G:A 0.5642 0.1553 0.0002814
cg00073713 chr7:96935516:T:C 1.3287 0.4037 0.0009966
cg00073713 chr7:97812959:C:A 0.7642 0.2475 0.002022
cg00073716 chr7:2892270:C:G 0.5118 0.1268 5.409e-05
cg00073716 chr7:1659687:A:T 2.0756 0.5511 0.0001658
cg00073716 chr7:3025659:T:TAA -0.5782 0.1556 0.0002034
cg00073716 chr7:2184468:T:G 0.7561 0.2496 0.002449
cg00073771 chr10:126354564:T:C 0.3566 0.0939 0.0001452
cg00073771 chr10:125288280:G:A 1.7269 0.4895 0.0004191
cg00073771 chr10:126427134:C:T -0.6242 0.1818 0.0005965
cg00073771 chr10:126492227:C:T -0.4214 0.1234 0.0006391
cg00073780 chr6:123596358:A:G -0.7777 0.2211 0.0004356
cg00073780 chr6:123815449:C:T 1.2743 0.3742 0.000661
cg00073780 chr6:123648244:C:T -1.0234 0.3116 0.001021
cg00073780 chr6:123567037:A:C -0.4719 0.1474 0.00137
cg00073794 chr2:30787346:C:T 0.6969 0.1723 5.243e-05
cg00073794 chr2:30758074:C:T -0.3998 0.1110 0.0003151
cg00073794 chr2:30194243:G:A -1.0430 0.3166 0.0009854
cg00073794 chr2:29320269:A:G -0.5805 0.1829 0.0015
cg00073837 chr2:222917588:A:G 0.3554 0.1032 0.0005761
cg00073837 chr2:223647976:T:A 0.3577 0.1048 0.0006396
cg00073837 chr2:222303003:T:C 1.8725 0.5659 0.000936
cg00073837 chr2:223497933:G:A -0.7091 0.2206 0.00131
cg00074086 chr7:4857440:T:A 0.7964 0.0761 1.228e-25
cg00074086 chr7:4849614:G:C 0.7203 0.0955 4.738e-14
cg00074086 chr7:4844696:C:A 0.7478 0.1101 1.11e-11
cg00074145 chr15:52739679:C:T -1.0923 0.2880 0.000149
cg00074145 chr15:53979219:A:G 0.8238 0.2253 0.0002555
cg00074145 chr15:52962078:T:A -1.5353 0.4410 0.0004992
cg00074145 chr15:52521677:T:C 1.6113 0.4918 0.001051
cg00074184 chr1:116905134:T:C 0.3499 0.0993 0.0004248
cg00074184 chr1:116917662:C:G 0.3843 0.1091 0.0004255
cg00074184 chr1:117019241:A:C 0.4579 0.1305 0.000448
cg00074184 chr1:116248359:C:T -0.5126 0.1473 0.000502
cg00074244 chr14:73242046:T:C 0.4969 0.1203 3.619e-05
cg00074244 chr14:74986913:G:A 1.2648 0.3743 0.0007267
cg00074244 chr14:74361933:T:G -0.9384 0.2936 0.001392
cg00074244 chr14:74219855:C:T 0.5872 0.1849 0.001495
cg00074313 chr2:178506652:A:G -1.5513 0.3992 0.0001018
cg00074313 chr2:179445374:A:G -1.3514 0.3622 0.0001907
cg00074313 chr2:179344596:T:C 1.1896 0.3307 0.0003223
cg00074313 chr2:179758067:A:G 1.8728 0.5683 0.0009827
cg00074348 chr11:56599408:C:T -0.5362 0.1480 0.0002924
cg00074348 chr11:56345855:C:T 1.0220 0.2896 0.0004161
cg00074348 chr11:56974748:C:A 0.7676 0.2491 0.002062
cg00074348 chr11:56431003:C:T 0.5028 0.1655 0.002379
cg00074365 chr2:63178083:G:A -0.5118 0.1223 2.859e-05
cg00074365 chr2:64958728:C:T -2.3233 0.6939 0.0008134
cg00074365 chr2:64017756:C:T -1.8607 0.5657 0.001004
cg00074365 chr2:64872970:C:T 0.6781 0.2168 0.001765
cg00074379 chr1:153507697:G:A 0.5500 0.1437 0.0001294
cg00074379 chr1:154291320:G:A 0.6682 0.1896 0.0004244
cg00074379 chr1:154845097:T:C -0.5018 0.1425 0.0004307
cg00074379 chr1:154789429:AG:A 2.1820 0.6930 0.001641
cg00074415 chr10:114086003:T:C 0.4926 0.1149 1.812e-05
cg00074415 chr10:113988244:A:G 1.3708 0.3686 0.0002004
cg00074415 chr10:114977177:A:T 1.3369 0.3740 0.0003501
cg00074415 chr10:114307702:C:T 0.7683 0.2491 0.002039
cg00074471 chr2:177826476:C:T 0.5517 0.0979 1.732e-08
cg00074471 chr2:177867182:C:T 0.5470 0.1186 3.982e-06
cg00074471 chr2:177881175:TG:T -1.3270 0.2953 7.014e-06
cg00074471 chr2:177843429:C:T 0.5571 0.1740 0.001367
cg00074746 chr6:116658328:G:C 0.5666 0.1402 5.302e-05
cg00074746 chr6:116497857:A:G 0.4518 0.1152 8.77e-05
cg00074746 chr6:115891535:C:T -0.3809 0.1224 0.001853
cg00074746 chr6:117182179:T:C -0.6455 0.2208 0.003461
cg00074771 chr15:44727061:T:C 1.1606 0.2744 2.348e-05
cg00074771 chr15:44264485:C:T 1.2854 0.3739 0.0005855
cg00074771 chr15:43161467:T:TA -0.4842 0.1430 0.0007075
cg00074771 chr15:44926382:A:G 1.1306 0.3769 0.002701
cg00074818 chr8:8717361:T:C 0.8313 0.0958 4.178e-18
cg00074818 chr8:8705485:G:T 0.5060 0.0905 2.236e-08
cg00074818 chr8:8702073:G:A 0.5103 0.1237 3.715e-05
cg00074818 chr8:8417552:C:A 0.3953 0.1227 0.001274
cg00074851 chr3:196474624:T:G 0.5568 0.1506 0.0002178
cg00074851 chr3:195826531:A:G 0.4281 0.1163 0.0002323
cg00074851 chr3:196586533:G:A -1.7709 0.4886 0.0002895
cg00074851 chr3:196516906:T:C 1.6065 0.4936 0.001135
cg00075011 chr16:71351729:C:T 1.1539 0.3137 0.0002341
cg00075011 chr16:71490917:C:T -0.9092 0.2805 0.001189
cg00075011 chr16:71459262:T:C 0.4030 0.1301 0.001946
cg00075011 chr16:70674113:T:A -1.2581 0.4444 0.00464
cg00075103 chr3:175695952:C:T 1.3988 0.3465 5.402e-05
cg00075103 chr3:176885470:C:T 0.7167 0.1949 0.0002361
cg00075103 chr3:176910020:G:A -1.9760 0.5638 0.0004571
cg00075103 chr3:176180566:G:A -0.3069 0.0918 0.0008321
cg00075123 chr3:73381046:C:G -1.4405 0.4030 0.0003507
cg00075123 chr3:72943721:G:A -0.5814 0.1708 0.0006636
cg00075123 chr3:72180569:C:T 0.3432 0.1047 0.001048
cg00075123 chr3:73451179:C:G -1.1157 0.3456 0.001244
cg00075192 chr7:43446239:A:G 0.4346 0.1041 2.962e-05
cg00075192 chr7:42973016:A:G -0.4844 0.1324 0.0002546
cg00075192 chr7:43293459:T:A -1.3047 0.3710 0.0004365
cg00075192 chr7:43569993:C:A 0.3803 0.1099 0.0005414
cg00075204 chr5:174387301:C:T 1.3603 0.3282 3.408e-05
cg00075204 chr5:175742422:C:T -0.9057 0.2230 4.871e-05
cg00075204 chr5:174843371:C:T 0.4738 0.1234 0.0001232
cg00075204 chr5:174315969:C:G -2.2985 0.6908 0.0008772
cg00075467 chr2:9843557:G:T 0.4734 0.0989 1.716e-06
cg00075467 chr2:9918447:T:C 0.5531 0.1321 2.812e-05
cg00075467 chr2:9846033:C:T 0.5195 0.1278 4.814e-05
cg00075467 chr2:9819982:C:T 0.3931 0.1092 0.0003168
cg00075507 chr17:27659650:G:A -0.4856 0.1184 4.117e-05
cg00075507 chr17:27255387:G:A -0.6700 0.2302 0.003607
cg00075507 chr17:27265153:A:T -0.7046 0.2439 0.00387
cg00075507 chr17:27025806:T:C -1.0192 0.3787 0.007118
cg00075589 chr2:219261908:A:C -1.3266 0.3101 1.892e-05
cg00075589 chr2:218526051:C:T 1.5766 0.4386 0.0003243
cg00075589 chr2:219498752:G:T -1.3421 0.4007 0.000809
cg00075589 chr2:219986731:T:TA -0.9429 0.2904 0.001168
cg00075608 chr5:64518770:A:G -0.8347 0.2298 0.000281
cg00075608 chr5:64585490:TG:T 2.2422 0.6919 0.001192
cg00075608 chr5:64769116:G:A 0.5560 0.1750 0.001484
cg00075608 chr5:64614133:A:G -0.3618 0.1165 0.001891
cg00075615 chr16:71892571:A:T 1.7333 0.4351 6.784e-05
cg00075615 chr16:73107882:C:T -1.2429 0.3482 0.0003582
cg00075615 chr16:73373724:A:G -0.5034 0.1414 0.0003717
cg00075615 chr16:72222083:G:A -2.0042 0.5662 0.0004009
cg00075620 chr2:137873319:C:A -1.3763 0.3485 7.842e-05
cg00075620 chr2:137663426:A:G -0.3647 0.1047 0.0004934
cg00075620 chr2:137353157:G:T -0.8541 0.2458 0.0005125
cg00075620 chr2:137303158:G:A 0.9002 0.3047 0.00313
cg00075634 chr4:186677082:G:A -0.6185 0.1704 0.0002828
cg00075634 chr4:184997904:C:T 0.4976 0.1375 0.0002942
cg00075634 chr4:186446084:C:T 1.4355 0.4017 0.0003523
cg00075634 chr4:185395425:A:G -0.7390 0.2219 0.0008682
cg00075698 chr6:16437411:C:T 0.7491 0.1824 4.024e-05
cg00075698 chr6:14967575:GA:G 0.5249 0.1341 9.05e-05
cg00075698 chr6:16392506:T:C -0.7341 0.1884 9.736e-05
cg00075698 chr6:14721666:T:C -0.4409 0.1302 0.0007097
cg00075768 chr13:31005450:A:G -1.3954 0.3426 4.634e-05
cg00075768 chr13:30642288:CT:C 0.3507 0.0990 0.0003956
cg00075768 chr13:30852140:T:G 0.8928 0.2539 0.0004387
cg00075768 chr13:31438869:C:A 0.4481 0.1284 0.000483
cg00075844 chr3:52178708:C:T -0.4421 0.1381 0.001363
cg00075844 chr3:52020183:C:T 1.0491 0.3336 0.001661
cg00075844 chr3:52179637:T:C 0.5598 0.1810 0.00198
cg00075844 chr3:52565776:C:T -0.5259 0.2182 0.01597
cg00075920 chr5:176795656:A:G 1.2654 0.3292 0.000121
cg00075920 chr5:176882624:C:T -0.7808 0.2166 0.0003125
cg00075920 chr5:176267070:A:G -1.4099 0.4384 0.0013
cg00075920 chr5:176946382:C:T -0.9617 0.3035 0.001533
cg00075956 chr10:1912610:C:T 1.5615 0.3675 2.142e-05
cg00075956 chr10:2208393:C:G 0.6110 0.1572 0.0001014
cg00075956 chr10:2449512:T:A 0.8157 0.2468 0.0009484
cg00075956 chr10:2329879:C:T -0.5652 0.1747 0.001213
cg00075967 chr15:75296105:A:G -2.4374 0.6749 0.0003045
cg00075967 chr15:73495603:A:G 1.0985 0.3155 0.0004994
cg00075967 chr15:73777109:T:C 0.6382 0.2138 0.002839
cg00075967 chr15:74065084:A:G -1.3889 0.4912 0.00469
cg00075975 chr1:231039869:C:T -1.3203 0.3455 0.0001324
cg00075975 chr1:230300069:C:T -0.9838 0.2595 0.0001499
cg00075975 chr1:230251983:T:A -0.9356 0.2499 0.000181
cg00075975 chr1:230697516:A:G 0.5101 0.1518 0.0007814
cg00076056 chr16:85902657:C:T -0.7348 0.1597 4.186e-06
cg00076056 chr16:84524557:G:T -0.4681 0.1209 0.0001077
cg00076056 chr16:85265106:C:T 0.3314 0.0973 0.0006598
cg00076056 chr16:84958549:C:T 1.3319 0.4036 0.0009673
cg00076195 chr5:141538221:T:C -0.4255 0.0986 1.608e-05
cg00076195 chr5:141503292:A:T -0.4667 0.1237 0.0001607
cg00076195 chr5:141429388:A:T 0.4909 0.1442 0.0006643
cg00076195 chr5:140677950:G:A 0.6881 0.2229 0.00202
cg00076216 chr13:98130637:G:A 1.2709 0.3299 0.0001169
cg00076216 chr13:99071766:T:C -1.2510 0.3498 0.0003491
cg00076216 chr13:97842426:T:A -1.9821 0.5544 0.0003503
cg00076216 chr13:97852292:T:C 1.4281 0.4019 0.0003797
cg00076307 chr5:128539172:CG:C 1.0711 0.3019 0.0003881
cg00076307 chr5:127447153:C:T -1.0220 0.3023 0.0007238
cg00076307 chr5:128950921:G:C 0.4032 0.1266 0.001453
cg00076307 chr5:128217135:C:T -0.3751 0.1200 0.001769
cg00076313 chr7:2690131:G:A -0.5684 0.1391 4.375e-05
cg00076313 chr7:1743137:G:A 0.4095 0.1033 7.353e-05
cg00076313 chr7:2250754:G:A -1.1588 0.3307 0.0004576
cg00076313 chr7:929820:A:G 0.8833 0.2701 0.001075
cg00076325 chr2:172110929:AT:A -0.8098 0.1011 1.156e-15
cg00076325 chr2:172150887:C:T -0.6280 0.0950 3.806e-11
cg00076325 chr2:172108243:G:A 0.5581 0.0956 5.293e-09
cg00076353 chr20:864663:T:C -1.1893 0.3136 0.0001488
cg00076353 chr20:956057:C:T 0.8006 0.2162 0.0002128
cg00076353 chr20:1282946:C:T -0.4970 0.1380 0.0003153
cg00076353 chr20:398272:T:C 1.2517 0.3753 0.0008522
cg00076487 chr2:133235773:A:G 0.4969 0.1175 2.344e-05
cg00076487 chr2:133777200:C:A -0.3899 0.1120 0.0005014
cg00076487 chr2:133456523:C:G 0.4747 0.1371 0.0005371
cg00076487 chr2:133182441:C:T 0.5202 0.1586 0.001039
cg00076497 chr7:126314361:C:A -1.1386 0.3517 0.001205
cg00076497 chr7:127082151:C:T -1.2104 0.3754 0.001264
cg00076497 chr7:127424691:C:T -0.3684 0.1279 0.00397
cg00076497 chr7:125945852:A:G -0.4899 0.1763 0.005459
cg00076538 chr5:38882819:A:G 0.5552 0.1528 0.0002789
cg00076538 chr5:37752189:T:G 1.7266 0.4891 0.0004157
cg00076538 chr5:38717837:C:T 0.9488 0.2903 0.001084
cg00076538 chr5:37935432:G:A 0.4051 0.1467 0.005763
cg00076543 chr6:30259469:T:A 0.9671 0.0497 2.917e-84
cg00076543 chr6:30260935:AG:A 1.0399 0.0739 6.261e-45
cg00076555 chr3:50536490:C:T 1.3814 0.3484 7.345e-05
cg00076555 chr3:48731974:TTCTC:T 0.4210 0.1291 0.001111
cg00076555 chr3:50240574:G:A 1.3154 0.4041 0.001133
cg00076555 chr3:50660110:A:G -0.6320 0.2962 0.03285
cg00076645 chr5:172551895:G:A -0.9893 0.2060 1.568e-06
cg00076645 chr5:172311449:G:C 0.5510 0.1384 6.866e-05
cg00076645 chr5:172151851:C:T 0.9859 0.2690 0.0002471
cg00076645 chr5:170949145:T:C -0.4940 0.1360 0.0002815
cg00076653 chr4:15415856:A:G -0.5024 0.1505 0.0008459
cg00076653 chr4:16024896:C:T 0.3707 0.1178 0.001649
cg00076653 chr4:15751863:A:T -0.9913 0.3176 0.0018
cg00076653 chr4:14803684:G:A 1.9004 0.6915 0.005997
cg00076774 chr2:44805536:C:CA -0.7798 0.1669 2.97e-06
cg00076774 chr2:44051159:C:T -1.4743 0.3696 6.642e-05
cg00076774 chr2:45604104:A:G 0.5471 0.1514 0.0003019
cg00076774 chr2:44522257:G:A 0.8975 0.2619 0.0006095
cg00076797 chr1:111363412:C:T 0.5938 0.1462 4.872e-05
cg00076797 chr1:111826732:C:A -0.5434 0.1342 5.123e-05
cg00076797 chr1:112002276:G:A 1.9304 0.4882 7.693e-05
cg00076797 chr1:110779397:A:G -0.3844 0.1289 0.002865
cg00076854 chr13:29362976:C:T -0.5671 0.1409 5.672e-05
cg00076854 chr13:29195663:C:T -1.3795 0.4039 0.000638
cg00076854 chr13:29924011:A:G 0.4694 0.1447 0.001179
cg00076854 chr13:29016091:G:A -2.1886 0.6929 0.001585
cg00076880 chr6:168350318:G:A -0.5291 0.1321 6.202e-05
cg00076880 chr6:167995452:G:A 1.7575 0.4814 0.0002611
cg00076880 chr6:168052328:T:A 0.3050 0.0868 0.0004433
cg00076880 chr6:166917491:T:G 1.0679 0.3161 0.0007286
cg00076936 chr20:35491374:G:A 0.5146 0.1396 0.0002265
cg00076936 chr20:36438371:CA:C -1.3525 0.4003 0.0007279
cg00076936 chr20:35384175:A:C -0.8394 0.2719 0.002018
cg00076936 chr20:35265539:C:G -0.8635 0.3189 0.006771
cg00076998 chr3:139271478:AATC:A -0.6143 0.1665 0.0002238
cg00076998 chr3:138073129:T:C 1.2624 0.4057 0.001861
cg00076998 chr3:137904630:A:G -0.4357 0.1429 0.002295
cg00076998 chr3:137812907:C:T -0.3620 0.1257 0.003977
cg00077017 chr3:58700232:G:A 0.5794 0.1261 4.356e-06
cg00077017 chr3:57244753:A:G 1.3466 0.3738 0.0003151
cg00077017 chr3:58442759:C:A 2.3810 0.6892 0.0005506
cg00077017 chr3:57038883:C:T -0.4675 0.1401 0.0008451
cg00077281 chr15:59029757:G:C -0.5989 0.1365 1.141e-05
cg00077281 chr15:58491988:A:T 1.2250 0.3511 0.0004843
cg00077281 chr15:59213139:A:T -1.5524 0.4929 0.001635
cg00077281 chr15:58068926:G:A 0.4773 0.1573 0.002403
cg00077285 chr15:37125274:G:C -0.8944 0.1681 1.031e-07
cg00077285 chr15:38372279:G:A -0.5232 0.1194 1.179e-05
cg00077285 chr15:37120034:C:A -0.9784 0.2447 6.401e-05
cg00077285 chr15:37137047:G:C -0.4444 0.1435 0.001951
cg00077297 chr15:80346402:C:CT -0.5797 0.1416 4.254e-05
cg00077297 chr15:78966343:C:G -1.0343 0.2695 0.0001239
cg00077297 chr15:79193768:A:G -0.4469 0.1201 0.0001976
cg00077297 chr15:79824790:C:T -0.3277 0.0985 0.0008819
cg00077299 chr22:18162717:G:A -1.4678 0.4008 0.0002497
cg00077299 chr22:18172400:C:T -1.1063 0.3154 0.0004524
cg00077299 chr22:17924974:C:T 0.7083 0.2177 0.00114
cg00077299 chr22:17791326:G:C -0.4329 0.1351 0.001351
cg00077426 chr5:1406816:G:A 0.7114 0.1786 6.783e-05
cg00077426 chr5:1076246:C:T 0.8507 0.2402 0.0003976
cg00077426 chr5:1218596:A:G 0.3448 0.0988 0.0004833
cg00077426 chr5:1368563:G:A 0.4433 0.1384 0.00136
cg00077450 chr2:239124065:C:T -0.8298 0.1677 7.449e-07
cg00077450 chr2:238955131:A:G -1.1507 0.2444 2.501e-06
cg00077450 chr2:239940815:T:C 0.6495 0.1685 0.0001161
cg00077450 chr2:239126140:T:G 0.5350 0.1477 0.000293
cg00077457 chr1:90626465:G:A -1.0816 0.3015 0.0003341
cg00077457 chr1:89541440:G:A -0.9656 0.2794 0.0005483
cg00077457 chr1:90083705:A:C -0.4745 0.1401 0.0007073
cg00077457 chr1:89891126:C:T -1.8407 0.5688 0.001211
cg00077477 chr5:159009005:G:A 0.4717 0.1267 0.0001963
cg00077477 chr5:159634017:C:T -1.7051 0.4832 0.000417
cg00077477 chr5:158499085:A:G -0.4458 0.1305 0.0006338
cg00077477 chr5:159945190:C:T 0.7254 0.2331 0.001854
cg00077547 chr10:62393333:G:A 2.2133 0.5627 8.366e-05
cg00077547 chr10:62882595:C:G -0.4524 0.1151 8.451e-05
cg00077547 chr10:63859507:G:A 0.5689 0.1642 0.0005318
cg00077547 chr10:62210385:T:C 0.4492 0.1335 0.0007644
cg00077566 chr6:145814783:A:G -2.0857 0.2379 1.807e-18
cg00077566 chr6:145635179:TAGAC:T -1.8778 0.3117 1.701e-09
cg00077566 chr6:146051990:T:C -2.4599 0.4270 8.357e-09
cg00077567 chr5:421065:AAAAGAT:A 1.1395 0.2998 0.0001445
cg00077567 chr5:526985:A:G -0.4073 0.1079 0.0001596
cg00077567 chr5:118291:C:T -0.4153 0.1117 0.0002011
cg00077567 chr5:1285922:C:T -1.3164 0.4015 0.001042
cg00077586 chr21:19411657:G:A -0.8641 0.2289 0.0001599
cg00077586 chr21:19586598:G:A -1.8401 0.4898 0.0001722
cg00077586 chr21:19524818:T:C 0.4484 0.1227 0.0002564
cg00077586 chr21:19442565:A:T -1.0407 0.3175 0.001045
cg00077606 chr5:37383786:T:C -0.7641 0.1229 5.023e-10
cg00077606 chr5:37192906:C:T -0.8071 0.1459 3.164e-08
cg00077606 chr5:37248973:A:G -0.8781 0.2108 3.117e-05
cg00077606 chr5:36590583:C:T -0.5467 0.1789 0.002244
cg00077738 chr4:1800139:C:T -0.7199 0.1171 7.953e-10
cg00077738 chr4:1800484:T:C -0.7523 0.1588 2.153e-06
cg00077738 chr4:1803569:G:A -1.5156 0.3946 0.0001225
cg00077838 chr22:46626099:G:T -0.6245 0.1606 0.0001006
cg00077838 chr22:46584017:G:T 0.3802 0.0986 0.0001155
cg00077838 chr22:47897832:T:G 0.6538 0.1801 0.000284
cg00077838 chr22:47771915:GT:G 0.6090 0.1816 0.0007993
cg00077877 chr8:132297990:T:C -1.1220 0.2486 6.37e-06
cg00077877 chr8:130433966:T:C 2.4542 0.5581 1.093e-05
cg00077877 chr8:131285589:T:C -2.3311 0.6786 0.0005923
cg00077877 chr8:131794617:T:C -0.8334 0.2551 0.001087
cg00077898 chr6:1008324:C:T 1.6625 0.4367 0.0001407
cg00077898 chr6:1418652:G:A -0.5069 0.1424 0.0003702
cg00077898 chr6:1220783:C:A -0.4463 0.1256 0.0003784
cg00077898 chr6:632061:G:C 0.4431 0.1279 0.0005306
cg00077904 chr5:151076831:G:A 0.6195 0.1632 0.0001467
cg00077904 chr5:151260217:G:A -0.3843 0.1025 0.0001781
cg00077904 chr5:151310077:T:C -0.8588 0.2609 0.0009935
cg00077904 chr5:150938349:A:G 1.1987 0.3761 0.001436
cg00078025 chr9:117014454:T:C -0.6410 0.1550 3.541e-05
cg00078025 chr9:117502231:G:A -1.7738 0.4808 0.0002248
cg00078025 chr9:116848459:G:A 1.2647 0.3496 0.0002968
cg00078025 chr9:116425180:G:A 0.3694 0.1047 0.0004207
cg00078085 chr3:8768776:C:T 1.1346 0.0842 2.424e-41
cg00078194 chr11:45913976:T:C 1.5523 0.4408 0.0004285
cg00078194 chr11:46585929:C:T 0.8409 0.2632 0.001397
cg00078194 chr11:46359852:A:G -1.2267 0.4057 0.002497
cg00078194 chr11:47131747:C:T -1.0866 0.3708 0.003383
cg00078221 chr5:139759154:C:T 2.2132 0.5627 8.376e-05
cg00078221 chr5:139456267:A:G -0.9173 0.2675 0.000606
cg00078221 chr5:140853554:A:T -1.8924 0.5655 0.0008186
cg00078221 chr5:140644233:C:T -0.3489 0.1065 0.001055
cg00078245 chr12:53157623:C:T -2.1892 0.5592 9.05e-05
cg00078245 chr12:53112385:A:G -1.0906 0.2880 0.0001529
cg00078245 chr12:53008854:G:A 0.9696 0.3028 0.001365
cg00078245 chr12:52614269:C:T -0.4108 0.1294 0.001502
cg00078259 chr6:2383820:G:A -0.8762 0.1901 4.034e-06
cg00078259 chr6:2513713:A:C 0.4022 0.1004 6.233e-05
cg00078259 chr6:3374318:G:A 1.4523 0.3969 0.000253
cg00078259 chr6:3359103:T:C -0.5377 0.1610 0.0008394
cg00078270 chr7:2422127:C:T -1.6999 0.3957 1.736e-05
cg00078270 chr7:2842628:G:A 0.3857 0.0970 7.043e-05
cg00078270 chr7:1349395:C:T 0.4011 0.1072 0.0001835
cg00078270 chr7:1026568:A:T -2.4374 0.6750 0.0003049
cg00078299 chr8:123690018:A:G 0.3749 0.0933 5.873e-05
cg00078299 chr8:124181535:G:A 0.5019 0.1284 9.262e-05
cg00078299 chr8:124691230:AT:A -0.3683 0.1119 0.0009997
cg00078299 chr8:123744453:A:G -0.3317 0.1090 0.002342
cg00078318 chr2:5267900:A:G -1.0786 0.2290 2.487e-06
cg00078318 chr2:5629420:A:AAATATC -0.4815 0.1224 8.35e-05
cg00078318 chr2:4887966:C:A -0.4925 0.1380 0.0003591
cg00078318 chr2:5309733:C:A 0.4922 0.1380 0.0003611
cg00078334 chr16:55479419:G:C -0.5925 0.0958 6.199e-10
cg00078334 chr16:55515485:C:A 0.5343 0.1285 3.205e-05
cg00078334 chr16:56460159:C:T -0.3610 0.1076 0.0007934
cg00078348 chr11:113972989:C:A 1.0793 0.1036 2.11e-25
cg00078348 chr11:113961209:T:G -0.5747 0.0962 2.357e-09
cg00078456 chr1:1212042:C:T 0.6216 0.1202 2.332e-07
cg00078456 chr1:1675091:A:G -0.7217 0.1568 4.162e-06
cg00078456 chr1:1619986:T:C 0.4376 0.0980 7.981e-06
cg00078456 chr1:2295704:GGGCCACGTGTGGCTATGTGTCCA:G 0.5404 0.1533 0.0004236
cg00078513 chr15:25886031:C:T -0.5008 0.1248 6.024e-05
cg00078513 chr15:25749693:C:T -1.6699 0.4388 0.0001413
cg00078513 chr15:24754110:A:T -2.0206 0.5531 0.0002589
cg00078513 chr15:25974040:G:A 0.6886 0.2005 0.0005925
cg00078746 chr14:91216500:T:C -0.5738 0.1329 1.568e-05
cg00078746 chr14:92347461:T:C -0.6347 0.1723 0.0002306
cg00078746 chr14:92601589:T:C -1.3983 0.4037 0.0005319
cg00078746 chr14:90709184:G:A -1.3027 0.4043 0.001274
cg00078759 chr16:704985:G:A -1.9786 0.4873 4.909e-05
cg00078759 chr16:2014520:T:A -2.1327 0.5599 0.0001394
cg00078759 chr16:1909618:T:C 0.4235 0.1137 0.0001957
cg00078759 chr16:1245817:T:A 0.4727 0.1272 0.000201
cg00078857 chr8:49062468:C:T -1.2850 0.3296 9.693e-05
cg00078857 chr8:48499856:T:C -0.5555 0.1648 0.0007495
cg00078857 chr8:48471994:G:A -0.4356 0.1434 0.002379
cg00078857 chr8:48970470:T:G 0.3164 0.1066 0.00299
cg00078861 chr5:155096973:T:A -0.4924 0.1214 4.991e-05
cg00078861 chr5:155388781:T:C 1.2271 0.3505 0.0004626
cg00078861 chr5:155293230:C:A 0.8475 0.2617 0.001202
cg00078861 chr5:154842839:T:A -0.6744 0.2257 0.002808
cg00078911 chr2:2693790:A:G 1.1793 0.2989 7.987e-05
cg00078911 chr2:2500800:T:G -0.6511 0.1708 0.000138
cg00078911 chr2:2638351:A:G -0.4712 0.1299 0.0002874
cg00078911 chr2:2718564:C:T -2.0186 0.5660 0.000362
cg00078940 chr5:134132234:A:G -0.5147 0.1206 1.964e-05
cg00078940 chr5:133833980:C:G -0.5046 0.1228 3.954e-05
cg00078940 chr5:134491764:G:C 0.5354 0.1446 0.0002133
cg00078940 chr5:133991468:A:T 0.4161 0.1372 0.002418
cg00078968 chr1:228269335:T:A 0.5685 0.1654 0.0005898
cg00078968 chr1:228502591:T:C -0.6233 0.1982 0.001664
cg00078968 chr1:228147424:C:T 1.0414 0.3546 0.003315
cg00078968 chr1:229206856:C:T -0.3279 0.1127 0.00361
cg00078996 chr12:131808863:GCAGAAGGAA:G -0.8985 0.0432 3.51e-96
cg00079023 chr5:139916236:G:A -0.7000 0.1765 7.276e-05
cg00079023 chr5:139531206:G:C -0.5136 0.1407 0.0002608
cg00079023 chr5:138496342:A:T -0.8250 0.2297 0.0003294
cg00079023 chr5:139147876:C:T -0.8706 0.2664 0.001083
cg00079056 chr9:32409042:T:A -1.4513 0.3471 2.899e-05
cg00079056 chr9:34074478:T:C -0.4378 0.1096 6.5e-05
cg00079056 chr9:32455322:C:T 0.4044 0.1132 0.0003524
cg00079056 chr9:32475688:A:G 0.3832 0.1279 0.002736
cg00079169 chr19:2786559:C:T 0.4660 0.1030 6.105e-06
cg00079169 chr19:2732988:T:C 0.4737 0.1080 1.156e-05
cg00079169 chr19:1970022:C:T -0.5639 0.1374 4.074e-05
cg00079169 chr19:3393014:C:T 0.5590 0.1412 7.504e-05
cg00079216 chr12:6554487:A:C 1.2314 0.3299 0.0001897
cg00079216 chr12:6787826:G:A -0.9022 0.2442 0.0002199
cg00079216 chr12:5977877:A:C 1.8940 0.5680 0.0008539
cg00079216 chr12:7662594:A:G 0.3387 0.1025 0.0009565
cg00079219 chr12:53916528:C:T -0.5767 0.1472 8.948e-05
cg00079219 chr12:53791143:C:T -0.9405 0.3038 0.001965
cg00079219 chr12:54198403:T:C -0.4534 0.1528 0.003015
cg00079219 chr12:54539887:G:A -1.1010 0.3774 0.00353
cg00079224 chr16:30427988:T:C 0.8348 0.2465 0.0007071
cg00079224 chr16:30992848:T:C -0.4012 0.1187 0.0007263
cg00079224 chr16:30573109:T:C 0.3702 0.1191 0.001888
cg00079224 chr16:29228508:G:A 0.3473 0.1170 0.003002
cg00079302 chr19:533314:G:A -1.1901 0.2857 3.098e-05
cg00079302 chr19:1955692:T:C -1.3838 0.3700 0.000184
cg00079302 chr19:891948:C:G -0.5831 0.1565 0.0001947
cg00079302 chr19:1191683:G:A 0.4477 0.1215 0.0002291
cg00079375 chr15:78852345:CTA:C -0.3868 0.0997 0.0001054
cg00079375 chr15:79332066:T:TA 0.5405 0.1397 0.0001094
cg00079375 chr15:78825094:G:C -0.3323 0.0911 0.0002634
cg00079375 chr15:79999173:C:T 0.8909 0.2922 0.002292
cg00079388 chr2:188004908:T:A -1.3422 0.3480 0.0001149
cg00079388 chr2:186893568:T:C 0.7216 0.1910 0.0001578
cg00079388 chr2:187351148:G:A 0.4949 0.1573 0.001658
cg00079388 chr2:187825982:A:G 1.3686 0.4435 0.002031
cg00079477 chr12:57368777:G:A 0.9679 0.0632 6.067e-53
cg00079477 chr12:57393114:T:C 0.8147 0.0820 3.004e-23
cg00079477 chr12:57273478:G:C -0.8365 0.0857 1.735e-22
cg00079477 chr12:57351178:G:C -0.8856 0.1101 8.479e-16
cg00079485 chr17:22188140:G:A -1.7011 0.4921 0.0005469
cg00079485 chr17:21864792:G:A -0.4387 0.1348 0.001136
cg00079485 chr17:20428437:TCA:T -0.9248 0.2914 0.001505
cg00079485 chr17:21503893:C:T -0.3510 0.1149 0.002256
cg00079551 chr2:39485235:T:C -0.3940 0.1015 0.0001032
cg00079551 chr2:40972473:T:G -0.3898 0.1034 0.0001622
cg00079551 chr2:40961182:G:A -1.4707 0.4407 0.0008463
cg00079551 chr2:40841566:T:C -1.2861 0.4024 0.001395
cg00079563 chr22:42382319:A:G 0.4835 0.1114 1.434e-05
cg00079563 chr22:43636193:T:G 2.5903 0.6840 0.0001523
cg00079563 chr22:44102177:A:G 0.9772 0.2686 0.0002747
cg00079563 chr22:44092752:G:T 1.7630 0.5616 0.001693
cg00079598 chr11:123802722:G:A 0.7032 0.1380 3.46e-07
cg00079598 chr11:123807299:CATTTT:C -0.5245 0.1087 1.403e-06
cg00079598 chr11:123920252:G:A -0.6321 0.1379 4.598e-06
cg00079598 chr11:123716403:T:C 0.5585 0.1230 5.576e-06
cg00079638 chr15:45398597:A:T 1.3076 0.3486 0.0001762
cg00079638 chr15:44883990:G:A 1.0881 0.3159 0.0005729
cg00079638 chr15:45127968:C:T 0.8805 0.2678 0.00101
cg00079638 chr15:44823830:T:A -1.6369 0.5716 0.00419
cg00079764 chr6:27690728:GA:G -0.4521 0.1450 0.001817
cg00079764 chr6:26927469:C:A 0.7355 0.2537 0.003743
cg00079764 chr6:28242756:TAC:T -0.5478 0.1906 0.004054
cg00079764 chr6:27573315:G:T 1.6700 0.7010 0.01721
cg00079785 chr8:48128293:C:T 1.1771 0.3310 0.0003761
cg00079785 chr8:48329773:C:T 0.8772 0.2470 0.0003828
cg00079785 chr8:47426407:CT:C -0.4640 0.1334 0.0005073
cg00079785 chr8:47221783:T:C -0.5875 0.1760 0.0008447
cg00079891 chr16:385524:G:T 0.4037 0.1164 0.0005231
cg00079891 chr16:93505:C:T -0.3486 0.1007 0.0005337
cg00079891 chr16:62114:G:A -0.6711 0.1959 0.0006121
cg00079891 chr16:341479:T:A 0.9230 0.2703 0.0006381
cg00079898 chr11:5801363:G:A -0.5116 0.1054 1.203e-06
cg00079898 chr11:5697828:C:T 0.5285 0.1453 0.0002768
cg00080012 chr11:86725600:G:A -1.3370 0.3275 4.463e-05
cg00080012 chr11:85019867:T:C 0.6369 0.1900 0.0008011
cg00080012 chr11:86520161:G:A 0.6562 0.2062 0.001463
cg00080012 chr11:85099292:T:G -1.4517 0.4945 0.003327
cg00080059 chr20:62152236:C:T 1.4860 0.3464 1.791e-05
cg00080059 chr20:61881019:A:G -0.5208 0.1460 0.0003623
cg00080059 chr20:62240699:C:G -0.4556 0.1319 0.0005534
cg00080059 chr20:61122734:A:G -0.6774 0.1978 0.0006155
cg00080060 chr7:3233265:G:C -0.4705 0.1197 8.414e-05
cg00080060 chr7:3252143:G:C -0.6757 0.1772 0.0001377
cg00080060 chr7:4637082:C:T 1.1492 0.3138 0.0002503
cg00080060 chr7:4886837:G:A 1.2031 0.3509 0.0006056
cg00080068 chr2:241988226:G:A -0.3631 0.1170 0.001909
cg00080068 chr2:242108475:T:G -1.6290 0.5700 0.004263
cg00080068 chr2:242038062:T:G 1.3991 0.4927 0.004513
cg00080068 chr2:241991259:G:C -0.8603 0.3043 0.004698
cg00080081 chr17:33950242:G:A -0.9548 0.2326 4.049e-05
cg00080081 chr17:34202691:G:T 1.2439 0.3131 7.083e-05
cg00080081 chr17:34404782:A:G -0.3646 0.1099 0.000905
cg00080081 chr17:33834536:C:A -0.5424 0.1748 0.001919
cg00080118 chr6:31188309:T:C 0.3803 0.0996 0.0001339
cg00080118 chr6:31482939:A:G 0.4300 0.1142 0.0001657
cg00080118 chr6:31139432:G:A 0.9112 0.2797 0.001121
cg00080118 chr6:31962286:G:A -1.7542 0.5619 0.001796
cg00080123 chr5:177047030:TTTTA:T 0.4582 0.1192 0.0001203
cg00080123 chr5:176355396:A:C 1.0492 0.2890 0.0002824
cg00080123 chr5:175854129:A:C 0.3335 0.1050 0.001499
cg00080123 chr5:177361292:A:G 0.7048 0.2395 0.003257
cg00080125 chr17:59305211:C:T -1.6772 0.4905 0.0006277
cg00080125 chr17:60481247:C:T -1.8801 0.5579 0.0007514
cg00080125 chr17:60164370:G:T 0.5080 0.1588 0.001382
cg00080125 chr17:59191080:G:A -1.1824 0.3763 0.001678
cg00080148 chr22:45052466:T:C -1.2036 0.2983 5.459e-05
cg00080148 chr22:44723143:G:A -0.6550 0.1629 5.803e-05
cg00080148 chr22:45051360:G:A 0.4841 0.1288 0.0001707
cg00080148 chr22:44376029:A:C -1.0048 0.2898 0.0005268
cg00080188 chr10:20622671:G:A 0.4392 0.1137 0.0001123
cg00080188 chr10:22552678:A:G -0.8117 0.2303 0.0004237
cg00080188 chr10:21509569:A:T -1.9619 0.5641 0.0005055
cg00080188 chr10:21563445:A:C -0.5969 0.1951 0.002219
cg00080252 chr8:117581928:T:TA -1.1853 0.3298 0.0003253
cg00080252 chr8:117408050:C:T 1.1567 0.3521 0.001021
cg00080252 chr8:118513783:A:G 0.3738 0.1152 0.001171
cg00080252 chr8:117102069:A:G 0.4129 0.1371 0.002599
cg00080312 chr3:45608754:T:C -0.4192 0.1070 8.919e-05
cg00080312 chr3:45165596:C:T -0.5765 0.1636 0.0004273
cg00080312 chr3:45843633:A:G 1.0565 0.3016 0.0004608
cg00080312 chr3:46002066:A:G -1.1298 0.3322 0.0006724
cg00080333 chr4:183628921:T:C 0.4937 0.1248 7.623e-05
cg00080333 chr4:184077750:G:C -1.7878 0.4882 0.0002504
cg00080333 chr4:183625166:A:G -0.4421 0.1210 0.0002575
cg00080333 chr4:184427145:A:G 0.3467 0.1037 0.0008256
cg00080418 chr2:87938322:G:A -1.2194 0.3752 0.001153
cg00080418 chr2:86736859:A:C -0.6648 0.2119 0.001705
cg00080418 chr2:87290867:A:G -0.9525 0.3182 0.00276
cg00080418 chr2:87935569:C:A -0.4526 0.1581 0.004188
cg00080423 chr5:1711374:C:T 0.3697 0.0956 0.0001109
cg00080423 chr5:1703926:C:T -2.1000 0.5502 0.0001353
cg00080423 chr5:1930946:A:G 0.4061 0.1154 0.000433
cg00080423 chr5:658769:C:T 1.3059 0.3734 0.0004703
cg00080682 chr22:50742531:A:G 0.5413 0.1422 0.0001408
cg00080682 chr22:50797551:G:A 0.4203 0.1122 0.0001807
cg00080682 chr22:50756699:T:C -0.6927 0.1908 0.0002821
cg00080682 chr22:50283063:C:T -1.0958 0.3327 0.0009885
cg00080706 chr14:68849490:C:A 0.7198 0.1603 7.12e-06
cg00080706 chr14:70020053:ATCT:A 0.6537 0.1821 0.0003311
cg00080706 chr14:70655881:A:G 0.4380 0.1310 0.0008256
cg00080706 chr14:68854492:G:A -2.2326 0.6953 0.001322
cg00080972 chr5:179559435:G:A 1.0677 0.0620 1.501e-66
cg00080972 chr5:179556747:G:A 0.9440 0.0822 1.553e-30
cg00080972 chr5:179559631:C:A -0.9044 0.0793 3.843e-30
cg00080972 chr5:179559260:C:G 0.8586 0.0974 1.177e-18
cg00080987 chr3:127198448:C:CT 1.7251 0.2169 1.823e-15
cg00080987 chr3:127281580:A:AT 1.0328 0.2079 6.751e-07
cg00080987 chr3:127221710:A:G 0.6596 0.1416 3.215e-06
cg00080987 chr3:127206493:C:T 1.0580 0.2502 2.353e-05
cg00081019 chr1:244397846:CTAAACTAAACTAAAA:C 0.7828 0.2236 0.0004641
cg00081019 chr1:242710955:C:CT 0.4122 0.1221 0.0007331
cg00081019 chr1:242862375:A:G 0.4777 0.1478 0.001229
cg00081019 chr1:243967973:G:A 0.3681 0.1193 0.002036
cg00081046 chr2:170362637:A:G 0.5923 0.1518 9.59e-05
cg00081046 chr2:171608823:GC:G 1.2251 0.3505 0.0004737
cg00081046 chr2:170244755:A:G 0.4991 0.1486 0.0007821
cg00081046 chr2:170307134:T:C -0.6677 0.2511 0.007834
cg00081084 chr19:35981019:C:T -0.6961 0.1772 8.528e-05
cg00081084 chr19:36516184:C:A -0.3664 0.1033 0.0003887
cg00081084 chr19:35649112:A:G -0.7708 0.2324 0.0009094
cg00081084 chr19:37403985:A:G -1.8208 0.5598 0.001143
cg00081087 chr7:34509010:T:C 1.1457 0.2997 0.0001316
cg00081087 chr7:34065411:G:A -1.4639 0.4026 0.0002765
cg00081087 chr7:35241620:A:C -1.1401 0.3313 0.0005787
cg00081087 chr7:34472802:CTTAT:C -0.7721 0.2424 0.001448
cg00081105 chr3:161393951:G:C -0.8527 0.2078 4.068e-05
cg00081105 chr3:160780681:G:A 1.5724 0.4404 0.0003568
cg00081105 chr3:161937843:G:A 1.0432 0.3028 0.0005704
cg00081105 chr3:161797642:A:G -1.0068 0.3789 0.007883
cg00081141 chr1:228041519:TCATC:T -0.9074 0.2386 0.0001429
cg00081141 chr1:227812033:G:A -0.6352 0.1755 0.0002966
cg00081141 chr1:228857501:T:G 0.9670 0.2907 0.0008791
cg00081141 chr1:228789191:C:T 0.3381 0.1074 0.001643
cg00081251 chr1:46465257:C:A 0.4005 0.1119 0.0003444
cg00081251 chr1:46311090:T:A 0.4157 0.1217 0.0006399
cg00081251 chr1:46873355:G:A 1.0062 0.3027 0.0008855
cg00081251 chr1:46175830:G:A 1.0981 0.3529 0.001861
cg00081324 chr17:48959542:G:C -0.6786 0.1819 0.0001918
cg00081324 chr17:48044908:A:G 0.7488 0.2178 0.0005841
cg00081324 chr17:48819640:G:T -0.8858 0.2800 0.001562
cg00081324 chr17:47225160:T:C 0.8937 0.3192 0.005117
cg00081347 chr17:78863914:T:C 0.7994 0.1799 8.814e-06
cg00081347 chr17:78267969:T:C 0.5333 0.1269 2.63e-05
cg00081347 chr17:77998004:T:C -0.9323 0.2499 0.0001916
cg00081347 chr17:78413728:G:A 0.5088 0.1405 0.0002945
cg00081404 chr2:106647058:T:C 1.1136 0.3323 0.0008056
cg00081404 chr2:107277552:C:T -0.5030 0.1508 0.0008515
cg00081404 chr2:106332693:T:C 1.0363 0.3167 0.001068
cg00081404 chr2:106369686:C:A -0.7292 0.2330 0.001751
cg00081417 chr6:140271550:T:C 0.5089 0.1468 0.0005266
cg00081417 chr6:140044134:C:T -1.5776 0.4924 0.001357
cg00081417 chr6:139526584:C:T -0.5093 0.1688 0.002558
cg00081417 chr6:139409901:A:G -0.2303 0.0915 0.01185
cg00081439 chr10:702764:G:T 1.0519 0.1996 1.363e-07
cg00081439 chr10:706074:C:T 0.6522 0.1721 0.0001504
cg00081439 chr10:596021:T:C 0.7886 0.2187 0.0003109
cg00081439 chr10:1242775:AGGACAGGAGCT:A 0.4075 0.1183 0.0005711
cg00081445 chr6:160496103:G:A 0.6104 0.1548 8.022e-05
cg00081445 chr6:160945769:G:A 0.3804 0.1081 0.0004347
cg00081445 chr6:161236625:C:T 1.9689 0.5668 0.0005132
cg00081445 chr6:161830307:G:A 0.6925 0.2139 0.001204
cg00081465 chr18:77160709:C:T 0.4229 0.1077 8.626e-05
cg00081465 chr18:78318906:G:A -0.6296 0.1682 0.0001813
cg00081465 chr18:78257046:T:C -0.7279 0.2074 0.000448
cg00081465 chr18:78092181:A:G 0.3663 0.1066 0.000592
cg00081574 chr2:222061712:A:G 1.3490 0.3444 8.956e-05
cg00081574 chr2:222046488:A:G 0.9393 0.2521 0.0001953
cg00081574 chr2:222982995:A:C -0.4958 0.1363 0.0002753
cg00081574 chr2:222066311:C:T 0.5781 0.1860 0.001887
cg00081602 chr5:73639150:CT:C -0.7371 0.1747 2.459e-05
cg00081602 chr5:72260789:G:A 0.6776 0.1707 7.211e-05
cg00081602 chr5:73906655:C:T 0.4165 0.1076 0.0001077
cg00081602 chr5:73880571:A:G 0.5776 0.2059 0.005041
cg00081666 chr6:83509178:C:A -0.9260 0.2193 2.407e-05
cg00081666 chr6:84669756:T:C -0.5957 0.1534 0.0001032
cg00081666 chr6:83505875:C:T -0.3559 0.1097 0.001176
cg00081666 chr6:84592444:A:G 0.7433 0.2384 0.001822
cg00081714 chr5:116494354:G:A -0.6185 0.1539 5.855e-05
cg00081714 chr5:116784533:C:A -0.4801 0.1250 0.0001221
cg00081714 chr5:115655455:A:C -0.8059 0.2166 0.0001994
cg00081714 chr5:115564161:C:G -0.9490 0.2691 0.0004204
cg00081729 chr1:240483238:A:C -0.3981 0.0899 9.581e-06
cg00081729 chr1:240496185:T:C -0.3799 0.1015 0.0001822
cg00081729 chr1:240070232:T:C -0.5469 0.1491 0.0002448
cg00081729 chr1:240323338:G:A 0.8145 0.2251 0.0002961
cg00081799 chr1:6078563:C:T 1.8497 0.4318 1.836e-05
cg00081799 chr1:5457863:A:G -0.6375 0.1841 0.0005361
cg00081799 chr1:5474888:T:G -0.7638 0.2229 0.0006116
cg00081799 chr1:6984624:TACTC:T 0.9729 0.2905 0.0008101
cg00081827 chr2:23533046:C:T 0.4413 0.1433 0.002067
cg00081827 chr2:25318767:G:C 1.3250 0.4434 0.002804
cg00081827 chr2:25287735:G:C 0.4794 0.1648 0.003633
cg00081827 chr2:24841288:G:C -0.3352 0.1172 0.004251
cg00081835 chr3:128602528:A:G 1.0987 0.2769 7.263e-05
cg00081835 chr3:128059043:TTAAA:T -0.6975 0.1918 0.0002767
cg00081835 chr3:129927501:C:T -0.5640 0.1641 0.0005869
cg00081835 chr3:129352070:C:A 1.0451 0.3539 0.003143
cg00081852 chr6:23107943:C:T 1.6226 0.3998 4.936e-05
cg00081852 chr6:21676111:A:G -1.1783 0.3137 0.0001729
cg00081852 chr6:21693829:G:A 1.1567 0.3106 0.000196
cg00081852 chr6:22607976:C:T 1.1428 0.3245 0.0004295
cg00081919 chr2:42888014:C:T -1.1858 0.3141 0.0001599
cg00081919 chr2:42968330:G:T 0.5589 0.1583 0.0004147
cg00081919 chr2:43181903:T:A 0.4877 0.1435 0.0006768
cg00081919 chr2:44166470:G:A 0.3869 0.1183 0.001076
cg00081935 chr12:3982424:A:G 1.2612 0.2947 1.868e-05
cg00081935 chr12:3287229:C:T 1.4817 0.3714 6.63e-05
cg00081935 chr12:3200144:T:TA -1.5019 0.4000 0.0001734
cg00081935 chr12:3980875:G:A -1.2238 0.3301 0.0002093
cg00081975 chr17:48816526:G:A -2.0999 0.5502 0.0001353
cg00081975 chr17:49129886:T:C -0.3333 0.0895 0.0001969
cg00081975 chr17:47856214:C:T 1.2365 0.3502 0.0004135
cg00081975 chr17:48875682:A:C 1.3995 0.4024 0.0005059
cg00082140 chr5:179329098:A:C -1.1289 0.3003 0.0001703
cg00082140 chr5:179138649:T:C 0.3613 0.1107 0.001102
cg00082140 chr5:180611696:C:T 0.9159 0.2833 0.001226
cg00082140 chr5:180003261:G:A 0.7148 0.2267 0.001619
cg00082178 chr6:168716227:C:A 2.0964 0.5607 0.0001849
cg00082178 chr6:170450617:C:T 1.6054 0.4399 0.0002626
cg00082178 chr6:170115962:A:C -0.3888 0.1231 0.001583
cg00082178 chr6:170242299:A:G -2.1059 0.6857 0.002133
cg00082182 chr1:92966085:G:A -0.5461 0.1312 3.171e-05
cg00082182 chr1:94842588:TC:T 1.1680 0.3520 0.0009058
cg00082182 chr1:93907322:T:C 0.3535 0.1118 0.001562
cg00082182 chr1:94881747:T:C -1.3849 0.4392 0.001614
cg00082219 chr2:220448325:G:T -0.6334 0.1499 2.392e-05
cg00082219 chr2:220230418:C:T 0.6236 0.1666 0.0001811
cg00082219 chr2:219947461:T:C 0.5995 0.1768 0.0006958
cg00082219 chr2:220784817:G:A -1.3836 0.4422 0.001752
cg00082235 chr12:7639700:G:A 0.3650 0.0941 0.0001041
cg00082235 chr12:6527226:G:A 1.1447 0.2997 0.0001339
cg00082235 chr12:5975698:T:C -0.5269 0.1395 0.0001594
cg00082235 chr12:7120914:G:A -1.0275 0.2746 0.000183
cg00082285 chr1:1159358:A:G 0.5081 0.0956 1.074e-07
cg00082285 chr1:1159105:C:T 0.4906 0.1000 9.313e-07
cg00082285 chr1:1131008:C:CT 0.4533 0.1165 9.919e-05
cg00082310 chr3:171810493:GGA:G 0.6039 0.1394 1.481e-05
cg00082310 chr3:171841708:T:TG 0.5289 0.1349 8.817e-05
cg00082310 chr3:172058207:C:T -1.3521 0.3693 0.0002509
cg00082310 chr3:171429960:C:T -1.5424 0.4928 0.001749
cg00082384 chr3:51787357:G:A 0.4273 0.1285 0.0008864
cg00082384 chr3:52214432:T:G 1.7235 0.5686 0.002437
cg00082384 chr3:52226766:A:G -0.3943 0.1336 0.003154
cg00082384 chr3:53247060:A:G 0.5374 0.1902 0.004711
cg00082411 chr7:98590396:G:A 0.7932 0.1814 1.221e-05
cg00082411 chr7:99732275:A:G -2.3206 0.5415 1.824e-05
cg00082411 chr7:99816860:G:A -1.4395 0.3722 0.0001099
cg00082411 chr7:99365532:T:C -0.5110 0.1611 0.001518
cg00082426 chr2:61907356:C:T -0.4943 0.1288 0.0001241
cg00082426 chr2:62468967:T:A -0.3640 0.0983 0.0002139
cg00082426 chr2:61677470:CATAT:C -1.9239 0.5564 0.0005451
cg00082426 chr2:62256488:C:T 0.8002 0.2328 0.0005873
cg00082491 chr6:31481439:A:T 0.3871 0.0980 7.87e-05
cg00082491 chr6:31352803:C:G -0.6044 0.1774 0.0006568
cg00082491 chr6:32260719:G:T 1.0186 0.3021 0.0007459
cg00082491 chr6:31483132:G:A -0.4321 0.1321 0.001071
cg00082497 chr1:32296720:A:G 1.6527 0.3992 3.476e-05
cg00082497 chr1:31861172:C:T 1.4861 0.4401 0.0007342
cg00082497 chr1:32858968:C:T -1.1279 0.3524 0.00137
cg00082497 chr1:32448323:A:G -1.4852 0.4902 0.002448
cg00082540 chr21:46368396:C:T -0.9658 0.3029 0.001429
cg00082540 chr21:46378404:G:A -1.3920 0.4422 0.001643
cg00082540 chr21:46295680:C:T -0.4046 0.1296 0.001799
cg00082540 chr21:45457482:G:A -2.7669 0.9820 0.004837
cg00082656 chr7:105692265:G:A -1.5477 0.3993 0.0001061
cg00082656 chr7:105448874:T:C 1.6467 0.4303 0.0001297
cg00082656 chr7:105895160:G:C 0.9370 0.2578 0.0002788
cg00082656 chr7:105778403:C:T -0.9327 0.2613 0.0003581
cg00082664 chr4:154489913:T:C -0.3974 0.1133 0.0004525
cg00082664 chr4:154707243:C:A -0.8605 0.2626 0.001049
cg00082664 chr4:154066270:G:A 1.8392 0.5688 0.001223
cg00082664 chr4:155376021:T:C 0.7370 0.2338 0.001621
cg00082713 chr3:43129711:C:T 2.0103 0.5626 0.0003526
cg00082713 chr3:43869380:T:C -0.3758 0.1188 0.001565
cg00082713 chr3:43752764:T:G 0.3413 0.1313 0.009348
cg00082713 chr3:43163665:G:A 0.3998 0.1574 0.01109
cg00082729 chr4:53756398:T:G -0.6305 0.0904 3.093e-12
cg00082729 chr4:53865370:T:A -2.1789 0.4789 5.372e-06
cg00082729 chr4:53745127:C:A -0.4594 0.1102 3.073e-05
cg00082729 chr4:54327491:C:T -1.0456 0.3477 0.002633
cg00082770 chr2:199715000:A:G -0.7613 0.1831 3.224e-05
cg00082770 chr2:201247848:T:G 2.0833 0.5649 0.0002263
cg00082770 chr2:200478679:AATAT:A 0.5224 0.1527 0.0006263
cg00082770 chr2:199639486:C:T -0.4054 0.1371 0.003102
cg00082787 chr22:28983743:C:A -1.3307 0.3731 0.0003612
cg00082787 chr22:28909073:G:T -0.5236 0.1547 0.000715
cg00082787 chr22:30292996:C:T 0.4208 0.1316 0.001381
cg00082787 chr22:29797004:G:A 1.1179 0.3527 0.001528
cg00082833 chr16:1577437:G:A -2.0771 0.4688 9.414e-06
cg00082833 chr16:1180887:C:T 1.1139 0.2661 2.833e-05
cg00082833 chr16:1131424:G:C -1.1468 0.3000 0.0001318
cg00082833 chr16:1502771:C:T -1.0701 0.3124 0.0006141
cg00082874 chr20:45553811:C:T -0.4385 0.1205 0.0002739
cg00082874 chr20:43906804:T:C 1.1646 0.3317 0.000446
cg00082874 chr20:44622793:C:T 0.7451 0.2123 0.0004481
cg00082874 chr20:43814692:C:T 0.4763 0.1390 0.0006089
cg00082897 chr22:50428710:T:C 0.7851 0.2238 0.0004509
cg00082897 chr22:50510850:AT:A 0.8473 0.2439 0.0005139
cg00082897 chr22:49988558:G:A -0.3443 0.1119 0.002089
cg00082897 chr22:50445299:G:A -1.0641 0.3535 0.002614
cg00082912 chr17:52655984:A:C 1.7769 0.4336 4.169e-05
cg00082912 chr17:52617867:G:A 1.2803 0.3502 0.0002561
cg00082912 chr17:51578064:T:C 1.1865 0.3513 0.0007304
cg00082912 chr17:53126477:A:C -0.7854 0.2486 0.001581
cg00082939 chr10:76826575:T:G 0.7174 0.1908 0.0001698
cg00082939 chr10:77442728:T:C 2.1008 0.5606 0.0001787
cg00082939 chr10:76499057:A:T 1.3746 0.4040 0.0006686
cg00082939 chr10:77228025:C:T -1.1107 0.3770 0.00322
cg00082954 chr6:136059009:T:C -0.5988 0.1283 3.046e-06
cg00082954 chr6:137580102:G:A 1.2296 0.2976 3.609e-05
cg00082954 chr6:136589643:C:T -1.3958 0.3730 0.0001821
cg00082954 chr6:137193414:G:A 1.0512 0.3128 0.0007772
cg00082981 chr6:29864918:T:C 0.7853 0.0596 1.363e-39
cg00082981 chr6:29939554:C:T 0.9025 0.1120 8.008e-16
cg00082981 chr6:29850057:A:AAG 0.8892 0.1373 9.398e-11
cg00083018 chr6:101586523:C:G -0.3572 0.0946 0.0001589
cg00083018 chr6:101315295:T:G -1.0078 0.3026 0.0008656
cg00083018 chr6:100968276:T:G 0.8740 0.2925 0.002804
cg00083018 chr6:101229947:A:C -2.0344 0.6878 0.003099
cg00083042 chr10:30594604:TC:T 1.4251 0.3476 4.133e-05
cg00083042 chr10:30855949:C:T -0.8305 0.2169 0.0001286
cg00083042 chr10:30840174:C:T -0.6106 0.1864 0.001055
cg00083042 chr10:30314068:C:T -2.2422 0.6919 0.001192
cg00083046 chr2:174709704:G:A 1.2795 0.3494 0.0002498
cg00083046 chr2:175163669:G:GGT 0.6633 0.2043 0.001168
cg00083046 chr2:174274466:A:T -0.3961 0.1288 0.002111
cg00083046 chr2:174424127:C:T -0.4111 0.1367 0.002629
cg00083059 chr6:39053936:C:T 0.4151 0.1039 6.456e-05
cg00083059 chr6:39940070:G:A 0.5015 0.1330 0.0001619
cg00083059 chr6:40724987:C:T -0.7805 0.2278 0.0006135
cg00083059 chr6:39815542:A:G 0.3508 0.1099 0.001406
cg00083072 chr11:64729273:G:A 1.6193 0.3976 4.649e-05
cg00083072 chr11:65359338:C:T 1.1924 0.3140 0.0001461
cg00083072 chr11:66250297:T:TG -0.4953 0.1594 0.001885
cg00083072 chr11:65974911:G:C 1.4086 0.4952 0.004452
cg00083139 chr2:197439853:G:A 0.5983 0.1483 5.449e-05
cg00083139 chr2:198894178:G:C 0.5127 0.1384 0.000213
cg00083139 chr2:199134966:T:C 1.7370 0.4893 0.0003851
cg00083139 chr2:198796522:C:G -0.3982 0.1357 0.00334
cg00083188 chr10:78982977:C:T 0.6099 0.1584 0.0001178
cg00083188 chr10:79152742:A:T 0.3758 0.1047 0.0003319
cg00083188 chr10:79869234:C:T 1.9600 0.5552 0.0004152
cg00083188 chr10:80233096:C:T -1.1698 0.3519 0.000888
cg00083193 chr15:64785956:C:T 2.6016 0.6845 0.0001444
cg00083193 chr15:65436764:A:G 0.7486 0.2030 0.0002254
cg00083193 chr15:64914878:C:T -2.4374 0.6750 0.0003047
cg00083193 chr15:65268878:C:T 0.9184 0.3043 0.002547
cg00083194 chr12:32833824:T:C -0.8553 0.1962 1.304e-05
cg00083194 chr12:32798262:AT:A 0.6469 0.1657 9.468e-05
cg00083194 chr12:32202826:G:C -0.7593 0.2001 0.0001483
cg00083194 chr12:33494529:A:G -1.6005 0.4937 0.001187
cg00083206 chr6:110397977:A:G -1.0089 0.0569 2.159e-70
cg00083206 chr6:110395004:G:A -1.0554 0.0700 2.541e-51
cg00083206 chr6:110387423:T:C -0.9198 0.0988 1.297e-20
cg00083223 chr13:112447177:C:G 0.4372 0.1047 2.963e-05
cg00083223 chr13:113015560:G:A -0.4854 0.1354 0.000336
cg00083223 chr13:112904735:G:A -1.1423 0.3312 0.0005635
cg00083223 chr13:113549288:A:G -0.4236 0.1299 0.001115
cg00083262 chr1:157903343:G:A 1.3585 0.3474 9.226e-05
cg00083262 chr1:157241621:C:A -2.4374 0.6750 0.000305
cg00083262 chr1:156959231:C:T 0.8211 0.2467 0.0008738
cg00083262 chr1:157889919:GAA:G -0.9351 0.2878 0.001156
cg00083265 chr7:5048321:C:T 1.7752 0.4808 0.000222
cg00083265 chr7:4583053:C:G 0.4651 0.1284 0.0002909
cg00083265 chr7:4886837:G:A 1.2037 0.3508 0.0006014
cg00083265 chr7:4201355:G:T -0.3561 0.1189 0.002744
cg00083359 chr8:143687919:G:A -0.6067 0.0934 8.277e-11
cg00083359 chr8:144283884:A:C -0.6286 0.1581 6.985e-05
cg00083359 chr8:144100573:T:TG 1.5747 0.4329 0.0002754
cg00083359 chr8:144620508:C:T 2.1444 0.6932 0.001978
cg00083399 chr16:86517788:G:C -0.5961 0.1293 3.998e-06
cg00083399 chr16:86866131:A:G 0.6781 0.1584 1.87e-05
cg00083399 chr16:87235068:G:A -1.6326 0.4374 0.0001894
cg00083399 chr16:86100974:G:A 1.3049 0.3692 0.0004094
cg00083401 chr3:52043297:GAGAAA:G 1.6615 0.4908 0.0007116
cg00083401 chr3:52275768:C:T -1.0249 0.3170 0.001223
cg00083401 chr3:51918787:G:GA -0.4608 0.1541 0.002785
cg00083401 chr3:52235731:C:T -1.9747 0.6895 0.004184
cg00083535 chr8:141735187:CATCTA:C -1.9591 0.5642 0.0005155
cg00083535 chr8:140561960:T:C 0.5213 0.1505 0.0005342
cg00083535 chr8:141153234:C:T -0.5062 0.1481 0.0006295
cg00083535 chr8:141246758:T:C -1.1222 0.3522 0.001441
cg00083596 chr7:4116390:C:T -2.0018 0.4834 3.453e-05
cg00083596 chr7:4196059:T:C 0.3991 0.1085 0.0002351
cg00083596 chr7:4384157:C:A 1.9587 0.5552 0.0004192
cg00083596 chr7:4386000:G:A 0.3659 0.1088 0.0007664
cg00083616 chr19:36556570:G:A 0.4315 0.1300 0.0008996
cg00083616 chr19:35339592:A:G 0.3759 0.1136 0.0009342
cg00083616 chr19:36104534:A:C 0.4012 0.1234 0.001154
cg00083616 chr19:35342234:A:G 1.5741 0.4941 0.001443
cg00083652 chr1:89349426:C:T 0.5760 0.1569 0.000241
cg00083652 chr1:90080153:T:G -1.0619 0.3161 0.0007818
cg00083652 chr1:89482248:C:CA -0.5726 0.1716 0.0008497
cg00083652 chr1:90135815:G:A 0.3877 0.1284 0.002528
cg00083659 chr22:37569682:A:G 0.5740 0.1187 1.329e-06
cg00083659 chr22:36721501:A:G -0.4083 0.1151 0.0003869
cg00083659 chr22:36725686:C:A -1.1812 0.3514 0.0007749
cg00083659 chr22:38336872:TAAGGGTCTCC:T -0.6825 0.2056 0.0009001
cg00083685 chr21:43188229:C:T -0.7990 0.2342 0.0006468
cg00083685 chr21:43403519:G:A -1.3726 0.4030 0.0006586
cg00083685 chr21:43995840:C:G -0.8597 0.2667 0.001269
cg00083685 chr21:44497120:A:G 0.8411 0.2720 0.001989
cg00083765 chr8:144367597:G:A -1.8421 0.4356 2.349e-05
cg00083765 chr8:144279227:C:T -1.0251 0.3023 0.0006957
cg00083765 chr8:144958885:G:A -0.9233 0.2831 0.001107
cg00083765 chr8:144553089:A:T -1.3152 0.4041 0.001135
cg00083790 chr12:132355143:G:A 0.8401 0.1397 1.789e-09
cg00083790 chr12:132367747:A:G -0.5660 0.1005 1.761e-08
cg00083790 chr12:132333164:C:T 0.7589 0.1712 9.316e-06
cg00083790 chr12:133253784:C:T 1.5363 0.3622 2.225e-05
cg00083801 chr17:4489374:C:G -0.5491 0.1454 0.0001586
cg00083801 chr17:4906159:C:T 0.8652 0.2460 0.000437
cg00083801 chr17:3658102:C:T -0.6491 0.1846 0.0004376
cg00083801 chr17:3814812:T:C -0.4101 0.1209 0.0006925
cg00083833 chr16:50879052:G:T -0.4109 0.1044 8.345e-05
cg00083833 chr16:49916177:C:A -0.8148 0.2160 0.0001621
cg00083833 chr16:51506598:G:A 0.6447 0.1733 0.000199
cg00083833 chr16:51171317:G:A -0.5213 0.1609 0.001197
cg00083937 chr22:50601349:C:A 0.7960 0.0568 1.388e-44
cg00083937 chr22:50610384:G:C 0.7858 0.0931 3.248e-17
cg00083959 chr15:51914283:C:CA -1.8750 0.5683 0.0009688
cg00083959 chr15:51358953:A:G 0.6813 0.2074 0.001022
cg00083959 chr15:50769030:A:C -0.5599 0.1761 0.001479
cg00083959 chr15:51035896:G:A -0.5616 0.1833 0.002186
cg00083993 chr5:145433753:C:G 2.4224 0.6877 0.0004271
cg00083993 chr5:146073941:G:A 0.3182 0.0912 0.0004846
cg00083993 chr5:145653100:C:T 1.2860 0.3716 0.0005386
cg00083993 chr5:145995676:G:GA 1.6276 0.4915 0.0009275
cg00084019 chr7:125751:G:C -0.7884 0.2199 0.0003371
cg00084019 chr7:597202:G:A 1.0121 0.2894 0.0004693
cg00084019 chr7:72504:T:C -0.5803 0.1764 0.001006
cg00084019 chr7:212512:C:T 0.3755 0.1227 0.002219
cg00084094 chr12:109403135:A:G 0.5240 0.1364 0.0001224
cg00084094 chr12:109244551:G:A -0.5188 0.1361 0.000138
cg00084094 chr12:108310460:T:G -0.3623 0.1014 0.0003524
cg00084094 chr12:110081432:T:G 0.6794 0.1944 0.0004746
cg00084131 chr3:69138746:T:C -0.7241 0.1795 5.48e-05
cg00084131 chr3:69364725:C:T 0.5194 0.1301 6.511e-05
cg00084131 chr3:69372462:C:G -0.4137 0.1069 0.0001091
cg00084131 chr3:69666302:A:T -0.3733 0.1190 0.001701
cg00084184 chr4:9505942:G:A 1.6225 0.3975 4.478e-05
cg00084184 chr4:10680764:G:C 0.4219 0.1371 0.00209
cg00084184 chr4:10476891:C:T 0.6527 0.2214 0.003196
cg00084184 chr4:9401896:C:A -2.7669 0.9820 0.004837
cg00084202 chr8:142672128:A:G 0.4510 0.1064 2.264e-05
cg00084202 chr8:142976988:A:G -0.8198 0.2096 9.161e-05
cg00084202 chr8:143927449:G:A 1.6592 0.4905 0.0007187
cg00084202 chr8:144312811:C:T -0.9479 0.3178 0.002857
cg00084271 chr1:160149040:G:A -1.2513 0.0553 2.24e-113
cg00084271 chr1:160151698:G:T -1.2360 0.0578 2.44e-101
cg00084271 chr1:160155085:G:A -1.2015 0.0766 1.663e-55
cg00084338 chr6:170058802:C:T -0.6184 0.1152 7.99e-08
cg00084338 chr6:170289280:TCTC:T -0.4102 0.0930 1.034e-05
cg00084338 chr6:170245362:T:G 0.7890 0.1923 4.079e-05
cg00084338 chr6:170061492:ATGT:A -1.3164 0.3456 0.0001395
cg00084347 chr12:123914608:G:A 0.4408 0.0939 2.666e-06
cg00084347 chr12:125018920:G:A 0.5996 0.1516 7.606e-05
cg00084347 chr12:123845213:A:G 0.3847 0.1042 0.0002229
cg00084347 chr12:124143862:A:G 1.3082 0.4041 0.001206
cg00084398 chr6:43295381:T:A -0.7456 0.1446 2.513e-07
cg00084398 chr6:43374853:A:G 0.4139 0.1052 8.357e-05
cg00084398 chr6:43305866:A:G 0.3748 0.0961 9.623e-05
cg00084398 chr6:42376536:CTTTTTTTTTTTT:C -1.1591 0.3510 0.0009588
cg00084432 chr13:36302022:A:G 0.6149 0.1693 0.0002803
cg00084432 chr13:36751455:A:G -0.5383 0.1574 0.0006243
cg00084432 chr13:36755216:T:C -0.5649 0.1678 0.0007586
cg00084432 chr13:37549992:G:T -0.3058 0.0996 0.002132
cg00084435 chr5:513670:C:A 0.4043 0.1068 0.0001523
cg00084435 chr5:927208:C:T 1.2784 0.3719 0.0005863
cg00084435 chr5:988097:C:T -1.2689 0.4049 0.001728
cg00084435 chr5:1001078:C:T -0.4925 0.1718 0.004157
cg00084577 chr16:30822575:G:A 0.6478 0.1294 5.544e-07
cg00084577 chr16:30752684:G:A -2.3367 0.5550 2.546e-05
cg00084577 chr16:30579139:A:C -1.4380 0.3707 0.0001049
cg00084577 chr16:31263554:C:T 0.5419 0.1975 0.006073
cg00084604 chr6:41314947:GA:G -1.7076 0.4381 9.716e-05
cg00084604 chr6:41568653:GTCTGTGGACCACAC:G -2.1016 0.5612 0.0001804
cg00084604 chr6:41490548:A:G 0.4872 0.1389 0.0004522
cg00084604 chr6:40764279:T:A -0.3810 0.1120 0.0006692
cg00084643 chr5:125259050:C:T 1.7568 0.4814 0.000263
cg00084643 chr5:124955274:C:T 0.4443 0.1311 0.0006979
cg00084643 chr5:126588973:G:T 0.4437 0.1311 0.0007158
cg00084643 chr5:126865540:A:G 0.3732 0.1173 0.001459
cg00084687 chr7:91535964:G:A -0.5012 0.1427 0.0004452
cg00084687 chr7:91237915:C:T -0.6108 0.1845 0.0009345
cg00084687 chr7:92859856:G:C 1.0330 0.3541 0.003529
cg00084687 chr7:91086660:GGT:G 0.7358 0.2558 0.004022
cg00084720 chr8:94728600:C:T -1.1111 0.2877 0.0001123
cg00084720 chr8:94568748:A:G -0.4348 0.1168 0.0001965
cg00084720 chr8:95168890:C:T -0.9044 0.2673 0.0007144
cg00084720 chr8:94869395:C:T 1.3286 0.4038 0.001002
cg00084770 chr10:88263499:G:T 0.8049 0.2041 8.002e-05
cg00084770 chr10:88726061:C:T -1.7151 0.4829 0.0003827
cg00084770 chr10:88856062:CT:C -2.0042 0.5662 0.0004011
cg00084770 chr10:88641567:G:A -0.3637 0.1190 0.00224
cg00084798 chr8:142944906:G:A -0.9201 0.2091 1.08e-05
cg00084798 chr8:143639088:T:C -1.1076 0.3006 0.0002294
cg00084798 chr8:142484399:G:A -0.9580 0.2696 0.0003796
cg00084798 chr8:142216971:C:T 1.3088 0.3734 0.0004559
[truncated: 98,777,683 more chars]
