# Supplementary material for: Incorporation of DNA methylation quantitative trait loci (mQTLs) in epigenome-wide association analysis: application to birthweight effects in neonatal whole blood
Source: Clin Epigenetics. 2022 Dec 1;14:158. doi: 10.1186/s13148-022-01385-6 (PMC9714153; doi:10.1186/s13148-022-01385-6)
Supplement: Supplementary file 4 — Additional file 4. Supplement Tables S1–S8. [file 13148_2022_1385_MOESM4_ESM.xlsx]

## Sheet: S1
Number of subjects included in the study by dataset
DNA Methylation Illumina Array Type	Dataset	Ethnicity	Sex	N
Illumina 450K array	1	NLW	Male	101
			Female	67
		LAT	Male	97
			Female	77
	2	NLW	Male	69
			Female	36
		LAT	Male	119
			Female	101
Illumina EPIC array	3	NLW	Male	92
			Female	68
		LAT	Male	178
			Female	140
	4	NLW	Male	80
			Female	57
		LAT	Male	201
			Female	155
Abbreviateions: NLW: non-latino whites LAT: latinos

## Sheet: S2
Table S1: CpGs sharing identical SNP or SNPs in LD as matched mQTL across different datasets
sets compared	total Shared CpGs With mQTL_n	CpGs with identical SNP_n	CpGs with SNPs in LD_n	CpGs with identical or LD SNP(s)_n	CpGs with identical SNP_%	CpGs with SNPs in LD_%	CpGs with identical or LD SNP(s)_%
NLW1.NLW2	38055	12343	16376	28719	0.324346	0.430325	0.754671
LAT1.LAT2	49139	15573	22685	38258	0.316917	0.46165	0.778567
NLW1.LAT1	42505	12748	19318	32066	0.299918	0.454488	0.754405
NLW2.LAT2	41775	12659	18367	31026	0.303028	0.439665	0.742693
NLW3.NLW4	103191	34552	44825	79377	0.334835	0.434389	0.769224
LAT3.LAT4	166602	54903	76866	131769	0.329546	0.461375	0.790921
NLW3.LAT3	137227	42365	61552	103917	0.308722	0.448541	0.757264
NLW4.LAT4	113139	35655	49956	85611	0.315143	0.441545	0.756689
Abbreviateions: NLW: non-latino whites LAT: latinos

## Sheet: S3
Table S2: Significant CpGs associated with birthweight from the 450K array datasets
CpG	Effect	StdErr	P-value	Direction	set1_snp	set2_snp	chr	pos	Relation_to_Island	UCSC_RefGene_Name	UCSC_RefGene_Group	Probe_maf	CpG_maf	tss	fdr	bonferroni
cg25124943	-2.31323e-05	3.24312e-06	9.839e-13	--	none	none	chr10	4117248	OpenSea			NA	NA	0	4.12606e-07	4.12606e-07
cg03048432	-2.72167e-05	4.10619e-06	3.397e-11	--	none	none	chr14	51290751	OpenSea	NIN;NIN;NIN;NIN	5'UTR;5'UTR;TSS1500;5'UTR	NA	NA	1	7.1228e-06	1.42456e-05
cg20076442	-2.85932e-05	4.47567e-06	1.674e-10	--	none	none	chr8	72745197	OpenSea			NA	NA	0	2.34002e-05	7.02005e-05
cg20294319	-2.85393e-05	4.65387e-06	8.657e-10	--	chr13:46672689:G:C	chr13:46672689:G:C	chr13	47253842	OpenSea	LRCH1;LRCH1;LRCH1	Body;Body;Body	NA	NA	0	9.07596e-05	0.000363038
cg20068209	-2.98668e-05	4.93495e-06	1.43e-09	--	none	none	chr6	75988568	OpenSea	TMEM30A;TMEM30A	Body;Body	NA	NA	0	0.000118958	0.000599682
cg03753191	-1.9528e-05	3.24175e-06	1.702e-09	--	none	none	chr13	43566902	S_Shore	EPSTI1;EPSTI1	TSS1500;TSS1500	NA	NA	1	0.000118958	0.000713747
cg04521626	-2.30337e-05	3.88892e-06	3.163e-09	--	chr17:4776060:G:A	chr17:4776060:G:A	chr17	4714200	S_Shelf	PLD2	Body	NA	NA	0	0.00016984	0.00132643
cg07810039	-2.825e-05	4.77279e-06	3.24e-09	--	none	none	chr1	218524558	OpenSea	TGFB2;TGFB2	Body;Body	NA	NA	0	0.00016984	0.00135872
cg24746938	-1.66524e-05	2.83026e-06	4.012e-09	--	chr2:224683332:A:G	chr2:224683332:A:G	chr2	225543274	OpenSea			NA	NA	0	0.00018694	0.00168246
cg04246167	-1.81755e-05	3.10081e-06	4.586e-09	--	none	none	chr3	58984465	OpenSea	C3orf67	5'UTR	NA	NA	0	0.000192318	0.00192318
cg02001279	-2.32385e-05	3.98341e-06	5.418e-09	--	chr19:936353:C:G	chr19:936353:C:G	chr19	940967	Island	ARID3A	Body	NA	NA	0	0.000206553	0.00227208
cg09476997	3.12877e-05	5.41053e-06	7.349e-09	++	chr16:3033163:G:A	chr16:3033163:G:A	chr16	2087932	N_Shore	SLC9A3R2;SLC9A3R2	Body;Body	NA	NA	0	0.000246518	0.00308186
cg26129353	-1.86714e-05	3.2325e-06	7.642e-09	--	none	none	chr18	55316927	S_Shore	ATP8B1	Body	NA	NA	0	0.000246518	0.00320473
cg01824466	-2.51432e-05	4.38515e-06	9.825e-09	--	none	none	chr8	95959531	N_Shore	TP53INP1;TP53INP1	5'UTR;5'UTR	NA	NA	0	0.000294299	0.00412019
cg14276580	-2.17214e-05	3.81562e-06	1.25e-08	--	chr13:40099194:A:G	chr13:40099194:A:G	chr13	40527020	OpenSea			NA	NA	0	0.000349465	0.00524198
cg02824029	-1.6105e-05	2.84536e-06	1.513e-08	--	chr6:29602178:G:A	chr6:29602178:G:A	chr6	29570008	OpenSea	GABBR1;GABBR1;GABBR1	3'UTR;3'UTR;3'UTR	NA	NA	0	0.000382109	0.00634489
cg25953130	-3.40537e-05	6.02081e-06	1.549e-08	--	none	none	chr10	63753550	OpenSea	ARID5B	Body	NA	NA	0	0.000382109	0.00649586
cg02567488	-2.12972e-05	3.81578e-06	2.387e-08	--	chr6:32866452:A:G	chr6:32866452:A:G	chr6	32822565	S_Shore	PSMB9;PSMB9;TAP1	Body;Body;TSS1500	NA	0.010055	1	0.000530378	0.0100101
cg02430430	-1.95342e-05	3.50065e-06	2.403e-08	--	none	none	chr15	74532450	OpenSea	CCDC33	Body	NA	NA	0	0.000530378	0.0100772
cg07408552	-1.69162e-05	3.06968e-06	3.573e-08	--	none	none	chr17	40611995	S_Shore	ATP6V0A1;ATP6V0A1;ATP6V0A1	5'UTR;5'UTR;5'UTR	NA	NA	0	0.000749183	0.0149837
cg14258501	-1.96716e-05	3.59179e-06	4.331e-08	--	chr6:31774813:A:G	chr6:31774813:A:G	chr6	31680228	OpenSea	LY6G6E;LY6G6E	Body;Body	NA	NA	0	0.000864876	0.0181624
cg09294084	2.25835e-05	4.13985e-06	4.893e-08	++	chr13:112992530:T:G	chr13:112992530:T:G	chr13	113646732	N_Shore	MCF2L;MCF2L	Body;Body	NA	NA	0	0.00093269	0.0205192
cg18554395	2.14582e-05	3.94789e-06	5.469e-08	++	none	none	chr19	2555791	Island	GNG7	5'UTR	NA	NA	0	0.00099716	0.0229347
cg09195098	-2.57504e-05	4.74728e-06	5.82e-08	--	chr6:10535358:C:A	chr6:10535358:C:A	chr6	10529972	OpenSea	GCNT2	Body	NA	NA	0	0.00100092	0.0244066
cg25341313	-1.52814e-05	2.81956e-06	5.967e-08	--	none	none	chr1	235069288	OpenSea			NA	NA	0	0.00100092	0.0250231
cg26867545	3.36142e-05	6.22204e-06	6.574e-08	++	chr10:22498773:T:G	chr10:22498773:T:G	chr10	21803830	N_Shore	C10orf140	3'UTR	NA	NA	0	0.00106033	0.0275686
cg19439123	-2.35532e-05	4.38185e-06	7.651e-08	--	none	none	chr17	17687621	S_Shore	RAI1	5'UTR	NA	NA	0	0.00114754	0.0320851
cg13066703	-1.62038e-05	3.01472e-06	7.662e-08	--	none	none	chr1	211526705	OpenSea	TRAF5;TRAF5;TRAF5	Body;Body;Body	NA	NA	0	0.00114754	0.0321312
cg07738730	2.5841e-05	4.84854e-06	9.84e-08	++	none	none	chr17	47077165	S_Shore	IGF2BP1;IGF2BP1	Body;Body	NA	NA	0	0.00140553	0.0412648
cg13687834	-2.7459e-05	5.15676e-06	1.01e-07	--	chr10:3472519:T:C	chr10:3472519:T:C	chr10	3514783	OpenSea			NA	NA	0	0.00140553	0.0423552
cg12847013	-1.76962e-05	3.32647e-06	1.039e-07	--	chr3:159828995:G:A	chr3:159828995:G:A	chr3	159563158	OpenSea	SCHIP1	Body	NA	0.023788	0	0.00140553	0.0435713
cg07698196	-1.54893e-05	2.92329e-06	1.167e-07	--	chr7:150788995:G:A	chr7:150788995:G:A	chr7	150485638	OpenSea	LOC100128542	Body	NA	NA	0	0.00151477	0.0489391
cg05922714	-2.09717e-05	3.96088e-06	1.192e-07	--	none	none	chr16	48537907	OpenSea			NA	0.045746	0	0.00151477	0.0499875

## Sheet: S4
Table S3: Significant CpGs associated with birthweight from the EPIC array datasets
CpG	Effect	StdErr	P-value	Direction	set3_snp	set4_snp	chr	pos	Relation_to_Island	UCSC_RefGene_Name	UCSC_RefGene_Group	Methyl450_Loci	CpG_maf	Probe_maf	tss	fdr	bonferroni
cg20068209	-3.82455e-05	3.25406e-06	6.803e-32	--	chr6:75284856:G:A	chr6:75284856:G:A	chr6	75988568	OpenSea	TMEM30A;TMEM30A	Body;Body	TRUE	NA	NA	0	5.13171e-26	5.13171e-26
cg20076442	-4.74863e-05	4.07002e-06	1.872e-31	--	none	none	chr8	72745197	OpenSea			TRUE	NA	NA	0	7.06053e-26	1.41211e-25
cg25124943	-2.82827e-05	2.4341e-06	3.286e-31	--	none	none	chr10	4117248	OpenSea			TRUE	NA	NA	0	8.26243e-26	2.47873e-25
cg09797037	2.48022e-05	2.14948e-06	8.418e-31	++	chr1:11072581:T:G	chr1:11072581:T:G	chr1	11132717	OpenSea	EXOSC10;EXOSC10	Body;Body		NA	NA	0	1.58749e-25	6.34995e-25
cg20040976	-4.18843e-05	3.74133e-06	4.313e-29	--	none	none	chr15	70766226	OpenSea				NA	NA	0	6.50685e-24	3.25343e-23
cg12732215	-3.76937e-05	3.45137e-06	9.112e-28	--	none	none	chr3	37795217	OpenSea	ITGA9-AS1;ITGA9	Body;Body		NA	0.021033	0	1.14558e-22	6.87345e-22
cg07361047	-3.60834e-05	3.33656e-06	2.938e-27	--	chr6:167119202:T:C	chr6:167119202:T:C	chr6	167533317	OpenSea	CCR6	5'UTR		NA	NA	0	3.16603e-22	2.21622e-21
cg25953130	-6.16318e-05	5.74479e-06	7.496e-27	--	none	none	chr10	63753550	OpenSea	ARID5B	Body	TRUE	NA	NA	0	7.06807e-22	5.65446e-21
cg04493806	2.57645e-05	2.41655e-06	1.538e-26	++	chr19:19535463:T:C	chr19:19535463:T:C	chr19	19635145	OpenSea	NDUFA13	Body		NA	NA	0	1.28907e-21	1.16016e-20
cg25017876	-5.23675e-05	4.96458e-06	5.176e-26	--	chr10:96306983:C:T	chr10:96306983:C:T	chr10	98066585	OpenSea	DNTT;DNTT	Body;Body		NA	NA	0	3.57347e-21	3.90441e-20
cg26494587	-2.53102e-05	2.39962e-06	5.211e-26	--	chr4:16123041:C:T	chr4:16123041:C:T	chr4	16124835	OpenSea				NA	NA	0	3.57347e-21	3.93081e-20
cg09267676	-3.27314e-05	3.12348e-06	1.077e-25	--	none	none	chr11	95385298	OpenSea				NA	0.032118	0	6.77011e-21	8.12413e-20
cg10120264	-3.98784e-05	3.8377e-06	2.719e-25	--	none	none	chr4	74682895	OpenSea				NA	NA	0	1.57771e-20	2.05102e-19
cg12856497	-3.47032e-05	3.34859e-06	3.633e-25	--	chr17:57345895:G:A	chr17:57345895:G:A	chr17	55525538	OpenSea	MSI2;MSI2	Body;Body		NA	NA	0	1.95749e-20	2.74048e-19
cg02001279	-3.43509e-05	3.33001e-06	5.993e-25	--	chr19:940928:G:C	chr19:940928:G:C	chr19	940967	Island	ARID3A	Body	TRUE	NA	NA	0	3.0138e-20	4.5207e-19
cg19274030	-4.2928e-05	4.17731e-06	8.996e-25	--	none	none	chr3	98489745	OpenSea	ST3GAL6;ST3GAL6;ST3GAL6;ST3GAL6;ST3GAL6;ST3GAL6	5'UTR;5'UTR;5'UTR;Body;Body;Body		NA	NA	0	4.24122e-20	6.78595e-19
cg18878242	-4.74723e-05	4.64029e-06	1.448e-24	--	none	none	chr3	186848672	OpenSea	RPL39L	5'UTR		NA	NA	0	6.13941e-20	1.09227e-18
cg05119721	-2.01701e-05	1.97178e-06	1.465e-24	--	chr22:20529162:C:T	chr22:20529162:C:T	chr22	20878522	OpenSea	MED15;MED15;MED15;MED15;MED15;MED15	5'UTR;Body;Body;Body;Body;5'UTR		NA	NA	0	6.13941e-20	1.10509e-18
cg03901411	-5.23155e-05	5.11851e-06	1.6e-24	--	none	none	chr14	22901486	OpenSea				0.015639	NA	0	6.35225e-20	1.20693e-18
cg25954315	-2.04737e-05	2.01203e-06	2.547e-24	--	none	none	chr12	4257682	OpenSea				NA	NA	0	9.60639e-20	1.92128e-18
cg20782117	-3.33063e-05	3.2766e-06	2.844e-24	--	none	none	chr7	95865631	OpenSea	SLC25A13;SLC25A13;SLC25A13	Body;Body;Body	TRUE	NA	NA	0	1.02158e-19	2.14531e-18
cg15896766	-2.59966e-05	2.57384e-06	5.507e-24	--	none	none	chr6	139454831	N_Shore	HECA	TSS1500		NA	NA	1	1.88823e-19	4.1541e-18
cg20497682	-3.36013e-05	3.34076e-06	8.471e-24	--	chr13:33284915:A:C	chr13:33284915:A:C	chr13	33858444	OpenSea	STARD13;STARD13	Body;Body		NA	NA	0	2.77823e-19	6.38993e-18
cg11387576	-2.128e-05	2.12264e-06	1.181e-23	--	chr9:17295543:C:G	chr9:17295543:C:G	chr9	18260848	OpenSea				NA	NA	0	3.71193e-19	8.90864e-18
cg03930153	-5.1829e-05	5.17908e-06	1.414e-23	--	chr3:177151190:G:A	chr3:177151190:G:A	chr3	176868896	OpenSea	TBL1XR1	5'UTR	TRUE	NA	NA	0	4.26649e-19	1.06662e-17
cg18001737	-3.36226e-05	3.36517e-06	1.663e-23	--	chr1:150157804:T:C	chr1:150157804:T:C	chr1	150081706	OpenSea	VPS45;VPS45;VPS45;VPS45;VPS45	Body;Body;Body;Body;Body		NA	NA	0	4.74949e-19	1.25445e-17
cg00442282	-1.33588e-05	1.33732e-06	1.7e-23	--	chr17:40777136:A:C	chr17:40777136:A:C	chr17	38471064	N_Shore	RARA	5'UTR	TRUE	NA	NA	0	4.74949e-19	1.28236e-17
cg19744173	-1.95873e-05	1.96991e-06	2.7e-23	--	none	none	chr2	112913178	N_Shelf	FBLN7;FBLN7	Body;Body	TRUE	NA	NA	0	7.2739e-19	2.03669e-17
cg26937706	-2.62684e-05	2.66904e-06	7.431e-23	--	chr6:156280371:G:T	chr6:156280371:G:T	chr6	156601452	OpenSea				NA	NA	0	1.93291e-18	5.60543e-17
cg09030826	-2.72929e-05	2.78463e-06	1.112e-22	--	none	none	chr5	81121345	OpenSea				NA	NA	0	2.79605e-18	8.38815e-17
cg12036735	-3.02827e-05	3.09824e-06	1.453e-22	--	none	none	chr8	20169916	OpenSea			TRUE	NA	NA	0	3.53562e-18	1.09604e-16
cg21155834	-1.47296e-05	1.5083e-06	1.58e-22	--	chr2:148844865:GTT:G	chr2:148844865:GTT:G	chr2	149282209	OpenSea			TRUE	0.010417	NA	0	3.7245e-18	1.19184e-16
cg13586051	-2.24585e-05	2.3102e-06	2.443e-22	--	chr3:58185780:G:A	chr3:58185780:G:A	chr3	58200471	OpenSea	DNASE1L3	TSS200	TRUE	NA	NA	1	5.58433e-18	1.84283e-16
cg00587472	-2.68719e-05	2.77212e-06	3.21e-22	--	none	none	chr2	6952860	OpenSea			TRUE	NA	NA	0	7.12176e-18	2.4214e-16
cg13492133	3.3713e-05	3.47902e-06	3.314e-22	++	chr1:183859500:G:T	chr1:183859500:G:T	chr1	183516266	OpenSea	SMG7;SMG7;SMG7	Body;Body;Body	TRUE	NA	NA	0	7.14243e-18	2.49985e-16
cg13066703	-2.47999e-05	2.56231e-06	3.713e-22	--	chr1:210615822:T:C	chr1:210615822:T:C	chr1	211526705	OpenSea	TRAF5;TRAF5;TRAF5	Body;Body;Body	TRUE	NA	NA	0	7.78008e-18	2.80083e-16
cg25975961	-5.19e-05	5.36983e-06	4.241e-22	--	none	none	chr7	150600818	OpenSea				NA	NA	0	8.47033e-18	3.19911e-16
cg26095923	-3.33558e-05	3.45137e-06	4.267e-22	--	chr10:61988118:CT:C	chr10:61988118:CT:C	chr10	63747939	OpenSea	ARID5B	Body		NA	NA	0	8.47033e-18	3.21873e-16
cg25020550	-2.35317e-05	2.43755e-06	4.735e-22	--	chr8:133014975:C:T	chr8:133014975:C:T	chr8	134028958	OpenSea	TG	Body	TRUE	NA	NA	0	9.15834e-18	3.57175e-16
cg20407747	-2.9179e-05	3.0237e-06	4.911e-22	--	chr8:58966021:T:C	chr8:58966021:T:C	chr8	59941881	OpenSea	TOX	Body		NA	NA	0	9.26129e-18	3.70451e-16
cg18183624	4.98136e-05	5.1774e-06	6.498e-22	++	none	none	chr17	47076904	S_Shore	IGF2BP1;IGF2BP1	Body;Body	TRUE	NA	NA	0	1.19552e-17	4.90164e-16
cg08716255	-3.2677e-05	3.40084e-06	7.36e-22	--	chr11:95700181:G:A	chr11:95700181:G:A	chr11	95433344	OpenSea			TRUE	NA	NA	0	1.32187e-17	5.55187e-16
cg21180953	-2.99648e-05	3.13065e-06	1.054e-21	--	none	none	chr18	42489607	OpenSea	SETBP1	Body		NA	NA	0	1.81725e-17	7.95064e-16
cg03208825	-2.79625e-05	2.92162e-06	1.06e-21	--	none	none	chr12	6178792	OpenSea	VWF	Body		NA	NA	0	1.81725e-17	7.9959e-16
cg19024056	-3.3503e-05	3.50743e-06	1.272e-21	--	chr4:89852637:A:AC	chr4:89852637:A:AC	chr4	90851085	OpenSea	MMRN1	Body		NA	NA	0	2.13224e-17	9.59508e-16
cg27485596	-4.59879e-05	4.82065e-06	1.432e-21	--	chr13:111177311:C:A	chr13:111177311:C:A	chr13	111829530	OpenSea	ARHGEF7;ARHGEF7;ARHGEF7;ARHGEF7	Body;5'UTR;Body;Body	TRUE	NA	NA	0	2.34826e-17	1.0802e-15
cg04669722	-7.72157e-06	8.11327e-07	1.779e-21	--	none	none	chr5	158669206	OpenSea				NA	NA	0	2.85522e-17	1.34195e-15
cg22279720	-3.33672e-05	3.51224e-06	2.094e-21	--	none	none	chr10	33603872	OpenSea	NRP1;NRP1;NRP1;NRP1;NRP1;NRP1	Body;Body;Body;Body;Body;Body		NA	NA	0	3.29076e-17	1.57957e-15
cg24797865	-3.07752e-05	3.24293e-06	2.312e-21	--	none	none	chr21	46331470	OpenSea	ITGB2;ITGB2;ITGB2	5'UTR;5'UTR;5'UTR		NA	0.0119	0	3.55921e-17	1.74401e-15
cg23703946	-5.84149e-05	6.18011e-06	3.322e-21	--	chr2:40212457:G:A	chr2:40212457:G:A	chr2	40445954	OpenSea	SLC8A1-AS1;SLC8A1;SLC8A1;SLC8A1;SLC8A1;SLC8A1	Body;Body;Body;Body;Body;Body		NA	0.0243	0	5.01177e-17	2.50588e-15
cg09476997	4.18764e-05	4.43213e-06	3.442e-21	++	none	none	chr16	2087932	N_Shore	SLC9A3R2;SLC9A3R2	Body;Body	TRUE	NA	NA	0	5.09099e-17	2.5964e-15
cg13609344	-2.77615e-05	2.94072e-06	3.714e-21	--	chr8:119627330:G:A	chr8:119627330:G:A	chr8	120631500	OpenSea	ENPP2;ENPP2;ENPP2;ENPP2;ENPP2;ENPP2	ExonBnd;ExonBnd;ExonBnd;Body;Body;Body		NA	NA	0	5.38766e-17	2.80158e-15
cg19572574	-3.21697e-05	3.41698e-06	4.746e-21	--	none	none	chr10	63592731	OpenSea				NA	NA	0	6.75481e-17	3.58005e-15
cg09352285	-2.48833e-05	2.64393e-06	4.892e-21	--	none	none	chr20	47919910	OpenSea				NA	NA	0	6.83367e-17	3.69018e-15
cg04521626	-2.73909e-05	2.91717e-06	6.026e-21	--	none	none	chr17	4714200	S_Shelf	PLD2	Body	TRUE	NA	NA	0	8.26471e-17	4.54559e-15
cg24154833	-2.13931e-05	2.28108e-06	6.693e-21	--	none	none	chr2	113582141	OpenSea				NA	NA	0	9.01559e-17	5.04873e-15
cg23418161	-1.43517e-05	1.54489e-06	1.546e-20	--	none	none	chr2	198188331	OpenSea				NA	NA	0	2.04595e-16	1.16619e-14
cg14368221	-2.62153e-05	2.82408e-06	1.651e-20	--	chr9:18273102:T:C	chr9:18273102:T:C	chr9	18260702	OpenSea				NA	NA	0	2.14724e-16	1.2454e-14
cg08282819	-3.0073e-05	3.24115e-06	1.719e-20	--	chr16:27426650:A:G	chr16:27426650:A:G	chr16	27437900	OpenSea	IL21R;IL21R;IL21R	TSS1500;5'UTR;5'UTR	TRUE	NA	NA	1	2.19779e-16	1.29669e-14
cg20223214	-2.77997e-05	2.99999e-06	1.922e-20	--	chr14:68444837:T:C	chr14:68444837:T:C	chr14	68911660	OpenSea	RAD51B;RAD51B;RAD51B	Body;Body;Body		NA	NA	0	2.41637e-16	1.44982e-14
cg17307655	-2.71087e-05	2.93091e-06	2.261e-20	--	none	none	chr9	117214672	OpenSea	DFNB31;DFNB31;DFNB31	5'UTR;Body;Body		NA	NA	0	2.79597e-16	1.70554e-14
cg04429328	-2.13526e-05	2.31043e-06	2.423e-20	--	none	none	chr5	135352861	OpenSea				NA	NA	0	2.94797e-16	1.82774e-14
cg08817867	-2.33703e-05	2.533e-06	2.8e-20	--	none	none	chr17	19656554	OpenSea			TRUE	NA	NA	0	3.35258e-16	2.11212e-14
cg25519315	-3.93877e-05	4.27993e-06	3.485e-20	--	chr2:208256243:T:G	chr2:208256243:T:G	chr2	209231528	OpenSea	PTH2R	5'UTR		NA	NA	0	4.10756e-16	2.62884e-14
cg07810039	-3.29753e-05	3.58391e-06	3.549e-20	--	chr1:218345080:G:GTCCT	chr1:218345080:G:GTCCT	chr1	218524558	OpenSea	TGFB2;TGFB2	Body;Body	TRUE	NA	NA	0	4.11864e-16	2.67712e-14
cg16058496	1.78664e-05	1.94259e-06	3.674e-20	++	none	none	chr11	64527499	OpenSea	PYGM;PYGM;PYGM;PYGM	1stExon;1stExon;5'UTR;5'UTR		NA	NA	0	4.1991e-16	2.77141e-14
cg00506306	-3.6234e-05	3.95185e-06	4.78e-20	--	chr7:51145411:A:G	chr7:51145411:A:G	chr7	51207974	OpenSea	COBL;COBL;COBL	Body;Body;Body		NA	NA	0	5.38164e-16	3.6057e-14
cg27504369	-2.04867e-05	2.23479e-06	4.857e-20	--	none	none	chr22	39353550	OpenSea	APOBEC3A;APOBEC3A	1stExon;5'UTR	TRUE	NA	NA	0	5.38791e-16	3.66378e-14
cg24824128	-3.74909e-05	4.09233e-06	5.129e-20	--	chr1:27876844:G:A	chr1:27876844:G:A	chr1	28202085	S_Shelf	THEMIS2;THEMIS2;THEMIS2;THEMIS2;THEMIS2	Body;Body;Body;Body;Body		NA	NA	0	5.60719e-16	3.86896e-14
cg12148585	-3.39739e-05	3.70947e-06	5.253e-20	--	none	none	chr2	208006420	OpenSea	KLF7;KLF7;KLF7;KLF7	Body;Body;Body;Body		NA	NA	0	5.66071e-16	3.9625e-14
cg19333758	-3.12756e-05	3.42003e-06	5.972e-20	--	chr12:47865599:G:A	chr12:47865599:G:A	chr12	48135549	OpenSea	RAPGEF3;RAPGEF3;RAPGEF3	Body;Body;Body		NA	NA	0	6.34487e-16	4.50486e-14
cg22467671	-2.85431e-05	3.12412e-06	6.46e-20	--	chr9:20512665:T:G	chr9:20512665:T:G	chr9	20512810	OpenSea	MLLT3;MLLT3	Body;Body		NA	0.016927	0	6.76802e-16	4.87297e-14
cg16251489	-1.76728e-05	1.93869e-06	7.807e-20	--	none	none	chr16	17490793	OpenSea	XYLT1	Body		NA	NA	0	8.0672e-16	5.88905e-14
cg01149053	1.86833e-05	2.05146e-06	8.443e-20	++	chr16:89972488:G:C	chr16:89972488:G:C	chr16	89342195	N_Shelf	ANKRD11	Body	TRUE	NA	NA	0	8.6065e-16	6.36881e-14
cg23006541	2.91729e-05	3.20474e-06	8.782e-20	++	none	none	chr11	68075647	OpenSea				NA	NA	0	8.8327e-16	6.62453e-14
cg02983090	-3.11917e-05	3.42916e-06	9.37e-20	--	chr16:27426650:A:G	chr16:27426650:A:G	chr16	27437892	OpenSea	IL21R;IL21R;IL21R	TSS1500;5'UTR;5'UTR	TRUE	NA	NA	1	9.30009e-16	7.06807e-14
cg24296397	-2.42517e-05	2.6715e-06	1.107e-19	--	none	none	chr3	49692537	S_Shelf	BSN	Body	TRUE	NA	NA	0	1.08447e-15	8.35043e-14
cg12562461	1.58111e-05	1.74242e-06	1.145e-19	++	none	none	chr17	62778131	S_Shore	LOC146880;LOC146880	TSS1500;TSS200	TRUE	NA	NA	1	1.10732e-15	8.63708e-14
cg23009865	-5.31069e-05	5.85351e-06	1.162e-19	--	chr15:65323218:T:C	chr15:65323218:T:C	chr15	65615447	OpenSea				NA	NA	0	1.10953e-15	8.76531e-14
cg07319811	-2.44963e-05	2.70462e-06	1.339e-19	--	none	none	chr1	156896259	N_Shore	LRRC71	Body		NA	NA	0	1.26256e-15	1.01005e-13
cg16364693	2.64405e-05	2.92202e-06	1.447e-19	++	chr20:37912198:G:A	chr20:37912198:G:A	chr20	36024650	OpenSea	SRC;SRC	Body;Body		NA	NA	0	1.34755e-15	1.09152e-13
cg26240885	-4.84541e-05	5.35642e-06	1.483e-19	--	chr12:15062449:A:C	chr12:15062449:A:C	chr12	15055618	OpenSea				NA	NA	0	1.36423e-15	1.11867e-13
cg09347218	-3.10697e-05	3.43785e-06	1.602e-19	--	chr16:25042209:A:G	chr16:25042209:A:G	chr16	25061029	OpenSea				NA	NA	0	1.45595e-15	1.20844e-13
cg03747456	-1.86246e-05	2.06167e-06	1.659e-19	--	none	none	chr12	52586127	OpenSea	KRT80;KRT80	TSS1500;TSS1500	TRUE	NA	NA	1	1.47582e-15	1.25143e-13
cg11270206	1.57222e-05	1.74044e-06	1.663e-19	++	chr2:219957811:C:T	chr2:219957811:C:T	chr2	220264849	OpenSea				NA	NA	0	1.47582e-15	1.25445e-13
cg14276580	-1.98441e-05	2.20771e-06	2.505e-19	--	none	none	chr13	40527020	OpenSea			TRUE	NA	NA	0	2.19721e-15	1.8896e-13
cg15016701	-2.35803e-05	2.63153e-06	3.227e-19	--	chr12:62910503:G:A	chr12:62910503:G:A	chr12	63211683	OpenSea	PPM1H	Body	TRUE	NA	NA	0	2.77731e-15	2.43422e-13
cg25715278	-2.3234e-05	2.593e-06	3.24e-19	--	none	none	chr10	126040305	OpenSea				NA	0.016011	0	2.77731e-15	2.44403e-13
cg00464852	-2.51889e-05	2.81242e-06	3.357e-19	--	none	none	chr14	68610155	OpenSea	RAD51B;RAD51B;RAD51B	Body;Body;Body		NA	NA	0	2.84526e-15	2.53229e-13
cg27513759	-3.33295e-05	3.73056e-06	4.103e-19	--	chr1:78877125:T:C	chr1:78877125:T:C	chr1	79299324	OpenSea				NA	0.015204	0	3.43891e-15	3.09502e-13
cg20043447	-3.58172e-05	4.02396e-06	5.535e-19	--	chr20:13660916:C:T	chr20:13660916:C:T	chr20	13665232	OpenSea				NA	NA	0	4.58815e-15	4.17522e-13
cg10293217	-2.02425e-05	2.28074e-06	6.969e-19	--	chr17:44611092:C:T	chr17:44611092:C:T	chr17	42678919	OpenSea				NA	NA	0	5.71405e-15	5.25693e-13
cg18402166	1.94819e-05	2.19568e-06	7.131e-19	++	none	none	chr17	62778279	S_Shore	LOC146880;LOC146880	TSS1500;TSS200	TRUE	NA	NA	1	5.78401e-15	5.37913e-13
cg05019914	-2.2106e-05	2.49213e-06	7.293e-19	--	none	none	chr2	112060570	OpenSea				NA	NA	0	5.85248e-15	5.50133e-13
cg02493508	-3.52385e-05	3.97844e-06	8.192e-19	--	chr12:88404878:A:T	chr12:88404878:A:T	chr12	88794906	OpenSea				NA	NA	0	6.50471e-15	6.17947e-13
cg24279744	1.63373e-05	1.84674e-06	9.025e-19	++	none	none	chr3	10408402	OpenSea	ATP2B2;ATP2B2	Body;Body	TRUE	NA	NA	0	7.09149e-15	6.80783e-13
cg13587823	-3.04445e-05	3.44326e-06	9.421e-19	--	none	none	chr2	158039725	OpenSea				NA	NA	0	7.32633e-15	7.10654e-13
cg09119776	1.83729e-05	2.08063e-06	1.042e-18	++	chr10:102627262:C:T	chr10:102627262:C:T	chr10	104387263	OpenSea	SUFU	Body	TRUE	NA	NA	0	8.02053e-15	7.86012e-13
cg12434132	-2.57543e-05	2.92129e-06	1.185e-18	--	none	none	chr2	25268065	S_Shelf	EFR3B	Body		NA	NA	0	9.0291e-15	8.93881e-13
cg21757973	-3.8287e-05	4.34985e-06	1.345e-18	--	chr10:24884692:C:G	chr10:24884692:C:G	chr10	25171393	OpenSea	PRTFDC1;PRTFDC1	Body;Body		NA	NA	0	1.00901e-14	1.01457e-12
cg13263397	-2.45039e-05	2.78409e-06	1.351e-18	--	chr1:169110181:A:G	chr1:169110181:A:G	chr1	169078711	S_Shelf	ATP1B1	Body		NA	NA	0	1.00901e-14	1.0191e-12
cg09233395	-4.08699e-05	4.64949e-06	1.493e-18	--	none	none	chr8	116678582	N_Shore	TRPS1	5'UTR	TRUE	NA	NA	0	1.10413e-14	1.12621e-12
cg22351187	-3.36609e-05	3.83048e-06	1.527e-18	--	none	none	chr12	52586089	OpenSea	KRT80;KRT80	TSS1500;TSS1500		NA	NA	1	1.11831e-14	1.15186e-12
cg03245099	-3.33145e-05	3.79437e-06	1.635e-18	--	chr1:27868975:T:A	chr1:27868975:T:A	chr1	28201862	S_Shelf	THEMIS2;THEMIS2;THEMIS2;THEMIS2;THEMIS2	Body;Body;Body;Body;Body		NA	NA	0	1.18589e-14	1.23333e-12
cg08499559	-2.37171e-05	2.7051e-06	1.826e-18	--	none	none	chr4	146452508	OpenSea	SMAD1;SMAD1	Body;Body		NA	NA	0	1.31182e-14	1.37741e-12
cg09413378	-1.45731e-05	1.66428e-06	2.016e-18	--	none	none	chr3	123140729	OpenSea	ADCY5	Body		NA	NA	0	1.43465e-14	1.52073e-12
cg07638500	2.24235e-05	2.56159e-06	2.064e-18	++	chr3:123597574:G:C	chr3:123597574:G:C	chr3	123371420	OpenSea	MYLK;MYLK;MYLK;MYLK	Body;Body;Body;Body	TRUE	NA	NA	0	1.45508e-14	1.55694e-12
cg09611279	-2.74766e-05	3.14304e-06	2.289e-18	--	chr11:87110460:A:T	chr11:87110460:A:T	chr11	86792640	OpenSea	TMEM135;TMEM135;TMEM135	Body;Body;Body		NA	NA	0	1.59876e-14	1.72666e-12
cg03514139	-1.98992e-05	2.27716e-06	2.36e-18	--	chr7:50665619:G:A	chr7:50665619:G:A	chr7	50732341	OpenSea	GRB10;GRB10;GRB10;GRB10	Body;Body;Body;Body		NA	NA	0	1.63323e-14	1.78022e-12
cg12701018	-1.3725e-05	1.57231e-06	2.564e-18	--	chr1:1197874:G:A	chr1:1197874:G:A	chr1	1144005	N_Shore				NA	NA	0	1.73092e-14	1.9341e-12
cg11303839	-4.51623e-05	5.17378e-06	2.568e-18	--	chr7:75776803:G:A	chr7:75776803:G:A	chr7	75405967	OpenSea	CCL26	5'UTR	TRUE	NA	NA	0	1.73092e-14	1.93712e-12
cg19197789	-2.38012e-05	2.72669e-06	2.57e-18	--	chr2:112869657:G:T	chr2:112869657:G:T	chr2	113627105	OpenSea				NA	NA	0	1.73092e-14	1.93863e-12
cg24115827	-2.15101e-05	2.46585e-06	2.705e-18	--	none	none	chr14	70110374	OpenSea	SUSD6	5'UTR		NA	NA	0	1.80572e-14	2.04046e-12
cg12197666	-3.4052e-05	3.90455e-06	2.755e-18	--	none	none	chr13	40511553	OpenSea				NA	NA	0	1.82296e-14	2.07818e-12
cg11046734	-2.89243e-05	3.32075e-06	3.034e-18	--	none	none	chr17	72898009	OpenSea				NA	NA	0	1.99012e-14	2.28864e-12
cg09261321	2.05824e-05	2.3643e-06	3.162e-18	++	none	none	chr10	49648060	OpenSea				NA	NA	0	2.0562e-14	2.38519e-12
cg03062284	-1.60846e-05	1.84821e-06	3.239e-18	--	chr2:122236617:G:C	chr2:122236617:G:C	chr2	122994061	OpenSea				NA	NA	0	2.07888e-14	2.44327e-12
cg02017450	-4.9568e-05	5.69597e-06	3.252e-18	--	chr10:11113369:A:G	chr10:11113369:A:G	chr10	10631670	OpenSea			TRUE	NA	NA	0	2.07888e-14	2.45308e-12
cg12801115	2.0344e-05	2.34268e-06	3.819e-18	++	none	none	chr4	169984220	OpenSea				NA	NA	0	2.42083e-14	2.88079e-12
cg05661346	-1.90743e-05	2.20292e-06	4.774e-18	--	chr14:60969667:C:T	chr14:60969667:C:T	chr14	61801853	OpenSea	PRKCH	Body		NA	NA	0	3.00098e-14	3.60117e-12
cg10357314	-3.72527e-05	4.30618e-06	5.106e-18	--	chr11:95152471:T:C	chr11:95152471:T:C	chr11	94886261	S_Shore			TRUE	NA	NA	0	3.18315e-14	3.85161e-12
cg11579708	-9.34443e-06	1.08075e-06	5.322e-18	--	chr10:13100087:G:T	chr10:13100087:G:T	chr10	13142679	S_Shore	CCDC3;OPTN;OPTN;OPTN;OPTN	TSS1500;5'UTR;5'UTR;5'UTR;5'UTR		NA	0.011295	1	3.29061e-14	4.01454e-12
cg26116556	-3.65242e-05	4.22663e-06	5.55e-18	--	chr6:150632971:C:T	chr6:150632971:C:T	chr6	150954381	OpenSea	PLEKHG1	5'UTR		NA	NA	0	3.40368e-14	4.18653e-12
cg19713833	-2.34733e-05	2.71738e-06	5.71e-18	--	chr13:106600497:T:C	chr13:106600497:T:C	chr13	107252801	OpenSea				NA	NA	0	3.47357e-14	4.30722e-12
cg11351115	-1.30728e-05	1.51448e-06	6.035e-18	--	none	none	chr11	75491404	OpenSea	DGAT2;DGAT2	Body;Body		NA	NA	0	3.64191e-14	4.55238e-12
cg01248108	-3.61631e-05	4.1902e-06	6.113e-18	--	chr7:115045782:GA:G	chr7:115045782:GA:G	chr7	114619572	OpenSea	MDFIC;MDFIC;MDFIC;MDFIC	ExonBnd;ExonBnd;Body;Body		NA	NA	0	3.6597e-14	4.61122e-12
cg15013617	-2.61824e-05	3.0366e-06	6.565e-18	--	none	none	chr20	2795378	OpenSea	C20orf141	TSS1500	TRUE	NA	NA	1	3.89935e-14	4.95218e-12
cg09964698	-3.60762e-05	4.18706e-06	6.926e-18	--	none	none	chr3	71235448	OpenSea	FOXP1;FOXP1;FOXP1;FOXP1;FOXP1;FOXP1	Body;Body;Body;Body;Body;Body		NA	NA	0	4.08163e-14	5.22449e-12
cg25425189	1.61375e-05	1.87393e-06	7.207e-18	++	chr17:39614228:T:A	chr17:39614228:T:A	chr17	37349801	N_Shelf	CACNB1;CACNB1;CACNB1	Body;Body;Body		NA	NA	0	4.21431e-14	5.43646e-12
cg24266825	-3.08993e-05	3.58968e-06	7.447e-18	--	chr3:188712612:C:A	chr3:188712612:C:A	chr3	187684611	OpenSea				NA	NA	0	4.32115e-14	5.6175e-12
cg01089975	-2.02214e-05	2.35034e-06	7.724e-18	--	chr19:38281906:A:G	chr19:38281906:A:G	chr19	38772617	OpenSea	SPINT2;SPINT2	Body;Body		NA	NA	0	4.44712e-14	5.82644e-12
cg15162876	1.63578e-05	1.90146e-06	7.782e-18	++	none	none	chr15	74495276	OpenSea	STRA6;STRA6;STRA6;STRA6;STRA6;STRA6;STRA6;STRA6	5'UTR;TSS200;TSS200;Body;Body;5'UTR;5'UTR;5'UTR		NA	NA	1	4.44712e-14	5.8702e-12
cg01044046	-2.94468e-05	3.42751e-06	8.598e-18	--	chr2:158566610:G:T	chr2:158566610:G:T	chr2	159334083	OpenSea	PKP4;PKP4;PKP4;PKP4;PKP4	5'UTR;5'UTR;5'UTR;5'UTR;5'UTR		NA	NA	0	4.87649e-14	6.48573e-12
cg12517732	-4.24368e-05	4.94321e-06	9.095e-18	--	chr3:100875482:C:CGGCATA	chr3:100875482:C:CGGCATA	chr3	100594209	OpenSea	ABI3BP	Body		NA	NA	0	5.11987e-14	6.86063e-12
cg13245626	-4.41025e-05	5.13895e-06	9.322e-18	--	chr4:74694178:AC:A	chr4:74694178:AC:A	chr4	75558301	OpenSea				NA	0.013455	0	5.20879e-14	7.03186e-12
cg05325934	-8.40703e-06	9.80148e-07	9.712e-18	--	chr7:28102567:G:T	chr7:28102567:G:T	chr7	28220606	S_Shore	JAZF1	TSS200	TRUE	NA	NA	1	5.3868e-14	7.32605e-12
cg00186909	-2.12962e-05	2.48384e-06	1e-17	--	chr12:93062726:T:C	chr12:93062726:T:C	chr12	93129288	OpenSea	PLEKHG7	TSS1500	TRUE	NA	0.013455	1	5.50442e-14	7.5433e-12
cg14967268	-3.01801e-05	3.52029e-06	1.007e-17	--	chr5:36685249:T:C	chr5:36685249:T:C	chr5	37198289	OpenSea	C5orf42	Body		NA	NA	0	5.50442e-14	7.5961e-12
cg16103712	-3.79171e-05	4.42434e-06	1.034e-17	--	chr8:98059933:G:A	chr8:98059933:G:A	chr8	99023869	OpenSea	MATN2;MATN2	Body;Body	TRUE	NA	NA	0	5.61135e-14	7.79977e-12
cg06063190	-2.76251e-05	3.2279e-06	1.146e-17	--	chr10:53687152:C:T	chr10:53687152:C:T	chr10	55163525	OpenSea				NA	0.029105	0	6.17473e-14	8.64462e-12
cg16015397	-3.29315e-05	3.84914e-06	1.173e-17	--	none	none	chr21	46331472	OpenSea	ITGB2;ITGB2;ITGB2	5'UTR;5'UTR;5'UTR		0.0119	NA	0	6.27538e-14	8.84829e-12
cg16087810	-3.81205e-05	4.46025e-06	1.266e-17	--	chr5:179534709:T:C	chr5:179534709:T:C	chr5	178961728	S_Shelf				NA	NA	0	6.72522e-14	9.54982e-12
cg00540570	3.08387e-05	3.61973e-06	1.601e-17	++	none	none	chr20	36024669	OpenSea	SRC;SRC	Body;Body		NA	NA	0	8.39716e-14	1.20768e-11
cg00218409	-1.15014e-05	1.35001e-06	1.603e-17	--	none	none	chr2	74963008	OpenSea			TRUE	NA	NA	0	8.39716e-14	1.20919e-11
cg11581865	1.61404e-05	1.89512e-06	1.64e-17	++	chr11:120222927:C:CAA	chr11:120222927:C:CAA	chr11	120078840	N_Shelf			TRUE	NA	NA	0	8.53173e-14	1.2371e-11
cg21363233	-3.13884e-05	3.68702e-06	1.692e-17	--	none	none	chr12	76178654	OpenSea				NA	NA	0	8.74196e-14	1.27633e-11
cg08247321	-2.03394e-05	2.39059e-06	1.768e-17	--	chr13:32905313:A:T	chr13:32905313:A:T	chr13	33479697	OpenSea	LINC00423	Body		NA	NA	0	9.07249e-14	1.33366e-11
cg05135499	3.07778e-05	3.62429e-06	2.03e-17	++	chr10:22232807:T:G	chr10:22232807:T:G	chr10	21798698	Island			TRUE	NA	NA	0	1.03466e-13	1.53129e-11
cg13970113	-2.33269e-05	2.74757e-06	2.066e-17	--	chr12:62909042:G:C	chr12:62909042:G:C	chr12	63314036	OpenSea	PPM1H	Body		NA	NA	0	1.04594e-13	1.55845e-11
cg22699285	-1.79551e-05	2.11543e-06	2.108e-17	--	chr12:107329003:A:G	chr12:107329003:A:G	chr12	107763727	OpenSea	BTBD11	Body		NA	NA	0	1.06009e-13	1.59013e-11
cg12405088	-3.58201e-05	4.22151e-06	2.155e-17	--	chr22:43015383:C:T	chr22:43015383:C:T	chr22	43257120	S_Shelf				NA	NA	0	1.0737e-13	1.62558e-11
cg21904701	-1.55254e-05	1.82987e-06	2.168e-17	--	none	none	chr3	23260929	OpenSea	UBE2E2	Body		NA	NA	0	1.0737e-13	1.63539e-11
cg06449729	-3.93415e-05	4.63754e-06	2.19e-17	--	chr1:184313671:C:T	chr1:184313671:C:T	chr1	184265649	OpenSea				NA	NA	0	1.0737e-13	1.65198e-11
cg20334115	-4.03409e-05	4.75542e-06	2.192e-17	--	chr1:225920087:T:C	chr1:225920087:T:C	chr1	226107899	N_Shelf	PYCR2	3'UTR	TRUE	NA	0.033443	0	1.0737e-13	1.65349e-11
cg02853393	-2.00208e-05	2.36296e-06	2.397e-17	--	chr1:224709098:C:T	chr1:224709098:C:T	chr1	224935472	OpenSea				NA	NA	0	1.16653e-13	1.80813e-11
cg04355675	-1.24571e-05	1.47072e-06	2.453e-17	--	none	none	chr3	36953952	OpenSea	TRANK1	Body		NA	NA	0	1.18614e-13	1.85037e-11
cg14090154	1.82316e-05	2.15506e-06	2.677e-17	++	chr12:124945980:G:A	chr12:124945980:G:A	chr12	124947318	N_Shelf	NCOR2;NCOR2;NCOR2	Body;Body;Body		NA	NA	0	1.2862e-13	2.01934e-11
cg13377771	-2.24677e-05	2.65639e-06	2.721e-17	--	chr17:80410737:C:G	chr17:80410737:C:G	chr17	78398120	OpenSea	ENDOV;ENDOV;ENDOV	Body;Body;Body		NA	NA	0	1.29907e-13	2.05253e-11
cg07408552	-1.47956e-05	1.74993e-06	2.792e-17	--	none	none	chr17	40611995	S_Shore	ATP6V0A1;ATP6V0A1;ATP6V0A1	5'UTR;5'UTR;5'UTR	TRUE	NA	NA	0	1.32008e-13	2.10609e-11
cg00379740	3.21193e-05	3.79903e-06	2.8e-17	++	chr17:39698958:TA:T	chr17:39698958:TA:T	chr17	38507518	OpenSea	RARA;RARA;RARA;RARA	Body;Body;Body;Body		NA	NA	0	1.32008e-13	2.11212e-11
cg19445047	-2.31107e-05	2.73469e-06	2.889e-17	--	none	none	chr1	229366634	OpenSea				NA	NA	0	1.35358e-13	2.17926e-11
cg11494235	-2.56945e-05	3.04116e-06	2.94e-17	--	none	none	chr1	65493570	OpenSea				NA	0.012598	0	1.36897e-13	2.21773e-11
cg03422256	-2.0816e-05	2.46433e-06	2.991e-17	--	none	none	chr2	192757348	OpenSea				NA	NA	0	1.38417e-13	2.2562e-11
cg24112381	-2.21491e-05	2.62285e-06	3.049e-17	--	chr12:110701149:AG:A	chr12:110701149:AG:A	chr12	111081889	OpenSea	TCTN1;TCTN1;TCTN1;TCTN1;TCTN1	Body;Body;Body;Body;Body		NA	NA	0	1.40241e-13	2.29995e-11
cg25624391	-2.4093e-05	2.85625e-06	3.306e-17	--	none	none	chr6	25926433	OpenSea	SLC17A2;SLC17A2;SLC17A2	5'UTR;TSS1500;TSS1500		NA	NA	1	1.5114e-13	2.49381e-11
cg10728351	-4.37927e-05	5.19423e-06	3.427e-17	--	chr4:121697011:A:G	chr4:121697011:A:G	chr4	122628020	OpenSea			TRUE	NA	NA	0	1.55728e-13	2.58509e-11
cg04541799	-1.79058e-05	2.12424e-06	3.478e-17	--	none	none	chr19	12714944	OpenSea	ZNF490	Body		NA	NA	0	1.57017e-13	2.62356e-11
cg14820360	1.32667e-05	1.574e-06	3.497e-17	++	chr6:89433451:G:T	chr6:89433451:G:T	chr6	90272030	OpenSea	ANKRD6;ANKRD6;ANKRD6;ANKRD6	TSS200;5'UTR;5'UTR;5'UTR		NA	NA	1	1.57017e-13	2.63789e-11
cg10461390	-4.7152e-05	5.59581e-06	3.567e-17	--	none	none	chr4	151324223	OpenSea	LRBA;LRBA	Body;Body		NA	NA	0	1.59213e-13	2.6907e-11
cg21945120	-2.94571e-05	3.49983e-06	3.872e-17	--	none	none	chr10	59917324	OpenSea				NA	NA	0	1.7181e-13	2.92077e-11
cg12903335	-2.33111e-05	2.77045e-06	3.955e-17	--	chr20:19692448:A:G	chr20:19692448:A:G	chr20	19672928	OpenSea	SLC24A3	Body		NA	NA	0	1.74466e-13	2.98338e-11
cg10837924	-1.72831e-05	2.05498e-06	4.088e-17	--	chr12:54983258:T:C	chr12:54983258:T:C	chr12	55382444	OpenSea				NA	NA	0	1.79285e-13	3.0837e-11
cg18717554	1.96043e-05	2.33304e-06	4.355e-17	++	chr15:74203405:C:T	chr15:74203405:C:T	chr15	74495119	OpenSea	STRA6;STRA6;STRA6;STRA6;STRA6;STRA6;STRA6;STRA6;STRA6;STRA6	5'UTR;5'UTR;1stExon;5'UTR;1stExon;Body;Body;5'UTR;5'UTR;5'UTR		NA	NA	0	1.89891e-13	3.28511e-11
cg23208717	3.3505e-05	3.98904e-06	4.493e-17	++	chr7:150385516:C:T	chr7:150385516:C:T	chr7	150082688	OpenSea	ZNF775	5'UTR	TRUE	NA	NA	0	1.94782e-13	3.3892e-11
cg13173268	-2.57755e-05	3.07094e-06	4.725e-17	--	chr2:197191959:T:C	chr2:197191959:T:C	chr2	198060477	OpenSea	ANKRD44;ANKRD44	Body;Body		NA	NA	0	2.03669e-13	3.56421e-11
cg03753191	-1.45383e-05	1.73402e-06	5.11e-17	--	none	none	chr13	43566902	S_Shore	EPSTI1;EPSTI1	TSS1500;TSS1500	TRUE	NA	NA	1	2.18628e-13	3.85463e-11
cg24020157	-3.15496e-05	3.76322e-06	5.13e-17	--	none	none	chr10	43697521	N_Shore	RASGEF1A	Body	TRUE	NA	NA	0	2.18628e-13	3.86971e-11
cg23850967	-1.88943e-05	2.25628e-06	5.565e-17	--	chr3:58641753:A:C	chr3:58641753:A:C	chr3	58885757	OpenSea	C3orf67;C3orf67-AS1	Body;Body		NA	NA	0	2.35834e-13	4.19785e-11
cg19869302	-2.66808e-05	3.18726e-06	5.71e-17	--	none	none	chr8	116678788	N_Shore	TRPS1;TRPS1;TRPS1	Body;5'UTR;5'UTR		NA	NA	0	2.40627e-13	4.30722e-11
cg07738730	4.10752e-05	4.91157e-06	6.116e-17	++	chr17:48992888:A:G	chr17:48992888:A:G	chr17	47077165	S_Shore	IGF2BP1;IGF2BP1	Body;Body	TRUE	NA	NA	0	2.56305e-13	4.61348e-11
cg22516649	-3.22068e-05	3.85184e-06	6.197e-17	--	chr8:96706648:G:A	chr8:96706648:G:A	chr8	97718934	OpenSea	CPQ	5'UTR		NA	NA	0	2.58264e-13	4.67458e-11
cg10926420	-2.06688e-05	2.47284e-06	6.362e-17	--	chr2:69590056:G:A	chr2:69590056:G:A	chr2	69852289	OpenSea	AAK1	Body		NA	NA	0	2.63684e-13	4.79905e-11
cg11960794	-2.70098e-05	3.23188e-06	6.418e-17	--	chr22:19920833:C:T	chr22:19920833:C:T	chr22	19651048	OpenSea				NA	NA	0	2.64551e-13	4.84129e-11
cg04246167	-2.03522e-05	2.43763e-06	6.874e-17	--	chr3:59001849:T:G	chr3:59001849:T:G	chr3	58984465	OpenSea	C3orf67	5'UTR	TRUE	NA	NA	0	2.81508e-13	5.18526e-11
cg00551345	2.72821e-05	3.26783e-06	6.904e-17	++	chr11:64226107:C:G	chr11:64226107:C:G	chr11	64527494	OpenSea	PYGM;PYGM;PYGM;PYGM	1stExon;1stExon;5'UTR;5'UTR		NA	NA	0	2.81508e-13	5.20789e-11
cg05394561	-2.41038e-05	2.88965e-06	7.341e-17	--	chr17:41470401:G:C	chr17:41470401:G:C	chr17	39465682	OpenSea	KRTAP16-1	TSS200		NA	NA	1	2.97717e-13	5.53754e-11
cg22411549	-2.19478e-05	2.63236e-06	7.576e-17	--	chr14:54170296:GA:G	chr14:54170296:GA:G	chr14	54636408	OpenSea				NA	NA	0	3.05604e-13	5.7148e-11
cg25949448	-1.88985e-05	2.26934e-06	8.238e-17	--	chr20:59113213:C:G	chr20:59113213:C:G	chr20	57724335	OpenSea				NA	NA	0	3.30541e-13	6.21417e-11
cg18716210	1.98508e-05	2.38427e-06	8.38e-17	++	none	none	chr11	2011346	N_Shore	LOC100133545	TSS200	TRUE	NA	NA	1	3.3446e-13	6.32129e-11
cg21936292	-3.09036e-05	3.71342e-06	8.637e-17	--	none	none	chr6	126038744	OpenSea	LOC643623	Body		NA	NA	0	3.42903e-13	6.51515e-11
cg24790126	-2.43939e-05	2.93526e-06	9.518e-17	--	chr4:82136630:T:C	chr4:82136630:T:C	chr4	83057688	OpenSea				NA	NA	0	3.75901e-13	7.17971e-11
cg18554395	2.65025e-05	3.19061e-06	9.865e-17	++	none	none	chr19	2555791	Island	GNG7	5'UTR	TRUE	NA	NA	0	3.87576e-13	7.44147e-11
cg09797356	1.73508e-05	2.08981e-06	1.019e-16	++	chr21:32491460:G:A	chr21:32491460:G:A	chr21	33865749	OpenSea	EVA1C;EVA1C;EVA1C	Body;Body;Body		NA	NA	0	3.98271e-13	7.68662e-11
cg15788038	-3.03661e-05	3.6583e-06	1.036e-16	--	chr3:100867735:C:A	chr3:100867735:C:A	chr3	100610093	OpenSea	ABI3BP	Body		NA	NA	0	4.01149e-13	7.81486e-11
cg22894232	-3.26572e-05	3.93441e-06	1.037e-16	--	none	none	chr6	1856734	OpenSea	GMDS;GMDS	Body;Body		NA	NA	0	4.01149e-13	7.8224e-11
cg14973857	-1.67548e-05	2.0195e-06	1.072e-16	--	none	none	chr6	88509429	OpenSea	LOC101928911	Body		NA	NA	0	4.12572e-13	8.08642e-11
cg22163280	1.4082e-05	1.69892e-06	1.144e-16	++	none	none	chr17	72423543	N_Shelf			TRUE	NA	NA	0	4.38047e-13	8.62954e-11
cg02573176	-3.20963e-05	3.87605e-06	1.225e-16	--	chr8:81965625:TA:T	chr8:81965625:TA:T	chr8	82607505	OpenSea	SLC10A5	TSS1500	TRUE	NA	NA	1	4.66694e-13	9.24054e-11
cg15486353	-1.53986e-05	1.85975e-06	1.233e-16	--	chr2:67909154:A:G	chr2:67909154:A:G	chr2	68202323	OpenSea				NA	NA	0	4.67381e-13	9.30089e-11
cg26701500	2.10975e-05	2.54946e-06	1.282e-16	++	none	none	chr20	36024614	OpenSea	SRC;SRC	Body;Body		NA	NA	0	4.83526e-13	9.67051e-11
cg14161821	-2.68067e-05	3.24053e-06	1.314e-16	--	chr9:6951869:C:T	chr9:6951869:C:T	chr9	6955559	OpenSea	KDM4C;KDM4C;KDM4C;KDM4C	Body;Body;Body;Body	TRUE	NA	NA	0	4.93129e-13	9.9119e-11
cg10413305	-1.92611e-05	2.32906e-06	1.341e-16	--	chr11:122692191:G:A	chr11:122692191:G:A	chr11	122540748	OpenSea	UBASH3B	Body		NA	NA	0	5.00771e-13	1.01156e-10
cg20893039	-2.83734e-05	3.43605e-06	1.487e-16	--	chr1:245954546:G:T	chr1:245954546:G:T	chr1	246117536	OpenSea	SMYD3;SMYD3	Body;Body		NA	0.014181	0	5.52556e-13	1.12169e-10
cg13687834	-4.13902e-05	5.01495e-06	1.54e-16	--	chr10:3472519:T:C	chr10:3472519:T:C	chr10	3514783	OpenSea			TRUE	NA	NA	0	5.69445e-13	1.16167e-10
cg21263915	-2.44087e-05	2.958e-06	1.561e-16	--	none	none	chr8	59905615	OpenSea	TOX	Body		NA	NA	0	5.74395e-13	1.17751e-10
cg03048432	-2.51175e-05	3.04488e-06	1.596e-16	--	chr14:51657703:G:A	chr14:51657703:G:A	chr14	51290751	OpenSea	NIN;NIN;NIN;NIN	5'UTR;5'UTR;TSS1500;5'UTR	TRUE	NA	NA	1	5.84423e-13	1.20391e-10
cg07623233	-1.53789e-05	1.86624e-06	1.713e-16	--	chr8:11558919:C:T	chr8:11558919:C:T	chr8	11415543	OpenSea	BLK;BLK	ExonBnd;Body		NA	NA	0	6.24235e-13	1.29217e-10
cg27518892	-1.73474e-05	2.10765e-06	1.862e-16	--	chr16:57532929:A:C	chr16:57532929:A:C	chr16	57566936	N_Shelf	CCDC102A	5'UTR	TRUE	NA	NA	0	6.7527e-13	1.40456e-10
cg01210965	-1.6735e-05	2.03416e-06	1.92e-16	--	chr3:126533663:G:T	chr3:126533663:G:T	chr3	126259452	N_Shore	CHST13;C3orf22	Body;Body		NA	NA	0	6.92973e-13	1.44831e-10
cg07358876	-1.35123e-05	1.64283e-06	1.951e-16	--	chr2:30732662:A:C	chr2:30732662:A:C	chr2	30955634	OpenSea	CAPN13	Body		NA	NA	0	7.00808e-13	1.4717e-10
cg20411181	-2.09602e-05	2.54885e-06	1.978e-16	--	chr2:45940497:C:T	chr2:45940497:C:T	chr2	46191465	OpenSea	PRKCE	Body		NA	0.043137	0	7.0714e-13	1.49206e-10
cg07269433	1.44082e-05	1.75342e-06	2.083e-16	++	chr19:50843592:AT:A	chr19:50843592:AT:A	chr19	51628039	OpenSea	SIGLEC9;SIGLEC9	TSS200;TSS200		NA	NA	1	7.41165e-13	1.57127e-10
cg10098622	-1.5859e-05	1.93066e-06	2.134e-16	--	chr15:92014573:C:G	chr15:92014573:C:G	chr15	92557555	OpenSea	SLCO3A1;SLCO3A1	Body;Body		NA	NA	0	7.55747e-13	1.60974e-10
cg09257301	-1.88523e-05	2.29898e-06	2.398e-16	--	none	none	chr7	18573726	OpenSea	HDAC9;HDAC9;HDAC9;HDAC9;HDAC9;HDAC9;HDAC9;HDAC9;HDAC9	Body;Body;Body;Body;5'UTR;5'UTR;Body;Body;Body		NA	NA	0	8.45273e-13	1.80888e-10
cg02256034	-1.78118e-05	2.1723e-06	2.414e-16	--	none	none	chr8	71131994	OpenSea	NCOA2	5'UTR		NA	NA	0	8.46955e-13	1.82095e-10
cg12822891	2.71203e-05	3.30829e-06	2.451e-16	++	chr14:103876831:T:A	chr14:103876831:T:A	chr14	103464954	OpenSea	CDC42BPB	Body		NA	NA	0	8.55955e-13	1.84886e-10
cg21912938	-1.06952e-05	1.30507e-06	2.504e-16	--	chr7:28184371:T:C	chr7:28184371:T:C	chr7	28220594	S_Shore	JAZF1	TSS200	TRUE	NA	NA	1	8.70434e-13	1.88884e-10
cg01883759	-1.35702e-05	1.65626e-06	2.542e-16	--	chr7:28216621:G:A	chr7:28216621:G:A	chr7	28220576	S_Shore	JAZF1	TSS200	TRUE	NA	NA	1	8.7959e-13	1.91751e-10
cg05294455	2.20351e-05	2.69129e-06	2.666e-16	++	chr17:47211729:G:A	chr17:47211729:G:A	chr17	45286609	OpenSea	MYL4;MYL4	5'UTR;TSS200	TRUE	NA	NA	1	9.18285e-13	2.01104e-10
cg24567196	-2.5258e-05	3.08654e-06	2.762e-16	--	chr3:18774634:G:A	chr3:18774634:G:A	chr3	18782489	OpenSea				NA	NA	0	9.47027e-13	2.08346e-10
cg05348871	-2.80594e-05	3.42956e-06	2.8e-16	--	chr11:36373795:T:C	chr11:36373795:T:C	chr11	36397127	N_Shore	PRR5L;PRR5L;PRR5L	5'UTR;TSS1500;TSS1500	TRUE	NA	NA	1	9.55712e-13	2.11212e-10
cg25144135	-1.82996e-05	2.23818e-06	2.932e-16	--	chr1:1194826:G:A	chr1:1194826:G:A	chr1	1144012	N_Shore			TRUE	NA	NA	0	9.96259e-13	2.2117e-10
cg07278718	1.63619e-05	2.00336e-06	3.156e-16	++	chr11:114084203:G:C	chr11:114084203:G:C	chr11	113932635	S_Shore	ZBTB16;ZBTB16	5'UTR;5'UTR		NA	NA	0	1.06756e-12	2.38067e-10
cg08217545	-2.29259e-05	2.80825e-06	3.247e-16	--	chr19:4027854:A:C	chr19:4027854:A:C	chr19	3388013	Island	NFIC;NFIC	Body;Body	TRUE	NA	NA	0	1.09344e-12	2.44931e-10
cg05224671	-1.73614e-05	2.12795e-06	3.386e-16	--	chr14:64908145:A:G	chr14:64908145:A:G	chr14	65435408	N_Shelf	RAB15	Body	TRUE	NA	NA	0	1.13518e-12	2.55416e-10
cg02430430	-1.88338e-05	2.30888e-06	3.431e-16	--	none	none	chr15	74532450	OpenSea	CCDC33	Body	TRUE	NA	NA	0	1.14518e-12	2.58811e-10
cg01133215	-1.62824e-05	1.99632e-06	3.457e-16	--	none	none	chr6	45399681	OpenSea	RUNX2;RUNX2;RUNX2	Body;Body;Body	TRUE	NA	NA	0	1.14671e-12	2.60772e-10
cg17516825	-1.89014e-05	2.31751e-06	3.466e-16	--	chr1:110650628:C:T	chr1:110650628:C:T	chr1	111213827	N_Shelf			TRUE	NA	NA	0	1.14671e-12	2.61451e-10
cg08828848	-2.68288e-05	3.2916e-06	3.619e-16	--	none	none	chr18	53132359	OpenSea	TCF4;TCF4;TCF4;TCF4;TCF4;TCF4;TCF4;TCF4	Body;Body;Body;Body;Body;Body;Body;Body		NA	NA	0	1.1921e-12	2.72992e-10
cg13721412	-1.54642e-05	1.89811e-06	3.726e-16	--	chr1:44040593:G:A	chr1:44040593:G:A	chr1	44502623	OpenSea				NA	0.026016	0	1.22201e-12	2.81063e-10
cg16263499	-2.82307e-05	3.46598e-06	3.79e-16	--	none	none	chr18	42406631	OpenSea	SETBP1;SETBP1	Body;Body		NA	NA	0	1.23762e-12	2.85891e-10
cg24021452	1.2185e-05	1.49615e-06	3.816e-16	++	chr6:89433451:G:T	chr6:89433451:G:T	chr6	90272057	OpenSea	ANKRD6;ANKRD6;ANKRD6;ANKRD6;ANKRD6	1stExon;5'UTR;5'UTR;5'UTR;5'UTR		NA	NA	0	1.24074e-12	2.87852e-10
cg16890093	-1.20154e-05	1.47596e-06	3.931e-16	--	chr6:32845024:G:A	chr6:32845024:G:A	chr6	32813084	S_Shore	PSMB8;PSMB8;TAP1	TSS1500;TSS1500;3'UTR	TRUE	NA	NA	1	1.27265e-12	2.96527e-10
cg00836308	2.13552e-05	2.62588e-06	4.202e-16	++	chr1:37057266:C:T	chr1:37057266:C:T	chr1	36552959	N_Shore	TEKT2;ADPRHL2	Body;TSS1500	TRUE	NA	NA	1	1.35457e-12	3.16969e-10
cg06577508	-2.18376e-05	2.68683e-06	4.376e-16	--	none	none	chr13	98868670	OpenSea	FARP1;FARP1;FARP1	Body;Body;Body		NA	NA	0	1.40466e-12	3.30095e-10
cg15031003	-1.7817e-05	2.19643e-06	4.989e-16	--	chr22:39699169:C:T	chr22:39699169:C:T	chr22	40490689	OpenSea	TNRC6B	5'UTR		NA	NA	0	1.59464e-12	3.76335e-10
cg05595958	1.8116e-05	2.23539e-06	5.311e-16	++	chr5:32235740:C:T	chr5:32235740:C:T	chr5	32274889	OpenSea	MTMR12;MTMR12;MTMR12	Body;Body;Body		NA	NA	0	1.6904e-12	4.00625e-10
cg01101332	1.41459e-05	1.74585e-06	5.381e-16	++	none	none	chr4	2916624	OpenSea	ADD1;ADD1;ADD1;ADD1;ADD1;ADD1;ADD1;ADD1;ADD1;ADD1	ExonBnd;ExonBnd;ExonBnd;ExonBnd;ExonBnd;Body;Body;Body;Body;Body		NA	NA	0	1.70548e-12	4.05905e-10
cg25015038	-1.91705e-05	2.36636e-06	5.439e-16	--	none	none	chr14	89604062	OpenSea			TRUE	NA	NA	0	1.71665e-12	4.1028e-10
cg09191149	-1.98631e-05	2.45245e-06	5.529e-16	--	chr16:10868709:G:A	chr16:10868709:G:A	chr16	10962161	OpenSea				NA	NA	0	1.73779e-12	4.17069e-10
cg04730825	-2.49678e-05	3.08401e-06	5.685e-16	--	chr16:16030512:G:A	chr16:16030512:G:A	chr16	16116191	OpenSea	ABCC1;ABCC1;ABCC1;ABCC1;ABCC1	Body;Body;Body;Body;Body	TRUE	NA	NA	0	1.76848e-12	4.28837e-10
cg15035133	-1.89091e-05	2.33569e-06	5.693e-16	--	chr22:37569682:G:A	chr22:37569682:G:A	chr22	37962637	Island	CDC42EP1	Body	TRUE	NA	NA	0	1.76848e-12	4.2944e-10
cg09619282	-2.76857e-05	3.41984e-06	5.697e-16	--	chr3:16888548:A:G	chr3:16888548:A:G	chr3	16930667	S_Shelf	PLCL2	Body		NA	NA	0	1.76848e-12	4.29742e-10
cg25062725	1.58429e-05	1.95738e-06	5.777e-16	++	chr17:39094813:T:G	chr17:39094813:T:G	chr17	37349785	N_Shelf	CACNB1;CACNB1;CACNB1	Body;Body;Body		NA	NA	0	1.78597e-12	4.35776e-10
cg14957266	-2.46483e-05	3.04643e-06	5.924e-16	--	chr18:22723265:G:C	chr18:22723265:G:C	chr18	20453388	OpenSea				NA	NA	0	1.82394e-12	4.46865e-10
cg14980883	-3.08754e-05	3.81819e-06	6.145e-16	--	none	none	chr7	16835396	OpenSea	AGR2	Body		NA	NA	0	1.88065e-12	4.63536e-10
cg25157472	-1.62979e-05	2.01556e-06	6.163e-16	--	chr3:12956857:G:T	chr3:12956857:G:T	chr3	12996362	OpenSea	IQSEC1;IQSEC1	Body;Body	TRUE	NA	NA	0	1.88065e-12	4.64894e-10
cg07700233	-1.24156e-05	1.53551e-06	6.183e-16	--	chr4:39170115:C:T	chr4:39170115:C:T	chr4	39171231	N_Shore			TRUE	NA	NA	0	1.88065e-12	4.66402e-10
cg09229850	2.7674e-05	3.42311e-06	6.244e-16	++	chr17:57761988:C:T	chr17:57761988:C:T	chr17	55839401	OpenSea				NA	NA	0	1.88583e-12	4.71004e-10
cg03090254	-2.55833e-05	3.16455e-06	6.25e-16	--	chr1:238625081:C:T	chr1:238625081:C:T	chr1	238788400	OpenSea				NA	0.039341	0	1.88583e-12	4.71456e-10
cg00049440	-2.95249e-05	3.65247e-06	6.291e-16	--	none	none	chr9	73026643	N_Shore	KLF9	Body	TRUE	NA	NA	0	1.89063e-12	4.74549e-10
cg19252108	2.15009e-05	2.66002e-06	6.32e-16	++	chr1:35858972:G:A	chr1:35858972:G:A	chr1	36553577	N_Shore	TEKT2;ADPRHL2	Body;TSS1500	TRUE	NA	NA	1	1.89181e-12	4.76737e-10
cg12882503	2.62709e-05	3.25316e-06	6.719e-16	++	chr13:112992530:T:G	chr13:112992530:T:G	chr13	113646693	N_Shore	MCF2L	Body		NA	NA	0	2.0033e-12	5.06834e-10
cg01470610	-1.76814e-05	2.18972e-06	6.764e-16	--	none	none	chr13	49946235	OpenSea	CAB39L;CAB39L;CAB39L;CAB39L;CAB39L	Body;Body;Body;Body;Body		NA	NA	0	2.00877e-12	5.10229e-10
cg16896911	2.37803e-05	2.94732e-06	7.12e-16	++	none	none	chr19	33895690	S_Shelf	PEPD;PEPD;PEPD	Body;Body;Body	TRUE	NA	NA	0	2.10621e-12	5.37083e-10
cg18142807	-2.33134e-05	2.88999e-06	7.208e-16	--	chr15:59362212:A:G	chr15:59362212:A:G	chr15	59640509	OpenSea	MYO1E	Body		0.013467	NA	0	2.12391e-12	5.43721e-10
cg04228709	2.58396e-05	3.20471e-06	7.443e-16	++	none	none	chr6	155537930	N_Shelf	TIAM2;TIAM2	Body;TSS200	TRUE	NA	NA	1	2.18462e-12	5.61448e-10
cg14186145	-3.55711e-05	4.41206e-06	7.49e-16	--	none	none	chr3	132167655	OpenSea	DNAJC13	Body		NA	NA	0	2.18639e-12	5.64993e-10
cg18956603	2.36014e-05	2.9275e-06	7.507e-16	++	chr17:41798210:ACC:A	chr17:41798210:ACC:A	chr17	39929623	OpenSea	JUP;JUP	5'UTR;5'UTR		NA	NA	0	2.18639e-12	5.66276e-10
cg15601646	-1.15545e-05	1.43431e-06	7.897e-16	--	chr13:30482788:T:G	chr13:30482788:T:G	chr13	30722343	OpenSea				NA	NA	0	2.29113e-12	5.95694e-10
cg22559497	-4.04526e-05	5.02285e-06	8.032e-16	--	chr16:79639441:G:A	chr16:79639441:G:A	chr16	79662727	OpenSea				NA	0.03776	0	2.32137e-12	6.05878e-10
cg11117649	-1.81089e-05	2.24937e-06	8.233e-16	--	none	none	chr4	77898985	OpenSea	SEPT11;SEPT11	5'UTR;Body		NA	NA	0	2.37038e-12	6.2104e-10
cg16726239	-1.81021e-05	2.25267e-06	9.294e-16	--	chr10:59817980:T:C	chr10:59817980:T:C	chr10	61577775	OpenSea	CCDC6	Body		NA	NA	0	2.66568e-12	7.01074e-10
cg14556762	-2.1371e-05	2.66118e-06	9.696e-16	--	none	none	chr1	170532470	OpenSea			TRUE	NA	NA	0	2.77045e-12	7.31398e-10
cg23754918	2.69499e-05	3.35715e-06	9.939e-16	++	none	none	chr7	2653733	OpenSea	IQCE;IQCE	3'UTR;3'UTR	TRUE	NA	NA	0	2.82916e-12	7.49729e-10
cg18622506	-3.14954e-05	3.92428e-06	1.009e-15	--	chr7:130473537:G:A	chr7:130473537:G:A	chr7	130134256	S_Shore	MEST;MEST;MEST;MEST;MEST;MEST	5'UTR;5'UTR;5'UTR;5'UTR;Body;Body		NA	NA	0	2.86135e-12	7.61119e-10
cg06991118	-2.5885e-05	3.22907e-06	1.09e-15	--	none	none	chr18	9117348	OpenSea	NDUFV2	Body		NA	NA	0	3.07947e-12	8.2222e-10
cg17155010	-2.64079e-05	3.29502e-06	1.106e-15	--	chr7:130917760:C:A	chr7:130917760:C:A	chr7	130602744	OpenSea	LOC100506860	Body		NA	NA	0	3.10425e-12	8.34289e-10
cg19505668	-3.51427e-05	4.38497e-06	1.107e-15	--	chr6:152695250:A:G	chr6:152695250:A:G	chr6	152992436	OpenSea				NA	NA	0	3.10425e-12	8.35043e-10
cg09024656	-2.77437e-05	3.46393e-06	1.153e-15	--	none	none	chr5	123790370	OpenSea				NA	NA	0	3.22127e-12	8.69742e-10
cg20728768	-2.79429e-05	3.4904e-06	1.189e-15	--	chr5:142930932:C:T	chr5:142930932:C:T	chr5	142696594	OpenSea	NR3C1;NR3C1;NR3C1;NR3C1;NR3C1;NR3C1;NR3C1;NR3C1;NR3C1;NR3C1;NR3C1;NR3C1;NR3C1;NR3C1;NR3C1	Body;Body;Body;Body;Body;Body;Body;Body;Body;Body;Body;Body;Body;Body;Body		NA	NA	0	3.30959e-12	8.96898e-10
cg19115490	-1.37493e-05	1.71797e-06	1.212e-15	--	chr6:37516032:G:A	chr6:37516032:G:A	chr6	37483925	OpenSea			TRUE	NA	NA	0	3.36121e-12	9.14248e-10
cg07552538	-2.50551e-05	3.13248e-06	1.259e-15	--	none	none	chr3	99657594	OpenSea	FILIP1L;FILIP1L;MIR548G;CMSS1	5'UTR;5'UTR;Body;Body		NA	NA	0	3.47876e-12	9.49701e-10
cg17372327	1.654e-05	2.07045e-06	1.365e-15	++	none	none	chr17	57503086	OpenSea				NA	NA	0	3.75788e-12	1.02966e-09
cg22608202	-3.99022e-05	4.99614e-06	1.387e-15	--	chr6:138459601:C:G	chr6:138459601:C:G	chr6	138777028	OpenSea	NHSL1;NHSL1	Body;Body		NA	NA	0	3.80457e-12	1.04626e-09
cg27295118	-3.75696e-05	4.70504e-06	1.406e-15	--	none	none	chr14	22902226	OpenSea			TRUE	NA	NA	0	3.84271e-12	1.06059e-09
cg06388350	-2.11616e-05	2.6509e-06	1.431e-15	--	none	none	chr4	95334135	OpenSea			TRUE	NA	NA	0	3.89692e-12	1.07945e-09
cg09492210	-1.26196e-05	1.58122e-06	1.452e-15	--	chr17:4863245:T:C	chr17:4863245:T:C	chr17	4806564	S_Shore	CHRNE	TSS200		NA	NA	1	3.93988e-12	1.09529e-09
cg27072575	1.49547e-05	1.87484e-06	1.505e-15	++	none	none	chr17	62778413	S_Shore	LOC146880;LOC146880	TSS1500;TSS1500	TRUE	NA	NA	1	4.06906e-12	1.13527e-09
cg00406098	-3.56148e-05	4.46731e-06	1.557e-15	--	none	none	chr13	40716180	OpenSea				NA	NA	0	4.17969e-12	1.17449e-09
cg10968849	-2.01571e-05	2.52838e-06	1.557e-15	--	chr11:61392189:C:T	chr11:61392189:C:T	chr11	61159047	N_Shore	TMEM216;TMEM216;TMEM216	TSS1500;TSS1500;TSS1500		NA	NA	1	4.17969e-12	1.17449e-09
cg21786227	-1.50951e-05	1.89458e-06	1.619e-15	--	none	none	chr1	154951605	OpenSea	CKS1B;CKS1B	Body;3'UTR	TRUE	NA	NA	0	4.32873e-12	1.22126e-09
cg01833890	1.24851e-05	1.56708e-06	1.624e-15	++	none	none	chr12	2564063	OpenSea	CACNA1C;CACNA1C;CACNA1C;CACNA1C;CACNA1C;CACNA1C;CACNA1C;CACNA1C;CACNA1C;CACNA1C;CACNA1C;CACNA1C;CACNA1C;CACNA1C;CACNA1C;CACNA1C;CACNA1C;CACNA1C;CACNA1C;CACNA1C;CACNA1C;CACNA1C;CACNA1C	Body;Body;Body;Body;Body;Body;Body;Body;Body;Body;Body;Body;Body;Body;Body;Body;Body;Body;Body;Body;Body;Body;Body	TRUE	NA	NA	0	4.32873e-12	1.22503e-09
cg21374307	-3.23962e-05	4.07203e-06	1.78e-15	--	none	none	chr3	159547539	OpenSea	SCHIP1	Body	TRUE	0.017352	NA	0	4.72449e-12	1.34271e-09
cg15848611	-3.55944e-05	4.47421e-06	1.785e-15	--	chr7:37832308:G:A	chr7:37832308:G:A	chr7	37872042	OpenSea				NA	NA	0	4.72449e-12	1.34648e-09
cg12398079	-3.14112e-05	3.95046e-06	1.846e-15	--	chr5:93838548:CA:C	chr5:93838548:CA:C	chr5	93222917	OpenSea	FAM172A;FAM172A;FAM172A;FAM172A	Body;Body;Body;Body		NA	NA	0	4.86886e-12	1.39249e-09
cg21142789	-1.56607e-05	1.97035e-06	1.893e-15	--	chr1:203362106:G:A	chr1:203362106:G:A	chr1	203331138	OpenSea				NA	NA	0	4.96339e-12	1.42795e-09
cg19439123	-2.70679e-05	3.40562e-06	1.895e-15	--	none	none	chr17	17687621	S_Shore	RAI1	5'UTR	TRUE	NA	NA	0	4.96339e-12	1.42946e-09
cg22948745	-2.08276e-05	2.62168e-06	1.952e-15	--	none	none	chr8	139700295	OpenSea	COL22A1	Body		NA	NA	0	5.09499e-12	1.47245e-09
cg11537677	-1.95673e-05	2.46493e-06	2.05e-15	--	chr2:60391555:C:T	chr2:60391555:C:T	chr2	60618604	OpenSea				NA	NA	0	5.33233e-12	1.54638e-09
cg01790646	-1.11383e-05	1.40323e-06	2.061e-15	--	none	none	chr2	240321229	N_Shore	HDAC4	5'UTR	TRUE	NA	NA	0	5.34252e-12	1.55467e-09
cg23850764	-2.37206e-05	2.98905e-06	2.091e-15	--	chr17:41302641:G:A	chr17:41302641:G:A	chr17	39458879	OpenSea	KRTAP29-1	1stExon		NA	NA	0	5.40173e-12	1.5773e-09
cg04845871	-1.35384e-05	1.70871e-06	2.315e-15	--	none	none	chr1	207996319	OpenSea			TRUE	NA	NA	0	5.95998e-12	1.74627e-09
cg20692268	-2.17645e-05	2.74844e-06	2.397e-15	--	chr1:25033975:C:T	chr1:25033975:C:T	chr1	25358981	OpenSea			TRUE	NA	NA	0	6.1501e-12	1.80813e-09
cg06466584	-2.61349e-05	3.30137e-06	2.445e-15	--	chr2:207517878:A:C	chr2:207517878:A:C	chr2	208591060	OpenSea	CCNYL1;CCNYL1	Body;Body		NA	NA	0	6.25199e-12	1.84434e-09
cg16851139	2.45026e-05	3.09619e-06	2.497e-15	++	chr20:38187703:G:A	chr20:38187703:G:A	chr20	36024647	OpenSea	SRC;SRC	Body;Body		NA	NA	0	6.36339e-12	1.88356e-09
cg07988060	-1.40881e-05	1.78046e-06	2.519e-15	--	none	none	chr17	30234789	OpenSea			TRUE	NA	NA	0	6.39784e-12	1.90016e-09
cg23009780	1.86537e-05	2.35987e-06	2.689e-15	++	none	none	chr2	96774492	OpenSea			TRUE	NA	NA	0	6.80669e-12	2.02839e-09
cg16037947	-3.1618e-05	4.00621e-06	2.968e-15	--	none	none	chr8	22305714	OpenSea	PPP3CC;PPP3CC;PPP3CC	Body;Body;Body		NA	0.030843	0	7.4878e-12	2.23885e-09
cg06867486	-1.58641e-05	2.01157e-06	3.11e-15	--	none	none	chr1	110733063	OpenSea	SLC6A17	Body		NA	NA	0	7.81989e-12	2.34597e-09
cg12087436	-1.19453e-05	1.51549e-06	3.218e-15	--	none	none	chr11	94509772	OpenSea	AMOTL1;AMOTL1	Body;Body		NA	NA	0	8.06456e-12	2.42743e-09
cg10397819	1.33155e-05	1.68995e-06	3.294e-15	++	none	none	chr14	75447512	Island			TRUE	NA	NA	0	8.22769e-12	2.48476e-09
cg25207432	2.11675e-05	2.68914e-06	3.505e-15	++	chr7:6315106:C:T	chr7:6315106:C:T	chr7	6347542	OpenSea				NA	NA	0	8.72583e-12	2.64393e-09
cg23829395	-1.67835e-05	2.1327e-06	3.559e-15	--	chr12:46420903:T:A	chr12:46420903:T:A	chr12	46796953	OpenSea			TRUE	NA	NA	0	8.83112e-12	2.68466e-09
cg13492490	-2.11697e-05	2.69118e-06	3.652e-15	--	none	none	chr15	75341993	OpenSea	PPCDC;PPCDC;PPCDC;PPCDC;PPCDC;PPCDC;PPCDC	3'UTR;3'UTR;3'UTR;3'UTR;3'UTR;3'UTR;Body		NA	NA	0	9.03217e-12	2.75481e-09
cg11430223	-1.4922e-05	1.90006e-06	4.048e-15	--	none	none	chr13	42232607	OpenSea	VWA8	Body		NA	NA	0	9.97885e-12	3.05353e-09
cg09460462	1.26607e-05	1.61295e-06	4.179e-15	++	chr10:73654117:A:G	chr10:73654117:A:G	chr10	75413771	OpenSea	SYNPO2L	Body		NA	NA	0	1.02311e-11	3.15235e-09
cg02291365	-2.82923e-05	3.60444e-06	4.184e-15	--	chr13:24743119:G:T	chr13:24743119:G:T	chr13	25317267	N_Shelf			TRUE	NA	0.019965	0	1.02311e-11	3.15612e-09
cg11854981	-2.75978e-05	3.51606e-06	4.191e-15	--	none	none	chr6	42219847	OpenSea	TRERF1	Body	TRUE	NA	NA	0	1.02311e-11	3.1614e-09
cg26931934	-2.29368e-05	2.92272e-06	4.235e-15	--	chr17:49331860:T:C	chr17:49331860:T:C	chr17	47419801	OpenSea	ZNF652;ZNF652	5'UTR;5'UTR		NA	NA	0	1.03051e-11	3.19459e-09
cg23917006	1.32156e-05	1.68505e-06	4.404e-15	++	none	none	chr1	43207294	S_Shelf	CLDN19;CLDN19	TSS1500;TSS1500	TRUE	NA	NA	1	1.06819e-11	3.32207e-09
cg02015687	-3.10481e-05	3.95975e-06	4.472e-15	--	chr17:2478486:T:C	chr17:2478486:T:C	chr17	2385771	OpenSea	METTL16	Body		NA	NA	0	1.07896e-11	3.37336e-09
cg15737760	-2.55965e-05	3.26454e-06	4.477e-15	--	chr7:45066649:G:C	chr7:45066649:G:C	chr7	45106307	OpenSea	CCM2;CCM2;CCM2;CCM2;CCM2	Body;Body;Body;Body;Body		NA	NA	0	1.07896e-11	3.37714e-09
cg11646706	-3.73526e-05	4.76546e-06	4.571e-15	--	chr3:58108430:A:G	chr3:58108430:A:G	chr3	58514483	OpenSea	ACOX2	Body		NA	NA	0	1.0981e-11	3.44804e-09
cg13895781	2.26952e-05	2.89617e-06	4.641e-15	++	none	none	chr20	36024542	OpenSea	SRC;SRC	Body;Body		NA	0.027489	0	1.11073e-11	3.50085e-09
cg05612693	-1.72092e-05	2.19619e-06	4.653e-15	--	none	none	chr21	36310945	OpenSea	RUNX1	Body		NA	NA	0	1.11073e-11	3.5099e-09
cg03684054	-1.54759e-05	1.97538e-06	4.711e-15	--	none	none	chr2	25513896	OpenSea	DNMT3A;DNMT3A;DNMT3A	Body;Body;Body		NA	NA	0	1.12102e-11	3.55365e-09
cg19470809	2.87408e-05	3.66966e-06	4.802e-15	++	chr21:32493610:G:A	chr21:32493610:G:A	chr21	33865773	OpenSea	EVA1C;EVA1C;EVA1C	Body;Body;Body		NA	NA	0	1.13909e-11	3.62229e-09
cg18254053	-2.65869e-05	3.39596e-06	4.919e-15	--	none	none	chr1	202715885	OpenSea	KDM5B	Body		NA	NA	0	1.16318e-11	3.71055e-09
cg26221987	-2.02722e-05	2.59226e-06	5.272e-15	--	none	none	chr10	4289330	OpenSea				NA	NA	0	1.24276e-11	3.97683e-09
cg01795674	-6.86125e-06	8.77683e-07	5.39e-15	--	chr6:52392720:C:T	chr6:52392720:C:T	chr6	52254755	OpenSea	PAQR8	5'UTR		NA	0.020586	0	1.26662e-11	4.06584e-09
cg03479209	-1.95745e-05	2.50604e-06	5.678e-15	--	chr3:58353778:G:A	chr3:58353778:G:A	chr3	58020999	OpenSea	FLNB;FLNB;FLNB;FLNB	Body;Body;Body;Body	TRUE	NA	NA	0	1.33015e-11	4.28309e-09
cg27246744	-1.67092e-05	2.13948e-06	5.721e-15	--	chr3:30915771:C:T	chr3:30915771:C:T	chr3	31746590	OpenSea	OSBPL10	Body	TRUE	NA	NA	0	1.33544e-11	4.31552e-09
cg26129353	-2.1836e-05	2.79604e-06	5.736e-15	--	chr18:57640322:T:G	chr18:57640322:T:G	chr18	55316927	S_Shore	ATP8B1	Body	TRUE	NA	NA	0	1.33544e-11	4.32684e-09
cg11228680	-1.08004e-05	1.38342e-06	5.857e-15	--	none	none	chr17	39465330	OpenSea	KRTAP16-1	1stExon		NA	NA	0	1.35942e-11	4.41811e-09
cg05227865	-2.25351e-05	2.88693e-06	5.907e-15	--	none	none	chr5	173221156	OpenSea				NA	NA	0	1.36682e-11	4.45583e-09
cg11036672	1.78772e-05	2.29242e-06	6.27e-15	++	chr4:8523435:G:A	chr4:8523435:G:A	chr4	8476435	OpenSea	C4orf23	Body	TRUE	NA	NA	0	1.44638e-11	4.72965e-09
cg15014975	2.93652e-05	3.76873e-06	6.607e-15	++	none	none	chr1	25257547	Island	RUNX3;RUNX3	TSS1500;Body	TRUE	NA	NA	1	1.51875e-11	4.98386e-09
cg08726900	-3.90092e-05	5.00665e-06	6.624e-15	--	chr16:89526762:C:T	chr16:89526762:C:T	chr16	89550474	OpenSea	ANKRD11	5'UTR	TRUE	NA	NA	0	1.51875e-11	4.99668e-09
cg11471559	-2.16884e-05	2.78387e-06	6.662e-15	--	chr20:38900400:T:C	chr20:38900400:T:C	chr20	37529715	OpenSea	PPP1R16B;PPP1R16B	Body;Body		NA	NA	0	1.52283e-11	5.02535e-09
cg14184189	-1.71281e-05	2.19877e-06	6.709e-15	--	none	none	chr10	72222628	OpenSea				NA	NA	0	1.52894e-11	5.0608e-09
cg11415687	-9.81451e-06	1.26018e-06	6.799e-15	--	none	none	chr17	4806623	S_Shore	CHRNE	TSS1500		NA	NA	1	1.54479e-11	5.12869e-09
cg19426102	1.40698e-05	1.80767e-06	7.061e-15	++	chr9:129335059:TCCCACTG:T	chr9:129335059:TCCCACTG:T	chr9	132103521	S_Shelf	LINC01503;LINC01503	Body;Body		NA	NA	0	1.5995e-11	5.32632e-09
cg03337084	1.17864e-05	1.51497e-06	7.256e-15	++	chr6:31668190:A:C	chr6:31668190:A:C	chr6	31646061	N_Shelf	LY6G5C	Body	TRUE	NA	NA	0	1.63875e-11	5.47342e-09
cg24496349	1.21803e-05	1.56572e-06	7.288e-15	++	none	none	chr11	67810905	OpenSea	TCIRG1;TCIRG1;TCIRG1	Body;1stExon;5'UTR	TRUE	NA	NA	0	1.63932e-11	5.49756e-09
cg06769150	1.90736e-05	2.4519e-06	7.302e-15	++	chr14:77076231:C:T	chr14:77076231:C:T	chr14	77542763	OpenSea	LOC102724190	TSS1500		NA	NA	1	1.63932e-11	5.50812e-09
cg19297788	-2.10417e-05	2.70534e-06	7.379e-15	--	chr21:44707279:G:A	chr21:44707279:G:A	chr21	45602432	OpenSea				NA	NA	0	1.65169e-11	5.5662e-09
cg03898320	-1.36828e-05	1.7595e-06	7.453e-15	--	chr2:207135480:C:CA	chr2:207135480:C:CA	chr2	208000216	OpenSea	KLF7;KLF7;KLF7;KLF7;KLF7	TSS1500;Body;Body;Body;Body		NA	NA	1	1.66332e-11	5.62202e-09
cg08650128	1.07151e-05	1.37908e-06	7.865e-15	++	chr1:42710723:G:A	chr1:42710723:G:A	chr1	43206856	S_Shelf	CLDN19;CLDN19;CLDN19	TSS1500;TSS1500;TSS1500		NA	NA	1	1.75009e-11	5.93281e-09
cg01108653	-2.00264e-05	2.57772e-06	7.91e-15	--	none	none	chr15	101668270	OpenSea				NA	0.012163	0	1.75493e-11	5.96675e-09
cg01673856	1.7634e-05	2.27014e-06	7.986e-15	++	none	none	chr10	114847319	OpenSea	TCF7L2;TCF7L2;TCF7L2;TCF7L2;TCF7L2;TCF7L2;TCF7L2;TCF7L2;TCF7L2;TCF7L2;TCF7L2;TCF7L2;TCF7L2	Body;Body;Body;Body;Body;Body;Body;Body;Body;Body;Body;Body;Body		NA	NA	0	1.76319e-11	6.02408e-09
cg08915038	-1.13919e-05	1.46658e-06	7.994e-15	--	chr1:16230128:T:C	chr1:16230128:T:C	chr1	16562923	N_Shore	C1orf89	Body	TRUE	NA	NA	0	1.76319e-11	6.03011e-09
cg14964970	-1.97963e-05	2.55059e-06	8.395e-15	--	none	none	chr9	123698562	OpenSea				NA	0.01086	0	1.84428e-11	6.3326e-09
cg10683392	-2.3973e-05	3.08896e-06	8.435e-15	--	none	none	chr3	154901913	OpenSea				NA	NA	0	1.84428e-11	6.36277e-09
cg17133774	-2.19816e-05	2.83237e-06	8.435e-15	--	chr1:6138492:C:T	chr1:6138492:C:T	chr1	6198667	N_Shelf	CHD5	Body	TRUE	NA	NA	0	1.84428e-11	6.36277e-09
cg24278397	-1.7499e-05	2.2557e-06	8.649e-15	--	none	none	chr11	60805280	OpenSea				NA	NA	0	1.88561e-11	6.5242e-09
cg26134300	-2.56107e-05	3.30273e-06	8.875e-15	--	chr3:42490447:A:G	chr3:42490447:A:G	chr3	42518397	OpenSea				NA	NA	0	1.9293e-11	6.69468e-09
cg06595903	-2.97345e-05	3.83812e-06	9.398e-15	--	none	none	chr2	44585866	N_Shelf	PREPL;PREPL;PREPL;PREPL;PREPL;PREPL;PREPL	5'UTR;5'UTR;Body;Body;Body;Body;Body		NA	NA	0	2.03712e-11	7.08919e-09
cg08730885	-2.881e-05	3.71901e-06	9.432e-15	--	chr7:146647191:A:T	chr7:146647191:A:T	chr7	146358158	OpenSea	CNTNAP2	Body		0.010851	NA	0	2.03864e-11	7.11484e-09
cg20924136	-1.52029e-05	1.96348e-06	9.723e-15	--	none	none	chr2	230808359	OpenSea	FBXO36	Body	TRUE	NA	NA	0	2.09553e-11	7.33435e-09
cg15576517	1.64716e-05	2.12993e-06	1.047e-14	++	chr19:7646743:G:A	chr19:7646743:G:A	chr19	7711153	N_Shore	STXBP2;STXBP2	Body;Body	TRUE	NA	NA	0	2.2501e-11	7.89784e-09
cg14427590	1.60476e-05	2.07541e-06	1.057e-14	++	none	none	chr17	60695089	OpenSea			TRUE	NA	NA	0	2.26513e-11	7.97327e-09
cg11503550	-1.72547e-05	2.23181e-06	1.065e-14	--	chr14:75144617:G:A	chr14:75144617:G:A	chr14	75867017	OpenSea				NA	NA	0	2.27581e-11	8.03361e-09
cg21842274	-2.97305e-05	3.84651e-06	1.082e-14	--	chr5:76950986:T:C	chr5:76950986:T:C	chr5	76248637	N_Shore	CRHBP	TSS200	TRUE	NA	NA	1	2.30124e-11	8.16185e-09
cg14634473	-2.05401e-05	2.65749e-06	1.083e-14	--	chr10:22804353:T:C	chr10:22804353:T:C	chr10	23105437	OpenSea				NA	NA	0	2.30124e-11	8.16939e-09
cg24284351	-1.65668e-05	2.14407e-06	1.103e-14	--	chr4:16070395:C:T	chr4:16070395:C:T	chr4	16069370	OpenSea	PROM1;PROM1;PROM1;PROM1;PROM1;PROM1;PROM1	Body;Body;Body;Body;Body;Body;Body		NA	NA	0	2.33715e-11	8.32026e-09
cg04685228	-3.48763e-05	4.51495e-06	1.122e-14	--	none	none	chr5	172462626	OpenSea			TRUE	NA	NA	0	2.37075e-11	8.46358e-09
cg05662676	-2.80959e-05	3.63739e-06	1.126e-14	--	chr6:37202646:G:A	chr6:37202646:G:A	chr6	37170837	OpenSea				NA	NA	0	2.37256e-11	8.49376e-09
cg20831584	-1.24775e-05	1.61603e-06	1.154e-14	--	chr7:29341533:A:G	chr7:29341533:A:G	chr7	29382450	OpenSea	CHN2;CHN2;CHN2;CHN2;CHN2	Body;5'UTR;Body;Body;Body		NA	NA	0	2.42478e-11	8.70497e-09
cg20539142	-2.05651e-05	2.66378e-06	1.161e-14	--	none	none	chr8	42623718	OpenSea	CHRNA6	TSS200	TRUE	NA	NA	1	2.43271e-11	8.75777e-09
cg00921839	-5.03652e-05	6.52471e-06	1.171e-14	--	none	none	chr1	11467299	OpenSea				NA	NA	0	2.4417e-11	8.8332e-09
cg15422032	1.43728e-05	1.86207e-06	1.175e-14	++	none	none	chr17	58236291	OpenSea	CA4	Body		NA	NA	0	2.4417e-11	8.86338e-09
cg19448816	-1.71551e-05	2.22252e-06	1.175e-14	--	chr3:16911845:G:A	chr3:16911845:G:A	chr3	16974217	OpenSea	PLCL2;PLCL2	Body;TSS1500	TRUE	NA	NA	1	2.4417e-11	8.86338e-09
cg07749613	-6.89234e-06	8.93932e-07	1.257e-14	--	none	none	chr2	97073539	OpenSea			TRUE	NA	NA	0	2.60493e-11	9.48193e-09
cg15962969	1.6135e-05	2.0932e-06	1.275e-14	++	chr6:138546964:C:T	chr6:138546964:C:T	chr6	138866887	OpenSea	NHSL1	Body	TRUE	NA	NA	0	2.63499e-11	9.61771e-09
cg15998242	-1.95735e-05	2.53974e-06	1.289e-14	--	none	none	chr17	65449062	OpenSea	PITPNC1;PITPNC1	Body;Body		NA	NA	0	2.65664e-11	9.72331e-09
cg15128443	-2.10648e-05	2.73412e-06	1.314e-14	--	none	none	chr10	30704743	OpenSea				NA	NA	0	2.70079e-11	9.9119e-09
cg02390408	-2.67791e-05	3.47597e-06	1.318e-14	--	chr1:47529930:C:G	chr1:47529930:C:G	chr1	47987281	OpenSea				NA	NA	0	2.70165e-11	9.94207e-09
cg07042014	-1.32216e-05	1.71651e-06	1.333e-14	--	none	none	chr14	24783620	N_Shore	LTB4R;LTB4R;LTB4R	5'UTR;5'UTR;1stExon	TRUE	NA	NA	0	2.72499e-11	1.00552e-08
cg07432164	-1.71322e-05	2.22523e-06	1.37e-14	--	chr18:10264303:A:T	chr18:10264303:A:T	chr18	10057933	OpenSea				NA	0.0101	0	2.79306e-11	1.03343e-08
cg12902625	9.40712e-06	1.22238e-06	1.407e-14	++	none	none	chr11	64527603	OpenSea	PYGM;PYGM;PYGM;PYGM	1stExon;1stExon;5'UTR;5'UTR		NA	NA	0	2.86076e-11	1.06134e-08
cg16009632	-1.4479e-05	1.88311e-06	1.484e-14	--	chr17:40480573:C:A	chr17:40480573:C:A	chr17	38637169	OpenSea	TNS4	Body		NA	NA	0	3.00921e-11	1.11943e-08
cg20675152	-2.63886e-05	3.43237e-06	1.493e-14	--	none	none	chr7	92456994	OpenSea	CDK6;CDK6	Body;Body		NA	NA	0	3.01934e-11	1.12621e-08
cg16151538	-1.84191e-05	2.39611e-06	1.505e-14	--	chr20:35011615:G:GCCTGTGACTGTGACCCACAACAC	chr20:35011615:G:GCCTGTGACTGTGACCCACAACAC	chr20	33676388	N_Shelf	TRPC4AP;TRPC4AP	Body;Body	TRUE	NA	NA	0	3.03547e-11	1.13527e-08
cg12192749	-1.92314e-05	2.50223e-06	1.521e-14	--	none	none	chr7	17029795	OpenSea			TRUE	NA	NA	0	3.05956e-11	1.14734e-08
cg01951916	-3.98685e-05	5.18798e-06	1.533e-14	--	none	none	chr3	15836174	OpenSea	ANKRD28;ANKRD28	5'UTR;Body		NA	NA	0	3.0755e-11	1.15639e-08
cg24660631	-3.20505e-05	4.17112e-06	1.543e-14	--	chr17:60092222:G:A	chr17:60092222:G:A	chr17	58169523	OpenSea				NA	NA	0	3.08735e-11	1.16393e-08
cg26724546	-1.82231e-05	2.3725e-06	1.579e-14	--	chr8:116134944:A:G	chr8:116134944:A:G	chr8	117140837	OpenSea	LINC00536	Body		NA	0.018964	0	3.15102e-11	1.19109e-08
cg21777887	2.4569e-05	3.20474e-06	1.768e-14	++	chr8:143930776:T:C	chr8:143930776:T:C	chr8	144951147	N_Shore	EPPK1	5'UTR		NA	NA	0	3.51888e-11	1.33366e-08
cg06791771	-3.01474e-05	3.93299e-06	1.785e-14	--	chr18:9164761:G:T	chr18:9164761:G:T	chr18	9117620	OpenSea	NDUFV2	Body		NA	NA	0	3.54337e-11	1.34648e-08
cg05006728	-1.53606e-05	2.00585e-06	1.89e-14	--	chr3:98724597:G:A	chr3:98724597:G:A	chr3	98450711	N_Shore	ST3GAL6;ST3GAL6;ST3GAL6;ST3GAL6;ST3GAL6;ST3GAL6;ST3GAL6-AS1	TSS1500;TSS1500;TSS1500;TSS1500;TSS1500;TSS1500;Body		NA	NA	1	3.74195e-11	1.42568e-08
cg15940703	-2.74179e-05	3.58064e-06	1.899e-14	--	none	none	chr3	159549786	OpenSea	IQCJ-SCHIP1;IQCJ-SCHIP1;SCHIP1;SCHIP1;SCHIP1	Body;Body;Body;Body;Body		NA	NA	0	3.74993e-11	1.43247e-08
cg10354154	-2.06187e-05	2.69298e-06	1.912e-14	--	chr17:81664294:G:A	chr17:81664294:G:A	chr17	79534694	OpenSea	NPLOC4;NPLOC4;NPLOC4	TSS1500;Body;Body		NA	NA	1	3.76574e-11	1.44228e-08
cg18598117	-2.7816e-05	3.63345e-06	1.925e-14	--	chr19:940928:G:C	chr19:940928:G:C	chr19	941126	Island	ARID3A	Body	TRUE	NA	0.0147	0	3.78147e-11	1.45209e-08
cg20849146	-1.91092e-05	2.49659e-06	1.946e-14	--	none	none	chr7	17314686	OpenSea				NA	NA	0	3.8128e-11	1.46793e-08
cg02333396	-2.52034e-05	3.2964e-06	2.078e-14	--	none	none	chr13	51259835	OpenSea				NA	NA	0	4.06087e-11	1.5675e-08
cg16421311	-2.73804e-05	3.58246e-06	2.124e-14	--	none	none	chr3	34306164	OpenSea				NA	NA	0	4.14004e-11	1.6022e-08
cg11376472	-2.11043e-05	2.76195e-06	2.154e-14	--	none	none	chr7	137655537	OpenSea	CREB3L2;CREB3L2	Body;Body		NA	NA	0	4.1877e-11	1.62483e-08
cg00869550	1.52826e-05	2.00096e-06	2.212e-14	++	none	none	chr16	58046537	OpenSea	USB1;USB1;USB1	3'UTR;Body;Body		NA	NA	0	4.2894e-11	1.66858e-08
cg11456828	-1.76745e-05	2.31472e-06	2.246e-14	--	chr1:110652680:T:C	chr1:110652680:T:C	chr1	111159200	OpenSea	KCNA2	5'UTR		NA	NA	0	4.34417e-11	1.69423e-08
cg13052625	-1.94367e-05	2.54572e-06	2.258e-14	--	none	none	chr3	47865946	N_Shore	DHX30;DHX30	Body;Body	TRUE	NA	NA	0	4.35621e-11	1.70328e-08
cg19640090	-1.82837e-05	2.39486e-06	2.266e-14	--	none	none	chr12	11975155	OpenSea	ETV6;RNU6-19P	Body;Body		NA	NA	0	4.36049e-11	1.70931e-08
cg24425745	-3.37181e-05	4.41673e-06	2.273e-14	--	chr3:186034978:A:G	chr3:186034978:A:G	chr3	185743062	OpenSea				NA	NA	0	4.36283e-11	1.71459e-08
cg12436561	-2.61783e-05	3.43159e-06	2.373e-14	--	chr18:46013614:G:A	chr18:46013614:G:A	chr18	43593510	OpenSea	PSTPIP2	Body		NA	0.020369	0	4.54321e-11	1.79003e-08
cg13597554	-2.6815e-05	3.51551e-06	2.391e-14	--	chr15:49440210:T:C	chr15:49440210:T:C	chr15	49732282	OpenSea	FGF7;C15orf33	Body;Body	TRUE	NA	NA	0	4.56608e-11	1.8036e-08
cg07858848	-2.8437e-05	3.72967e-06	2.449e-14	--	none	none	chr2	43087177	OpenSea			TRUE	NA	NA	0	4.65519e-11	1.84735e-08
cg03237342	-2.1127e-05	2.77095e-06	2.45e-14	--	chr15:57216429:G:A	chr15:57216429:G:A	chr15	57425757	OpenSea	TCF12;TCF12;TCF12;TCF12	Body;Body;Body;Body		NA	NA	0	4.65519e-11	1.84811e-08
cg11457651	-1.46169e-05	1.91939e-06	2.629e-14	--	chr4:121308397:C:A	chr4:121308397:C:A	chr4	122228968	OpenSea				NA	NA	0	4.98275e-11	1.98313e-08
cg24019564	1.64578e-05	2.16139e-06	2.649e-14	++	chr1:25022166:G:A	chr1:25022166:G:A	chr1	25257566	Island	RUNX3;RUNX3	TSS1500;Body	TRUE	NA	NA	1	5.00807e-11	1.99822e-08
cg05207354	-1.85861e-05	2.44105e-06	2.658e-14	--	none	none	chr1	42107405	OpenSea	HIVEP3;HIVEP3	5'UTR;5'UTR		NA	NA	0	5.01252e-11	2.00501e-08
cg02321197	-2.82284e-05	3.70899e-06	2.723e-14	--	none	none	chr2	158755934	OpenSea				NA	NA	0	5.1223e-11	2.05404e-08
cg08236655	-2.08596e-05	2.74153e-06	2.768e-14	--	chr3:16888548:A:G	chr3:16888548:A:G	chr3	16930651	S_Shelf	PLCL2	Body		NA	NA	0	5.19399e-11	2.08799e-08
cg16495530	-9.88601e-06	1.29962e-06	2.809e-14	--	none	none	chr11	122597027	OpenSea	UBASH3B	Body		NA	0.0151	0	5.25785e-11	2.11891e-08
cg22365167	-1.48779e-05	1.95599e-06	2.821e-14	--	none	none	chr11	62306861	OpenSea	AHNAK;AHNAK	5'UTR;5'UTR	TRUE	NA	NA	0	5.26724e-11	2.12796e-08
cg14415629	-1.68478e-05	2.21624e-06	2.916e-14	--	chr11:33040796:A:G	chr11:33040796:A:G	chr11	33033607	N_Shelf			TRUE	NA	NA	0	5.43118e-11	2.19963e-08
cg08007485	-2.3446e-05	3.08439e-06	2.927e-14	--	none	none	chr16	57643973	OpenSea				NA	NA	0	5.43824e-11	2.20792e-08
cg25711239	1.61092e-05	2.11947e-06	2.948e-14	++	chr17:75982319:A:G	chr17:75982319:A:G	chr17	73996656	OpenSea	CDK3;C17orf106	TSS1500;3'UTR	TRUE	NA	NA	1	5.45225e-11	2.22376e-08
cg10392188	-1.87974e-05	2.47316e-06	2.949e-14	--	chr10:11185471:A:G	chr10:11185471:A:G	chr10	11203213	N_Shelf	CELF2;CELF2	Body;Body		NA	NA	0	5.45225e-11	2.22452e-08
cg12178835	-1.87856e-05	2.47379e-06	3.106e-14	--	chr14:68719762:C:T	chr14:68719762:C:T	chr14	69186571	OpenSea				NA	NA	0	5.72848e-11	2.34295e-08
cg01815912	1.40757e-05	1.85383e-06	3.131e-14	++	none	none	chr16	2089851	S_Shore	NTHL1	3'UTR	TRUE	NA	NA	0	5.76051e-11	2.36181e-08
cg03632308	-1.3572e-05	1.78779e-06	3.163e-14	--	none	none	chr1	145219675	OpenSea	NOTCH2NL;NBPF20;NBPF9	5'UTR;Body;Body		NA	NA	0	5.80522e-11	2.38595e-08
cg19280785	-3.14103e-05	4.13868e-06	3.212e-14	--	chr3:134622008:G:A	chr3:134622008:G:A	chr3	134340945	OpenSea	KY	Body	TRUE	NA	NA	0	5.87026e-11	2.42291e-08
cg05677900	-2.45413e-05	3.23362e-06	3.214e-14	--	none	none	chr8	59969254	OpenSea	TOX	Body		NA	NA	0	5.87026e-11	2.42442e-08
cg12658181	-1.70116e-05	2.24293e-06	3.336e-14	--	none	none	chr3	43812305	OpenSea				NA	NA	0	6.07837e-11	2.51644e-08
cg07210669	1.49407e-05	1.97011e-06	3.358e-14	++	chr4:6695805:AGGGCT:A	chr4:6695805:AGGGCT:A	chr4	6695475	OpenSea	S100P	TSS200	TRUE	NA	NA	1	6.10371e-11	2.53304e-08
cg09660378	-3.17697e-05	4.19094e-06	3.44e-14	--	none	none	chr9	12697316	OpenSea	TYRP1	Body		NA	NA	0	6.23773e-11	2.5949e-08
cg17286200	-3.87415e-05	5.11166e-06	3.481e-14	--	chr16:25053959:G:A	chr16:25053959:G:A	chr16	25060966	OpenSea				NA	0.016	0	6.29694e-11	2.62582e-08
cg22608507	-1.54206e-05	2.0348e-06	3.497e-14	--	none	none	chr12	123379308	N_Shore	VPS37B	Body	TRUE	NA	NA	0	6.31075e-11	2.63789e-08
cg04714030	-2.5615e-05	3.38038e-06	3.521e-14	--	chr10:32336159:T:C	chr10:32336159:T:C	chr10	32606973	OpenSea	EPC1;EPC1;EPC1;EPC1	Body;Body;5'UTR;Body		NA	NA	0	6.33889e-11	2.656e-08
cg15913312	-2.22138e-05	2.93171e-06	3.534e-14	--	chr4:110090638:C:T	chr4:110090638:C:T	chr4	111009988	OpenSea	ELOVL6;ELOVL6	Body;Body		NA	NA	0	6.34715e-11	2.6658e-08
cg08091949	-9.15472e-06	1.20831e-06	3.551e-14	--	chr5:170163100:A:G	chr5:170163100:A:G	chr5	169740799	OpenSea				NA	NA	0	6.36253e-11	2.67863e-08
cg10689504	-3.20145e-05	4.23135e-06	3.848e-14	--	none	none	chr8	41863031	OpenSea	KAT6A;KAT6A	Body;Body		NA	NA	0	6.87835e-11	2.90266e-08
cg25249443	-1.80843e-05	2.3904e-06	3.867e-14	--	chr11:121336733:C:T	chr11:121336733:C:T	chr11	121205431	OpenSea				NA	NA	0	6.89597e-11	2.91699e-08
cg03972892	-1.40327e-05	1.85519e-06	3.907e-14	--	none	none	chr3	72305191	OpenSea				NA	NA	0	6.95087e-11	2.94717e-08
cg09150130	-2.30582e-05	3.04938e-06	3.981e-14	--	none	none	chr20	3083101	OpenSea				NA	NA	0	7.06585e-11	3.00299e-08
cg09213979	-2.03838e-05	2.6967e-06	4.068e-14	--	none	none	chr9	134566740	OpenSea	RAPGEF1;RAPGEF1;RAPGEF1	Body;Body;Body		NA	NA	0	7.20235e-11	3.06861e-08
cg20864517	-1.65072e-05	2.18392e-06	4.077e-14	--	chr19:16385697:C:T	chr19:16385697:C:T	chr19	16470187	S_Shelf	EPS15L1;EPS15L1	Body;Body		NA	NA	0	7.20235e-11	3.0754e-08
cg08525590	1.54975e-05	2.05122e-06	4.18e-14	++	chr1:44549609:C:T	chr1:44549609:C:T	chr1	45015438	OpenSea	RNF220	Body		NA	NA	0	7.36705e-11	3.1531e-08
cg20659303	-1.70298e-05	2.25586e-06	4.381e-14	--	chr5:76432046:T:C	chr5:76432046:T:C	chr5	75629430	OpenSea	SV2C;SV2C	3'UTR;Body		NA	NA	0	7.70331e-11	3.30472e-08
cg06958842	-1.42575e-05	1.88913e-06	4.45e-14	--	chr13:79482366:C:T	chr13:79482366:C:T	chr13	80099778	OpenSea	NDFIP2;NDFIP2	Body;Body		NA	NA	0	7.80644e-11	3.35677e-08
cg17747781	-2.46625e-05	3.26838e-06	4.496e-14	--	chr8:142299602:T:C	chr8:142299602:T:C	chr8	143383498	OpenSea	TSNARE1;TSNARE1	Body;Body		NA	NA	0	7.86883e-11	3.39147e-08
cg05579187	-1.59279e-05	2.11143e-06	4.57e-14	--	none	none	chr9	20015670	OpenSea				NA	NA	0	7.97983e-11	3.44729e-08
cg04658744	-2.09489e-05	2.77844e-06	4.707e-14	--	chr11:128905137:C:T	chr11:128905137:C:T	chr11	128787157	OpenSea	KCNJ5	3'UTR		NA	NA	0	8.20007e-11	3.55063e-08
cg08088075	2.18643e-05	2.90013e-06	4.733e-14	++	chr2:219381496:C:T	chr2:219381496:C:T	chr2	220264753	OpenSea				NA	NA	0	8.22637e-11	3.57024e-08
cg08257579	1.26367e-05	1.6765e-06	4.789e-14	++	none	none	chr21	39668474	OpenSea	KCNJ15;KCNJ15;KCNJ15;KCNJ15;KCNJ15;KCNJ15;KCNJ15;KCNJ15	5'UTR;5'UTR;5'UTR;5'UTR;5'UTR;5'UTR;5'UTR;5'UTR		NA	NA	0	8.30457e-11	3.61249e-08
cg26907472	1.27795e-05	1.69557e-06	4.809e-14	++	chr16:68972894:A:G	chr16:68972894:A:G	chr16	69006828	OpenSea	TMCO7	Body	TRUE	NA	NA	0	8.32012e-11	3.62757e-08
cg14687145	-1.45851e-05	1.93535e-06	4.84e-14	--	chr2:29011088:G:A	chr2:29011088:G:A	chr2	29234537	OpenSea	FAM179A	Body	TRUE	NA	NA	0	8.35274e-11	3.65096e-08
cg24705841	-1.89397e-05	2.51326e-06	4.85e-14	--	none	none	chr15	26095257	OpenSea	MIR4715;ATP10A	TSS1500;Body		NA	NA	1	8.35274e-11	3.6585e-08
cg20631720	-3.1144e-05	4.13359e-06	4.907e-14	--	none	none	chr7	130507724	OpenSea				NA	NA	0	8.43166e-11	3.7015e-08
cg10969521	-3.30404e-05	4.38597e-06	4.951e-14	--	none	none	chr21	36355537	OpenSea	RUNX1	Body		NA	NA	0	8.48793e-11	3.73469e-08
cg20652158	-1.43233e-05	1.90202e-06	5.052e-14	--	chr3:45964793:C:T	chr3:45964793:C:T	chr3	45965449	OpenSea	FYCO1	Body		NA	NA	0	8.64144e-11	3.81088e-08
cg09074294	-1.90071e-05	2.52465e-06	5.128e-14	--	chr3:150739640:A:G	chr3:150739640:A:G	chr3	150457472	OpenSea	LOC101928105	TSS1500		0.0105	NA	1	8.75159e-11	3.8682e-08
cg26055019	-1.8782e-05	2.4951e-06	5.171e-14	--	none	none	chr17	55525324	OpenSea	MSI2;MSI2	Body;Body		NA	NA	0	8.80506e-11	3.90064e-08
cg16195094	-3.26454e-05	4.33705e-06	5.188e-14	--	chr14:58353850:T:C	chr14:58353850:T:C	chr14	58820529	OpenSea	ARID4A;ARID4A;ARID4A	Body;Body;Body		NA	0.026778	0	8.81411e-11	3.91346e-08
cg27031015	-1.77402e-05	2.35712e-06	5.223e-14	--	none	none	chr12	102028713	OpenSea	MYBPC1;MYBPC1;MYBPC1;MYBPC1;MYBPC1;MYBPC1;MYBPC1;MYBPC1;MYBPC1;MYBPC1	Body;Body;Body;Body;Body;Body;Body;Body;Body;Body		NA	NA	0	8.85363e-11	3.93987e-08
cg10468849	-1.10759e-05	1.47233e-06	5.365e-14	--	chr14:92694177:G:A	chr14:92694177:G:A	chr14	93159257	OpenSea				NA	NA	0	9.07395e-11	4.04698e-08
cg16998715	-1.39787e-05	1.85837e-06	5.395e-14	--	none	none	chr22	48485597	OpenSea				NA	NA	0	9.10427e-11	4.06961e-08
cg05207730	-2.09792e-05	2.79233e-06	5.773e-14	--	chr11:117065365:C:A	chr11:117065365:C:A	chr11	116797991	OpenSea	SIK3;SIK3;SIK3	Body;Body;Body		NA	NA	0	9.72042e-11	4.35475e-08
cg08422803	1.39029e-05	1.85304e-06	6.25e-14	++	chr21:44920928:A:G	chr21:44920928:A:G	chr21	46341067	OpenSea	ITGB2;ITGB2	TSS200;5'UTR	TRUE	NA	NA	1	1.05001e-10	4.71456e-08
cg15043350	-3.02969e-05	4.03832e-06	6.269e-14	--	chr11:60449870:A:G	chr11:60449870:A:G	chr11	60214279	OpenSea	MS4A5	Body		NA	NA	0	1.05087e-10	4.72889e-08
cg17896927	-2.32716e-05	3.10213e-06	6.294e-14	--	chr15:93073704:G:C	chr15:93073704:G:C	chr15	93617030	Island	RGMA;RGMA;RGMA;RGMA;RGMA;RGMA;RGMA	1stExon;Body;5'UTR;TSS200;TSS200;TSS1500;5'UTR	TRUE	NA	NA	1	1.05272e-10	4.74775e-08
cg16203995	-2.35294e-05	3.13735e-06	6.393e-14	--	none	none	chr1	61676746	OpenSea	NFIA;NFIA;NFIA;NFIA	Body;Body;Body;Body		NA	NA	0	1.06691e-10	4.82243e-08
cg13468451	-1.85594e-05	2.47486e-06	6.423e-14	--	chr14:100848608:AG:A	chr14:100848608:AG:A	chr14	101315775	OpenSea	MEG3;MEG3;MEG3;MEG3;MEG3;MEG3;MEG3;MEG3;MEG3;MEG3;MEG3;MEG3;MEG3;MEG3;MEG3;MEG3	Body;Body;Body;Body;Body;Body;Body;Body;Body;Body;Body;Body;Body;Body;Body;Body		NA	NA	0	1.06955e-10	4.84506e-08
cg10505630	-1.16466e-05	1.55312e-06	6.438e-14	--	none	none	chr5	151051214	OpenSea	SPARC	Body	TRUE	NA	0.028571	0	1.06969e-10	4.85638e-08
cg14097568	-1.5868e-05	2.1163e-06	6.48e-14	--	none	none	chr1	94792942	OpenSea			TRUE	NA	NA	0	1.0743e-10	4.88806e-08
cg08372784	-1.7411e-05	2.32453e-06	6.88e-14	--	chr19:40056479:A:G	chr19:40056479:A:G	chr19	40562722	S_Shore	ZNF780B	TSS1500		0.015204	NA	1	1.13811e-10	5.18979e-08
cg02106534	9.13749e-06	1.22011e-06	6.935e-14	++	none	none	chr16	4561545	OpenSea	C16orf5	3'UTR	TRUE	NA	NA	0	1.1447e-10	5.23128e-08
cg04497870	-1.44734e-05	1.9331e-06	7.038e-14	--	chr1:40968181:G:A	chr1:40968181:G:A	chr1	42277284	OpenSea	HIVEP3;HIVEP3	5'UTR;5'UTR		NA	NA	0	1.15916e-10	5.30897e-08
cg15133043	-1.82747e-05	2.44194e-06	7.228e-14	--	chr17:31421409:G:T	chr17:31421409:G:T	chr17	29405668	OpenSea				NA	NA	0	1.18786e-10	5.4523e-08
cg27246321	2.46111e-05	3.28914e-06	7.29e-14	++	none	none	chr2	165924708	OpenSea				NA	NA	0	1.194e-10	5.49907e-08
cg02306995	-8.9388e-06	1.19464e-06	7.297e-14	--	none	none	chr3	122635049	S_Shelf	SEMA5B	Body	TRUE	NA	NA	0	1.194e-10	5.50435e-08
cg14908202	-2.50448e-05	3.34842e-06	7.455e-14	--	chr8:39327541:G:T	chr8:39327541:G:T	chr8	39184649	OpenSea	ADAM5	Body		NA	NA	0	1.21721e-10	5.62353e-08
cg19913563	-2.76832e-05	3.70337e-06	7.712e-14	--	none	none	chr6	30720261	OpenSea			TRUE	NA	NA	0	1.25646e-10	5.81739e-08
cg02609480	-2.14457e-05	2.87092e-06	8.021e-14	--	none	none	chr21	46971551	N_Shelf				NA	NA	0	1.30398e-10	6.05048e-08
cg00781658	-1.58597e-05	2.1239e-06	8.19e-14	--	chr19:41326224:C:T	chr19:41326224:C:T	chr19	41805850	OpenSea	HNRNPUL1;HNRNPUL1	Body;Body	TRUE	NA	NA	0	1.32688e-10	6.17796e-08
cg10905180	-3.03116e-05	4.05935e-06	8.197e-14	--	chr11:4659135:G:C	chr11:4659135:G:C	chr11	4701824	OpenSea	OR51E2	3'UTR	TRUE	NA	NA	0	1.32688e-10	6.18324e-08
cg22039357	-2.43276e-05	3.26117e-06	8.667e-14	--	chr1:184424184:G:A	chr1:184424184:G:A	chr1	184388675	OpenSea	C1orf21	5'UTR	TRUE	NA	0.030382	0	1.39995e-10	6.53778e-08
cg20671781	1.31307e-05	1.76049e-06	8.749e-14	++	chr10:43945113:A:AGTGTGTGTGT	chr10:43945113:A:AGTGTGTGTGT	chr10	43626471	OpenSea			TRUE	NA	NA	0	1.41018e-10	6.59963e-08
cg01894038	-1.62973e-05	2.18521e-06	8.783e-14	--	none	none	chr11	77741873	OpenSea			TRUE	NA	NA	0	1.41264e-10	6.62528e-08
cg07932300	-1.53549e-05	2.05915e-06	8.858e-14	--	chr6:139935986:G:A	chr6:139935986:G:A	chr6	139454928	N_Shore	HECA	TSS1500	TRUE	NA	NA	1	1.42167e-10	6.68186e-08
cg05082527	1.30386e-05	1.74912e-06	9.029e-14	++	none	none	chr11	57407842	OpenSea	MIR130A	TSS1500	TRUE	NA	NA	1	1.44604e-10	6.81085e-08
cg27184903	1.91218e-05	2.5659e-06	9.175e-14	++	chr15:28994301:T:C	chr15:28994301:T:C	chr15	29285727	OpenSea	APBA2;APBA2	5'UTR;5'UTR	TRUE	NA	NA	0	1.46631e-10	6.92098e-08
cg13570559	-2.01118e-05	2.7013e-06	9.678e-14	--	chr22:26903554:AT:A	chr22:26903554:AT:A	chr22	26950172	OpenSea	TPST2;TPST2	5'UTR;5'UTR		NA	NA	0	1.54343e-10	7.30041e-08
cg14258501	-2.11121e-05	2.83645e-06	9.833e-14	--	none	none	chr6	31680228	OpenSea	LY6G6E;LY6G6E	Body;Body	TRUE	NA	NA	0	1.56484e-10	7.41733e-08
cg16432835	1.97146e-05	2.64944e-06	9.99e-14	++	chr14:34208226:G:GA	chr14:34208226:G:GA	chr14	34600502	OpenSea				NA	NA	0	1.58648e-10	7.53576e-08
cg01919814	1.35963e-05	1.82802e-06	1.025e-13	++	chr17:43902728:G:A	chr17:43902728:G:A	chr17	41980242	S_Shelf	MPP2;MPP2;MPP2;MPP2;MPP2;MPP2;MPP2;MPP2	TSS1500;Body;Body;Body;Body;5'UTR;5'UTR;5'UTR		NA	NA	1	1.62435e-10	7.73188e-08
cg24324628	1.69431e-05	2.27878e-06	1.044e-13	++	chr6:138546964:C:T	chr6:138546964:C:T	chr6	138866882	OpenSea	NHSL1	Body	TRUE	NA	NA	0	1.65099e-10	7.87521e-08
cg21542842	-1.08017e-05	1.4531e-06	1.057e-13	--	none	none	chr4	77899442	OpenSea	2022-09-11	Body	TRUE	NA	NA	0	1.66805e-10	7.97327e-08
cg10042938	-2.27019e-05	3.05449e-06	1.067e-13	--	chr2:197305025:T:C	chr2:197305025:T:C	chr2	198158674	OpenSea	ANKRD44-IT1;ANKRD44;ANKRD44	Body;Body;Body		NA	NA	0	1.68031e-10	8.0487e-08
cg24113610	-1.8057e-05	2.43123e-06	1.11e-13	--	chr15:70256094:T:C	chr15:70256094:T:C	chr15	70558813	OpenSea				NA	NA	0	1.74076e-10	8.37306e-08
cg27435485	-3.52901e-05	4.75151e-06	1.11e-13	--	chr10:3951006:C:G	chr10:3951006:C:G	chr10	3991343	OpenSea				NA	NA	0	1.74076e-10	8.37306e-08
cg04025970	-2.7313e-05	3.6777e-06	1.114e-13	--	chr8:8869721:C:T	chr8:8869721:C:T	chr8	8727303	OpenSea	MFHAS1	Body	TRUE	NA	0.016073	0	1.74341e-10	8.40324e-08
cg00322866	-1.12065e-05	1.50911e-06	1.12e-13	--	chr3:196041590:G:A	chr3:196041590:G:A	chr3	196150185	OpenSea	UBXN7	Body		NA	0.011894	0	1.74917e-10	8.4485e-08
cg11074266	-3.47028e-05	4.67408e-06	1.132e-13	--	chr19:10429145:AGAAAG:A	chr19:10429145:AGAAAG:A	chr19	11316838	N_Shelf	DOCK6	Body		NA	NA	0	1.76218e-10	8.53902e-08
cg14850570	-3.21866e-05	4.33525e-06	1.133e-13	--	chr5:154110798:G:A	chr5:154110798:G:A	chr5	153777296	OpenSea	SAP30L-AS1;GALNT10	Body;Body		NA	NA	0	1.76218e-10	8.54656e-08
cg01723892	-1.78667e-05	2.40758e-06	1.162e-13	--	none	none	chr1	233004866	OpenSea			TRUE	NA	NA	0	1.80141e-10	8.76531e-08
cg16494471	-9.52235e-06	1.28318e-06	1.163e-13	--	chr3:194026512:G:A	chr3:194026512:G:A	chr3	193748385	OpenSea				NA	NA	0	1.80141e-10	8.77286e-08
cg23330903	2.91856e-05	3.93387e-06	1.18e-13	++	chr16:87752044:C:T	chr16:87752044:C:T	chr16	87781501	OpenSea	KLHDC4;KLHDC4;KLHDC4	Body;Body;Body		NA	NA	0	1.82399e-10	8.90109e-08
cg12206157	-1.36192e-05	1.83659e-06	1.212e-13	--	none	none	chr15	70679173	OpenSea				NA	NA	0	1.86735e-10	9.14248e-08
cg19830670	-2.48436e-05	3.35027e-06	1.213e-13	--	none	none	chr4	75097154	OpenSea	MTHFD2L	Body		NA	NA	0	1.86735e-10	9.15002e-08
cg27158730	1.13329e-05	1.52857e-06	1.225e-13	++	none	none	chr11	64339197	S_Shelf	SLC22A11;SLC22A11	3'UTR;3'UTR		NA	NA	0	1.88198e-10	9.24054e-08
cg13932501	-2.37188e-05	3.20031e-06	1.25e-13	--	none	none	chr9	94060853	OpenSea	AUH	Body	TRUE	NA	NA	0	1.91649e-10	9.42913e-08
cg24756631	-1.99748e-05	2.69714e-06	1.303e-13	--	chr6:129752688:C:T	chr6:129752688:C:T	chr6	130069659	OpenSea				NA	NA	0	1.99326e-10	9.82892e-08
cg05305497	-1.79392e-05	2.42245e-06	1.308e-13	--	chr14:22406085:G:A	chr14:22406085:G:A	chr14	22889896	OpenSea				NA	0.010959	0	1.99326e-10	9.86664e-08
cg02402882	-1.62355e-05	2.19241e-06	1.308e-13	--	none	none	chr5	56620429	OpenSea			TRUE	NA	NA	0	1.99326e-10	9.86664e-08
cg09782624	-1.87447e-05	2.53169e-06	1.321e-13	--	chr3:171200258:AGAAG:A	chr3:171200258:AGAAG:A	chr3	170908539	OpenSea	TNIK;TNIK;TNIK;TNIK;TNIK;TNIK;TNIK;TNIK	Body;Body;Body;Body;Body;Body;Body;Body		NA	NA	0	2.00901e-10	9.9647e-08
cg11807314	-2.29758e-05	3.1037e-06	1.334e-13	--	none	none	chr3	31746386	OpenSea	OSBPL10-AS1;OSBPL10;OSBPL10	Body;Body;Body		NA	NA	0	2.0247e-10	1.00628e-07
cg00213487	-1.78363e-05	2.41126e-06	1.392e-13	--	none	none	chr15	75341903	OpenSea	PPCDC;PPCDC;PPCDC;PPCDC;PPCDC;PPCDC;PPCDC	3'UTR;3'UTR;3'UTR;3'UTR;3'UTR;3'UTR;Body		NA	NA	0	2.10729e-10	1.05003e-07
cg25494016	-1.55772e-05	2.10593e-06	1.394e-13	--	chr8:81693019:C:T	chr8:81693019:C:T	chr8	82607241	OpenSea	SLC10A5	TSS200		NA	NA	1	2.10729e-10	1.05154e-07
cg05937055	-1.6998e-05	2.29843e-06	1.409e-13	--	none	none	chr1	181128764	OpenSea			TRUE	0.010426	NA	0	2.1257e-10	1.06285e-07
cg05493528	-2.35605e-05	3.18649e-06	1.426e-13	--	chr1:65165804:G:T	chr1:65165804:G:T	chr1	65631531	OpenSea	AK4;AK4;AK4	Body;Body;Body		NA	NA	0	2.14706e-10	1.07567e-07
cg22130713	-1.2395e-05	1.67669e-06	1.441e-13	--	none	none	chr20	24853268	OpenSea				NA	0.013032	0	2.16401e-10	1.08699e-07
cg07042170	-1.52847e-05	2.06764e-06	1.443e-13	--	chr8:8962919:G:T	chr8:8962919:G:T	chr8	8831422	OpenSea			TRUE	NA	0.034722	0	2.16401e-10	1.0885e-07
cg21307295	-1.35821e-05	1.83748e-06	1.45e-13	--	chr10:112904238:C:T	chr10:112904238:C:T	chr10	114664008	OpenSea				NA	NA	0	2.1702e-10	1.09378e-07
cg11890726	-1.45452e-05	1.96792e-06	1.456e-13	--	chr7:150898158:G:A	chr7:150898158:G:A	chr7	150595245	OpenSea				0.012478	NA	0	2.17372e-10	1.0983e-07
cg07128206	-1.55233e-05	2.10036e-06	1.46e-13	--	chr5:76819138:T:C	chr5:76819138:T:C	chr5	76114114	N_Shore	F2RL1	TSS1500		NA	NA	1	2.17372e-10	1.10132e-07
cg03387494	-1.89095e-05	2.55856e-06	1.461e-13	--	chr20:34675512:C:G	chr20:34675512:C:G	chr20	33263488	N_Shore	PIGU	Body		NA	NA	0	2.17372e-10	1.10208e-07
cg19900314	-2.06537e-05	2.79509e-06	1.476e-13	--	none	none	chr12	27728757	OpenSea	PPFIBP1;PPFIBP1;PPFIBP1;PPFIBP1	5'UTR;5'UTR;5'UTR;5'UTR		NA	NA	0	2.19171e-10	1.11339e-07
cg16148203	-1.24471e-05	1.68527e-06	1.515e-13	--	chr3:108116408:AT:A	chr3:108116408:AT:A	chr3	107842871	OpenSea	LINC01215	TSS1500		NA	NA	1	2.24228e-10	1.14281e-07
cg04401764	1.47206e-05	1.99309e-06	1.516e-13	++	chr12:54383620:T:C	chr12:54383620:T:C	chr12	54777396	OpenSea	ZNF385A;ZNF385A;ZNF385A;ZNF385A;ZNF385A;ZNF385A;LOC102724050;LOC102724050	Body;Body;Body;Body;Body;Body;Body;Body		NA	NA	0	2.24228e-10	1.14356e-07
cg09687907	1.44076e-05	1.95144e-06	1.547e-13	++	chr12:57522024:G:C	chr12:57522024:G:C	chr12	57915636	N_Shore	MBD6;DDIT3	TSS1500;TSS1500	TRUE	NA	0.0105	1	2.28366e-10	1.16695e-07
cg26195586	-1.42295e-05	1.92805e-06	1.58e-13	--	none	none	chr5	138532335	N_Shore	SIL1;SIL1	5'UTR;5'UTR		NA	NA	0	2.32782e-10	1.19184e-07
cg24559796	-1.96518e-05	2.66289e-06	1.584e-13	--	chr7:28216752:A:T	chr7:28216752:A:T	chr7	28223298	S_Shelf			TRUE	NA	NA	0	2.32916e-10	1.19486e-07
cg25362050	-1.27635e-05	1.73001e-06	1.611e-13	--	none	none	chr17	38470900	N_Shelf	RARA	5'UTR	TRUE	NA	NA	0	2.35966e-10	1.21523e-07
cg20615375	1.16918e-05	1.58476e-06	1.611e-13	++	chr11:76657283:C:T	chr11:76657283:C:T	chr11	76367925	OpenSea				NA	0.01848	0	2.35966e-10	1.21523e-07
cg07946345	-1.77545e-05	2.40845e-06	1.684e-13	--	chr3:188524014:G:A	chr3:188524014:G:A	chr3	188276773	OpenSea	LPP;LPP;LPP	Body;Body;Body		NA	NA	0	2.46181e-10	1.27029e-07
cg08928958	-1.24546e-05	1.69012e-06	1.718e-13	--	chr5:149801803:C:T	chr5:149801803:C:T	chr5	149178783	OpenSea	PPARGC1B	Body	TRUE	NA	NA	0	2.50181e-10	1.29594e-07
cg16864256	1.78026e-05	2.41585e-06	1.718e-13	++	none	none	chr9	132094550	OpenSea				NA	NA	0	2.50181e-10	1.29594e-07
cg24842859	1.20919e-05	1.64104e-06	1.727e-13	++	none	none	chr1	25257599	Island	RUNX3;RUNX3	TSS1500;Body	TRUE	NA	NA	1	2.51007e-10	1.30273e-07
cg10020892	-2.04601e-05	2.77699e-06	1.736e-13	--	chr1:147543409:C:T	chr1:147543409:C:T	chr1	147016901	OpenSea	BCL9	5'UTR	TRUE	NA	NA	0	2.51781e-10	1.30952e-07
cg25486993	-2.13332e-05	2.89559e-06	1.739e-13	--	none	none	chr4	40920526	OpenSea	APBB2;APBB2;APBB2	Body;Body;Body		NA	NA	0	2.51781e-10	1.31178e-07
cg00948111	-2.1763e-05	2.95457e-06	1.76e-13	--	none	none	chr18	72550342	OpenSea	ZNF407;ZNF407	Body;Body		NA	NA	0	2.54333e-10	1.32762e-07
cg09486548	-1.79353e-05	2.43562e-06	1.788e-13	--	none	none	chr1	200407213	OpenSea				NA	NA	0	2.57886e-10	1.34874e-07
cg02299366	-2.08813e-05	2.83706e-06	1.837e-13	--	none	none	chr17	58431281	OpenSea	USP32	Body		NA	NA	0	2.64447e-10	1.3857e-07
cg06492558	-1.17754e-05	1.60094e-06	1.905e-13	--	chr16:80589973:T:A	chr16:80589973:T:A	chr16	80625384	OpenSea				NA	NA	0	2.73714e-10	1.437e-07
cg09310966	1.5879e-05	2.15967e-06	1.945e-13	++	none	none	chr6	41254825	OpenSea	TREM1	TSS1500	TRUE	NA	NA	1	2.7893e-10	1.46717e-07
cg01680588	-2.21346e-05	3.01064e-06	1.951e-13	--	chr5:90986669:T:TATA	chr5:90986669:T:TATA	chr5	90169086	OpenSea	ADGRV1;ADGRV1	Body;Body		0.016011	NA	0	2.7926e-10	1.4717e-07
cg02661687	-1.12935e-05	1.53728e-06	2.036e-13	--	none	none	chr9	130678019	N_Shore	ST6GALNAC4;ST6GALNAC4	Body;5'UTR		NA	NA	0	2.90874e-10	1.53582e-07
cg26049998	-1.72085e-05	2.34299e-06	2.062e-13	--	none	none	chr17	65602730	OpenSea	PITPNC1;PITPNC1	Body;Body	TRUE	NA	NA	0	2.94032e-10	1.55543e-07
cg01041449	-2.28493e-05	3.1123e-06	2.11e-13	--	chr4:155758691:G:C	chr4:155758691:G:C	chr4	156679817	N_Shore	GUCY1B3;GUCY1B3;GUCY1B3;GUCY1B3;GUCY1B3;GUCY1B3	TSS1500;TSS1500;TSS1500;TSS1500;TSS1500;TSS1500		NA	NA	1	3.00309e-10	1.59164e-07
cg22502704	-2.14852e-05	2.92702e-06	2.131e-13	--	chr11:45929755:C:T	chr11:45929755:C:T	chr11	46137523	OpenSea	PHF21A;PHF21A	5'UTR;5'UTR		NA	NA	0	3.02299e-10	1.60748e-07
cg07331286	-2.17583e-05	2.96425e-06	2.132e-13	--	chr21:15207485:G:A	chr21:15207485:G:A	chr21	16576878	OpenSea				NA	NA	0	3.02299e-10	1.60823e-07
cg23890469	1.0749e-05	1.46459e-06	2.148e-13	++	chr10:86956389:G:A	chr10:86956389:G:A	chr10	88715317	OpenSea	MMRN2	Body	TRUE	NA	NA	0	3.03565e-10	1.6203e-07
cg01355374	-4.74228e-05	6.46166e-06	2.15e-13	--	chr1:89064294:C:T	chr1:89064294:C:T	chr1	89531025	OpenSea	GBP1;GBP1	5'UTR;1stExon		NA	NA	0	3.03565e-10	1.62181e-07
cg23630423	2.27217e-05	3.09606e-06	2.153e-13	++	none	none	chr17	1903022	S_Shore	RTN4RL1	Body	TRUE	NA	NA	0	3.03565e-10	1.62407e-07
cg12205270	-2.15408e-05	2.93581e-06	2.18e-13	--	none	none	chr17	76731088	OpenSea	CYTH1;CYTH1	Body;Body		NA	NA	0	3.06798e-10	1.64444e-07
cg20717932	-1.74703e-05	2.38123e-06	2.19e-13	--	none	none	chr17	38226278	OpenSea	THRA;THRA	5'UTR;5'UTR	TRUE	NA	NA	0	3.07632e-10	1.65198e-07
cg22679401	1.45708e-05	1.98636e-06	2.21e-13	++	chr17:68584707:T:C	chr17:68584707:T:C	chr17	66576548	OpenSea	FAM20A;FAM20A	Body;5'UTR		NA	NA	0	3.09429e-10	1.66707e-07
cg16030761	1.85909e-05	2.53443e-06	2.211e-13	++	chr14:101519126:C:T	chr14:101519126:C:T	chr14	101985366	OpenSea				NA	NA	0	3.09429e-10	1.66782e-07
cg16545105	-2.34303e-05	3.19513e-06	2.248e-13	--	chr5:76953431:T:C	chr5:76953431:T:C	chr5	76248749	N_Shore	CRHBP;CRHBP	1stExon;5'UTR	TRUE	NA	NA	0	3.14025e-10	1.69573e-07
cg01368219	2.85365e-05	3.8934e-06	2.311e-13	++	chr3:55000218:T:A	chr3:55000218:T:A	chr3	54999791	OpenSea	CACNA2D3	Body	TRUE	NA	NA	0	3.21912e-10	1.74326e-07
cg09364590	1.314e-05	1.79281e-06	2.313e-13	++	none	none	chr6	155537901	N_Shelf	TIAM2;TIAM2	Body;TSS200	TRUE	NA	NA	1	3.21912e-10	1.74477e-07
cg19483537	-1.40898e-05	1.92348e-06	2.386e-13	--	chr2:29139266:C:A	chr2:29139266:C:A	chr2	29340931	S_Shelf	CLIP4;CLIP4;CLIP4;CLIP4	5'UTR;5'UTR;5'UTR;Body		NA	NA	0	3.31461e-10	1.79983e-07
cg26915799	-2.14143e-05	2.9236e-06	2.396e-13	--	chr1:201831883:C:G	chr1:201831883:C:G	chr1	201852272	OpenSea	IPO9	3'UTR	TRUE	NA	NA	0	3.31767e-10	1.80737e-07
cg15317464	-2.54697e-05	3.47729e-06	2.397e-13	--	chr2:8965371:G:A	chr2:8965371:G:A	chr2	9105414	OpenSea	MBOAT2	Body		NA	0.018679	0	3.31767e-10	1.80813e-07
cg00177203	1.54329e-05	2.10709e-06	2.402e-13	++	none	none	chr1	149901142	S_Shore	MTMR11;MTMR11;SF3B4	Body;Body;TSS1500	TRUE	NA	NA	1	3.3185e-10	1.8119e-07
cg02835462	-1.48101e-05	2.0225e-06	2.431e-13	--	none	none	chr1	46391567	OpenSea	MAST2	Body	TRUE	NA	NA	0	3.3512e-10	1.83378e-07
cg16661761	1.7294e-05	2.36182e-06	2.438e-13	++	chr8:23304620:G:A	chr8:23304620:G:A	chr8	23162383	OpenSea	LOXL2	Body	TRUE	NA	NA	0	3.3512e-10	1.83906e-07
cg25688076	1.68381e-05	2.29959e-06	2.439e-13	++	chr16:57500556:A:C	chr16:57500556:A:C	chr16	57534780	OpenSea				NA	NA	0	3.3512e-10	1.83981e-07
cg15030415	-2.06301e-05	2.81799e-06	2.464e-13	--	chr17:3014054:T:C	chr17:3014054:T:C	chr17	2908068	OpenSea	RAP1GAP2;RAP1GAP2	Body;Body	TRUE	NA	NA	0	3.3794e-10	1.85867e-07
cg08398200	-1.95465e-05	2.67021e-06	2.476e-13	--	none	none	chr9	124113853	OpenSea	STOM;STOM;STOM;STOM;STOM	Body;Body;Body;Body;Body		NA	0.0252	0	3.38969e-10	1.86772e-07
cg24159436	-1.93481e-05	2.64349e-06	2.495e-13	--	chr3:16933136:T:C	chr3:16933136:T:C	chr3	16974681	OpenSea	PLCL2;PLCL2;PLCL2	1stExon;Body;5'UTR	TRUE	NA	NA	0	3.40952e-10	1.88205e-07
cg09974432	-2.77791e-05	3.79579e-06	2.51e-13	--	chr1:214418796:A:G	chr1:214418796:A:G	chr1	214591951	OpenSea	PTPN14	Body		NA	NA	0	3.42381e-10	1.89337e-07
cg08607272	-2.67153e-05	3.65082e-06	2.524e-13	--	chr14:70750502:T:C	chr14:70750502:T:C	chr14	71247375	OpenSea	MAP3K9;MAP3K9;MAP3K9;MAP3K9	Body;Body;5'UTR;5'UTR		NA	NA	0	3.43322e-10	1.90393e-07
cg11112948	-3.03379e-05	4.14594e-06	2.526e-13	--	chr2:230428641:A:T	chr2:230428641:A:T	chr2	231306379	OpenSea	SP100;SP100;SP100;SP100;SP100;SP100	Body;Body;Body;Body;Body;Body		NA	NA	0	3.43322e-10	1.90544e-07
cg11932158	-3.53742e-05	4.8348e-06	2.544e-13	--	none	none	chr3	155422129	OpenSea	PLCH1	TSS200	TRUE	NA	NA	1	3.45147e-10	1.91902e-07
cg09531355	-1.98805e-05	2.7174e-06	2.555e-13	--	chr5:158221747:C:T	chr5:158221747:C:T	chr5	157662067	OpenSea				NA	NA	0	3.46017e-10	1.92731e-07
cg19360969	-2.67191e-05	3.65346e-06	2.605e-13	--	chr13:40693950:A:G	chr13:40693950:A:G	chr13	41226961	OpenSea	FOXO1	Body		NA	NA	0	3.52156e-10	1.96503e-07
cg02059268	1.45612e-05	1.99117e-06	2.614e-13	++	chr17:40906156:A:G	chr17:40906156:A:G	chr17	38576278	S_Shelf			TRUE	NA	0.01	0	3.5274e-10	1.97182e-07
cg21489194	-2.42561e-05	3.31708e-06	2.623e-13	--	chr5:159003516:A:G	chr5:159003516:A:G	chr5	158430624	OpenSea	EBF1;EBF1;EBF1	Body;Body;Body		NA	NA	0	3.52827e-10	1.97861e-07
cg05702540	1.63126e-05	2.23082e-06	2.624e-13	++	chr22:36460175:G:A	chr22:36460175:G:A	chr22	36861786	OpenSea				NA	NA	0	3.52827e-10	1.97936e-07
cg12890447	-1.39692e-05	1.91084e-06	2.661e-13	--	chr19:35803947:G:GC	chr19:35803947:G:GC	chr19	36296641	OpenSea	PRODH2	Body		NA	NA	0	3.57166e-10	2.00727e-07
cg19378312	-2.17751e-05	2.9788e-06	2.671e-13	--	chr19:10261845:G:A	chr19:10261845:G:A	chr19	10372565	OpenSea				NA	NA	0	3.57371e-10	2.01482e-07
cg19065555	-1.32862e-05	1.81754e-06	2.672e-13	--	chr15:75178719:C:G	chr15:75178719:C:G	chr15	75471851	S_Shore				NA	NA	0	3.57371e-10	2.01557e-07
cg06398562	-9.65439e-06	1.32079e-06	2.68e-13	--	chr5:172838232:C:G	chr5:172838232:C:G	chr5	172264601	S_Shelf	ERGIC1	Body		NA	NA	0	3.57806e-10	2.0216e-07
cg04878826	-1.5049e-05	2.05905e-06	2.697e-13	--	none	none	chr1	117398001	OpenSea			TRUE	NA	NA	0	3.5944e-10	2.03443e-07
cg12968684	-2.04886e-05	2.80342e-06	2.703e-13	--	none	none	chr5	158246281	OpenSea	EBF1;EBF1;EBF1	Body;Body;Body		NA	NA	0	3.59604e-10	2.03895e-07
cg09313918	-2.31e-05	3.16129e-06	2.729e-13	--	chr1:53678086:T:C	chr1:53678086:T:C	chr1	54232631	OpenSea	NDC1;NDC1;NDC1	3'UTR;3'UTR;Body		NA	NA	0	3.62424e-10	2.05857e-07
cg05958910	2.58463e-05	3.53752e-06	2.745e-13	++	chr10:22232807:T:G	chr10:22232807:T:G	chr10	21796441	N_Shore			TRUE	NA	NA	0	3.63908e-10	2.07064e-07
cg25398061	1.86108e-05	2.54787e-06	2.784e-13	++	chr13:111223920:A:G	chr13:111223920:A:G	chr13	111856395	OpenSea	ARHGEF7;ARHGEF7;ARHGEF7;ARHGEF7;ARHGEF7	5'UTR;5'UTR;Body;Body;Body		NA	NA	0	3.68431e-10	2.10005e-07
cg12722652	-2.61522e-05	3.58071e-06	2.801e-13	--	chr15:56231397:T:C	chr15:56231397:T:C	chr15	56534125	N_Shore	RFX7	Body		NA	NA	0	3.70031e-10	2.11288e-07
cg06762067	-1.87241e-05	2.56461e-06	2.857e-13	--	chr4:155519596:A:G	chr4:155519596:A:G	chr4	156447959	OpenSea				NA	0.016515	0	3.76769e-10	2.15512e-07
cg10423607	-3.15181e-05	4.3174e-06	2.872e-13	--	none	none	chr8	68418480	OpenSea	CPA6;CPA6	Body;Body	TRUE	NA	NA	0	3.78087e-10	2.16644e-07
cg18684879	1.82182e-05	2.49616e-06	2.91e-13	++	chr14:100709461:G:A	chr14:100709461:G:A	chr14	101175517	Island			TRUE	NA	NA	0	3.82422e-10	2.1951e-07
cg07779047	-1.65972e-05	2.27432e-06	2.928e-13	--	chr3:107675309:T:A	chr3:107675309:T:A	chr3	107394557	OpenSea	BBX;BBX;BBX	5'UTR;5'UTR;5'UTR		NA	NA	0	3.84118e-10	2.20868e-07
cg00522276	-2.39732e-05	3.28648e-06	2.998e-13	--	none	none	chr8	67452722	N_Shore			TRUE	NA	NA	0	3.92618e-10	2.26148e-07
cg18026876	-1.94148e-05	2.66205e-06	3.027e-13	--	chr13:20945953:G:A	chr13:20945953:G:A	chr13	21591278	OpenSea	LATS2	Body		NA	NA	0	3.95729e-10	2.28336e-07
cg02743878	-1.45256e-05	1.99258e-06	3.103e-13	--	chr2:169079673:G:C	chr2:169079673:G:C	chr2	169937094	OpenSea	DHRS9;DHRS9;DHRS9;DHRS9	TSS1500;5'UTR;5'UTR;5'UTR	TRUE	NA	NA	1	4.04963e-10	2.34069e-07
cg01003494	-2.44469e-05	3.35387e-06	3.119e-13	--	chr2:60449228:C:T	chr2:60449228:C:T	chr2	60618524	OpenSea				NA	NA	0	4.06348e-10	2.35276e-07
cg06591011	-1.24402e-05	1.70683e-06	3.135e-13	--	chr4:110175047:T:TA	chr4:110175047:T:TA	chr4	111086137	OpenSea	ELOVL6;ELOVL6	Body;Body	TRUE	0.011729	NA	0	4.07728e-10	2.36482e-07
cg04356230	-1.47249e-05	2.02123e-06	3.214e-13	--	chr6:143145427:A:T	chr6:143145427:A:T	chr6	143251273	S_Shelf	HIVEP2	5'UTR		NA	NA	0	4.17283e-10	2.42442e-07
cg04356233	1.47549e-05	2.02612e-06	3.28e-13	++	chr4:709818:G:A	chr4:709818:G:A	chr4	683376	S_Shore	MFSD7;MFSD7;MFSD7	TSS200;TSS200;TSS200		NA	NA	1	4.25121e-10	2.4742e-07
cg02120356	-1.82859e-05	2.51135e-06	3.306e-13	--	none	none	chr9	97545709	OpenSea	C9orf3;C9orf3;C9orf3	Body;Body;Body		NA	NA	0	4.27756e-10	2.49381e-07
cg10427651	-1.78851e-05	2.45683e-06	3.345e-13	--	chr16:72108212:T:G	chr16:72108212:T:G	chr16	72015971	OpenSea	PKD1L3;PKD1L3	ExonBnd;Body		NA	NA	0	4.32061e-10	2.52323e-07
cg09952059	1.00626e-05	1.38236e-06	3.356e-13	++	chr19:1367015:T:C	chr19:1367015:T:C	chr19	1367688	N_Shore	MUM1;MUM1	Body;Body		NA	0.034589	0	4.3274e-10	2.53153e-07
cg15617775	-1.18541e-05	1.62865e-06	3.377e-13	--	chr7:1922135:A:G	chr7:1922135:A:G	chr7	1959607	OpenSea	MAD1L1;MAD1L1;MAD1L1;MAD1L1;MAD1L1;MAD1L1	Body;Body;Body;Body;Body;Body		NA	NA	0	4.34705e-10	2.54737e-07
cg19982061	-1.49147e-05	2.04955e-06	3.413e-13	--	none	none	chr3	46970947	OpenSea	CCDC12;CCDC12;CCDC12	Body;Body;Body		NA	NA	0	4.38591e-10	2.57453e-07
cg05740247	-2.14896e-05	2.95341e-06	3.434e-13	--	none	none	chr2	43070600	OpenSea				NA	NA	0	4.39919e-10	2.59037e-07
cg01641754	-2.92183e-05	4.01564e-06	3.435e-13	--	none	none	chr5	98355983	OpenSea				NA	NA	0	4.39919e-10	2.59112e-07
cg09695851	1.5564e-05	2.13944e-06	3.469e-13	++	chr17:4004208:A:C	chr17:4004208:A:C	chr17	3907499	Island			TRUE	NA	NA	0	4.4352e-10	2.61677e-07
cg02398240	-2.29101e-05	3.15186e-06	3.629e-13	--	none	none	chr2	128256334	OpenSea	IWS1	Body		NA	NA	0	4.63192e-10	2.73746e-07
cg20671304	-2.90261e-05	3.9938e-06	3.654e-13	--	chr17:78761214:C:A	chr17:78761214:C:A	chr17	76768329	OpenSea	CYTH1;CYTH1	Body;Body		NA	NA	0	4.65064e-10	2.75632e-07
cg03527802	1.09698e-05	1.50939e-06	3.656e-13	++	chr16:30398378:C:T	chr16:30398378:C:T	chr16	29819931	S_Shore	MAZ;MAZ	Body;Body	TRUE	NA	NA	0	4.65064e-10	2.75783e-07
cg13280041	2.48976e-05	3.42658e-06	3.702e-13	++	chr6:138546964:C:T	chr6:138546964:C:T	chr6	138866865	OpenSea	NHSL1	Body	TRUE	NA	NA	0	4.70123e-10	2.79253e-07
cg14689167	-1.65888e-05	2.2833e-06	3.723e-13	--	none	none	chr10	4309215	OpenSea				NA	NA	0	4.71963e-10	2.80837e-07
cg17936572	-2.07129e-05	2.85103e-06	3.729e-13	--	chr3:35676622:T:C	chr3:35676622:T:C	chr3	35706114	OpenSea	ARPP-21	5'UTR	TRUE	NA	NA	0	4.71963e-10	2.8129e-07
cg15791438	-2.12177e-05	2.92235e-06	3.857e-13	--	chr22:31586255:C:G	chr22:31586255:C:G	chr22	31893238	S_Shore	SFI1;SFI1	5'UTR;5'UTR	TRUE	NA	NA	0	4.87345e-10	2.90945e-07
cg02803933	-2.15517e-05	2.96939e-06	3.93e-13	--	chr12:65309444:A:G	chr12:65309444:A:G	chr12	66350350	OpenSea	HMGA2	Body		NA	NA	0	4.95739e-10	2.96452e-07
cg18683606	2.01108e-05	2.77114e-06	3.951e-13	++	chr7:100874758:C:T	chr7:100874758:C:T	chr7	100471612	N_Shore	SRRT;SRRT;SRRT;SRRT	TSS1500;TSS1500;TSS1500;TSS1500	TRUE	NA	NA	1	4.97556e-10	2.98036e-07
cg25429685	-1.21306e-05	1.67177e-06	3.983e-13	--	none	none	chr2	177338163	OpenSea				NA	NA	0	5.00749e-10	3.0045e-07
cg00870527	1.63485e-05	2.25323e-06	3.999e-13	++	chr22:44698667:C:T	chr22:44698667:C:T	chr22	45094680	N_Shelf	PRR5;PRR5;PRR5;PRR5;PRR5	5'UTR;5'UTR;5'UTR;5'UTR;Body		NA	NA	0	5.01924e-10	3.01657e-07
cg01198738	-2.60972e-05	3.597e-06	4.009e-13	--	none	none	chr8	121597619	OpenSea	SNTB1	Body		NA	0.016011	0	5.02344e-10	3.02411e-07
cg20207982	-2.76419e-05	3.81014e-06	4.022e-13	--	none	none	chr6	149487922	OpenSea				NA	NA	0	5.03137e-10	3.03392e-07
cg27132471	-7.26475e-06	1.00147e-06	4.043e-13	--	chr15:92586398:C:T	chr15:92586398:C:T	chr15	92613280	OpenSea	SLCO3A1;SLCO3A1	Body;Body	TRUE	NA	NA	0	5.04341e-10	3.04976e-07
cg22603569	-1.51115e-05	2.08318e-06	4.045e-13	--	chr19:3388151:G:A	chr19:3388151:G:A	chr19	3388047	Island	NFIC;NFIC	Body;Body	TRUE	NA	NA	0	5.04341e-10	3.05126e-07
cg09757002	-2.74415e-05	3.78573e-06	4.209e-13	--	chr7:129987459:T:C	chr7:129987459:T:C	chr7	129629586	OpenSea				NA	NA	0	5.23923e-10	3.17497e-07
cg26096752	-2.41329e-05	3.33039e-06	4.284e-13	--	chr5:67234742:G:A	chr5:67234742:G:A	chr5	66530611	OpenSea			TRUE	NA	NA	0	5.32381e-10	3.23155e-07
cg06905720	-3.02952e-05	4.18097e-06	4.293e-13	--	chr4:144585304:T:C	chr4:144585304:T:C	chr4	145512579	OpenSea				NA	NA	0	5.32621e-10	3.23834e-07
cg19892286	1.2622e-05	1.74203e-06	4.307e-13	++	none	none	chr9	127014114	OpenSea				NA	NA	0	5.33481e-10	3.2489e-07
cg07397493	1.97768e-05	2.73116e-06	4.448e-13	++	none	none	chr11	2011312	N_Shelf	LOC100133545	TSS200	TRUE	NA	NA	1	5.50043e-10	3.35526e-07
cg18843739	-1.56107e-05	2.15775e-06	4.666e-13	--	chr2:191847628:T:A	chr2:191847628:T:A	chr2	192712530	OpenSea	SDPR	TSS1500	TRUE	NA	NA	1	5.75855e-10	3.5197e-07
cg00220721	-3.24282e-05	4.48243e-06	4.672e-13	--	chr11:36400888:G:T	chr11:36400888:G:T	chr11	36422443	OpenSea	PRR5L;PRR5L;PRR5L;PRR5L	5'UTR;5'UTR;TSS200;Body	TRUE	NA	NA	1	5.75855e-10	3.52423e-07
cg01447828	1.92059e-05	2.65653e-06	4.841e-13	++	chr19:40413751:C:T	chr19:40413751:C:T	chr19	40919465	OpenSea	PRX;PRX	TSS200;TSS200	TRUE	NA	NA	1	5.95712e-10	3.65171e-07
cg04422625	-1.11621e-05	1.54511e-06	5.042e-13	--	chr8:124193560:C:T	chr8:124193560:C:T	chr8	125053833	OpenSea	FER1L6	Body	TRUE	NA	NA	0	6.19435e-10	3.80333e-07
cg00554833	-1.33243e-05	1.84529e-06	5.171e-13	--	none	none	chr10	50520086	OpenSea	C10orf71	5'UTR		NA	NA	0	6.33711e-10	3.90064e-07
cg18630265	1.44742e-05	2.00457e-06	5.175e-13	++	chr7:76009103:G:A	chr7:76009103:G:A	chr7	75592838	OpenSea	POR	Body		NA	NA	0	6.33711e-10	3.90366e-07
cg08510549	-1.37541e-05	1.90508e-06	5.21e-13	--	none	none	chr17	55682402	OpenSea	LOC101927539;MSI2;MSI2	Body;Body;Body		NA	NA	0	6.36963e-10	3.93006e-07
cg14566148	1.43551e-05	1.98843e-06	5.226e-13	++	none	none	chr12	6950272	OpenSea	GNB3;GNB3	5'UTR;5'UTR		NA	NA	0	6.37885e-10	3.94213e-07
cg06583577	-2.71559e-05	3.76232e-06	5.281e-13	--	chr5:116461845:G:A	chr5:116461845:G:A	chr5	115897444	OpenSea	SEMA6A	5'UTR	TRUE	NA	NA	0	6.43557e-10	3.98362e-07
cg23986342	2.19586e-05	3.04376e-06	5.421e-13	++	chr20:19233228:T:G	chr20:19233228:T:G	chr20	19213667	OpenSea	SLC24A3	Body		NA	NA	0	6.58611e-10	4.08922e-07
cg21810778	-1.74788e-05	2.4228e-06	5.422e-13	--	none	none	chr1	31251307	OpenSea				NA	NA	0	6.58611e-10	4.08998e-07
cg10816237	1.01706e-05	1.41014e-06	5.496e-13	++	none	none	chr19	35775941	OpenSea	HAMP	Body		NA	NA	0	6.66527e-10	4.1458e-07
cg15723956	-1.45022e-05	2.01123e-06	5.57e-13	--	none	none	chr2	30332822	OpenSea				NA	NA	0	6.74417e-10	4.20162e-07
cg27565185	-2.11824e-05	2.93808e-06	5.612e-13	--	none	none	chr3	148917762	OpenSea	CP;CP	Body;Body		NA	NA	0	6.78413e-10	4.2333e-07
cg04344588	-1.41914e-05	1.96876e-06	5.667e-13	--	none	none	chr22	46988077	OpenSea				NA	NA	0	6.83966e-10	4.27479e-07
cg15937829	-2.11088e-05	2.92892e-06	5.719e-13	--	none	none	chr17	19844625	OpenSea	AKAP10	Body		NA	NA	0	6.8914e-10	4.31401e-07
cg25201165	-2.25358e-05	3.12739e-06	5.764e-13	--	none	none	chr18	60458895	OpenSea	PHLPP1	Body		NA	0.016073	0	6.93454e-10	4.34796e-07
cg23042221	2.14723e-05	2.98054e-06	5.84e-13	++	chr3:197902570:A:G	chr3:197902570:A:G	chr3	197607577	OpenSea				NA	NA	0	7.01479e-10	4.40529e-07
cg01506627	-1.69674e-05	2.35552e-06	5.88e-13	--	chr3:46407684:G:A	chr3:46407684:G:A	chr3	46449289	OpenSea	CCRL2;LOC102724297;CCRL2	5'UTR;TSS1500;Body		NA	NA	1	7.05161e-10	4.43546e-07
cg07835443	-2.99207e-05	4.15406e-06	5.901e-13	--	chr16:89646481:C:T	chr16:89646481:C:T	chr16	89734986	Island	C16orf55	Body	TRUE	NA	NA	0	7.06556e-10	4.4513e-07
cg02704502	1.96698e-05	2.73207e-06	6.04e-13	++	chr11:1056981:G:A	chr11:1056981:G:A	chr11	2036580	S_Shelf			TRUE	NA	NA	0	7.22053e-10	4.55615e-07
cg15263821	-1.07061e-05	1.4872e-06	6.074e-13	--	chr6:25042786:G:C	chr6:25042786:G:C	chr6	25042651	OpenSea	FAM65B	TSS1500		NA	NA	1	7.24968e-10	4.5818e-07
cg25095518	-1.51793e-05	2.10929e-06	6.181e-13	--	none	none	chr2	98329337	OpenSea	ZAP70	TSS1500	TRUE	NA	NA	1	7.36574e-10	4.66251e-07
cg17930873	-1.79467e-05	2.49409e-06	6.214e-13	--	none	none	chr15	57511260	OpenSea	TCF12;TCF12;TCF12;TCF12;TCF12;TCF12;TCF12	TSS1500;TSS1500;TSS1500;Body;Body;Body;Body		NA	NA	1	7.39339e-10	4.68741e-07
cg20522308	-2.14771e-05	2.98657e-06	6.422e-13	--	chr12:4215378:T:C	chr12:4215378:T:C	chr12	4324382	OpenSea				NA	NA	0	7.62883e-10	4.84431e-07
cg19804403	-1.97574e-05	2.74789e-06	6.478e-13	--	none	none	chr2	165753477	OpenSea				0.016927	NA	0	7.68325e-10	4.88655e-07
cg13894535	-2.23974e-05	3.11538e-06	6.512e-13	--	chr5:35919516:T:C	chr5:35919516:T:C	chr5	35919491	OpenSea	CAPSL;CAPSL	Body;Body	TRUE	NA	0.026498	0	7.71146e-10	4.9122e-07
cg19029445	2.72962e-05	3.79714e-06	6.545e-13	++	chr17:1004989:G:A	chr17:1004989:G:A	chr17	907732	N_Shelf	ABR;ABR;ABR	3'UTR;3'UTR;3'UTR	TRUE	NA	NA	0	7.72864e-10	4.93709e-07
cg25680008	-1.61588e-05	2.24785e-06	6.547e-13	--	none	none	chr1	232803652	OpenSea				NA	NA	0	7.72864e-10	4.9386e-07
cg02824029	-1.57852e-05	2.19599e-06	6.564e-13	--	chr6:29602178:G:A	chr6:29602178:G:A	chr6	29570008	OpenSea	GABBR1;GABBR1;GABBR1	3'UTR;3'UTR;3'UTR	TRUE	NA	NA	0	7.7366e-10	4.95142e-07
cg08255714	-1.30073e-05	1.80997e-06	6.649e-13	--	none	none	chr6	139454751	N_Shore	HECA	TSS1500		NA	NA	1	7.82456e-10	5.01554e-07
cg21748230	1.3566e-05	1.88816e-06	6.732e-13	++	none	none	chr10	21795135	N_Shelf				NA	NA	0	7.90989e-10	5.07815e-07
cg11787891	-1.82817e-05	2.54481e-06	6.774e-13	--	none	none	chr7	137655522	OpenSea	CREB3L2;CREB3L2	Body;Body		NA	NA	0	7.94686e-10	5.10983e-07
cg11738389	-1.88924e-05	2.63055e-06	6.875e-13	--	chr6:56717580:T:C	chr6:56717580:T:C	chr6	56621425	OpenSea	DST;DST;DST	Body;Body;Body		NA	NA	0	8.05282e-10	5.18602e-07
cg07722523	-1.31014e-05	1.82518e-06	7.067e-13	--	chr20:25090877:G:A	chr20:25090877:G:A	chr20	25071554	OpenSea				NA	0.01086	0	8.26488e-10	5.33085e-07
cg05673882	-2.84833e-05	3.96915e-06	7.17e-13	--	chr5:74718580:G:A	chr5:74718580:G:A	chr5	74862702	OpenSea	POLK	Body	TRUE	NA	NA	0	8.37236e-10	5.40855e-07
cg10167303	-1.11871e-05	1.55921e-06	7.239e-13	--	chr3:46949751:A:G	chr3:46949751:A:G	chr3	47000909	OpenSea	CCDC12;CCDC12;CCDC12	Body;Body;Body		NA	NA	0	8.43987e-10	5.46059e-07
cg18623216	-3.03961e-05	4.23666e-06	7.255e-13	--	none	none	chr3	155421970	OpenSea	PLCH1;PLCH1	5'UTR;1stExon	TRUE	NA	NA	0	8.44547e-10	5.47266e-07
cg05893475	-1.58967e-05	2.21583e-06	7.274e-13	--	none	none	chr6	150217255	OpenSea	RAET1E;RAET1E-AS1;RAET1E-AS1;RAET1E-AS1	TSS200;ExonBnd;Body;Body		NA	NA	1	8.45454e-10	5.487e-07
cg26859083	3.69206e-05	5.1479e-06	7.393e-13	++	chr3:55000218:T:A	chr3:55000218:T:A	chr3	55002054	OpenSea	LRTM1;CACNA2D3	TSS1500;Body		NA	NA	1	8.57963e-10	5.57676e-07
cg08559712	-2.17235e-05	3.02935e-06	7.445e-13	--	none	none	chr20	16030674	OpenSea	MACROD2;MACROD2	3'UTR;3'UTR	TRUE	0.035616	NA	0	8.61579e-10	5.61599e-07
cg24097496	-1.08067e-05	1.507e-06	7.447e-13	--	chr1:26291087:A:G	chr1:26291087:A:G	chr1	26615344	OpenSea	UBXN11;UBXN11;UBXN11	Body;Body;Body		NA	NA	0	8.61579e-10	5.6175e-07
cg11314684	-2.14767e-05	2.99538e-06	7.504e-13	--	none	none	chr1	244006288	OpenSea	AKT3;AKT3	Body;Body	TRUE	NA	NA	0	8.66844e-10	5.66049e-07
cg15733900	-2.08438e-05	2.90722e-06	7.517e-13	--	none	none	chr3	31670633	OpenSea	STT3B	Body		NA	NA	0	8.67018e-10	5.6703e-07
cg09702470	-1.89723e-05	2.64656e-06	7.573e-13	--	chr2:195323030:G:C	chr2:195323030:G:C	chr2	196187394	OpenSea				NA	NA	0	8.72144e-10	5.71254e-07
cg03717364	2.21796e-05	3.09452e-06	7.644e-13	++	chr2:42975289:A:T	chr2:42975289:A:T	chr2	43202481	OpenSea			TRUE	NA	NA	0	8.78978e-10	5.7661e-07
cg15885814	-2.0581e-05	2.87161e-06	7.662e-13	--	chr21:41783874:G:A	chr21:41783874:G:A	chr21	43204246	OpenSea				NA	NA	0	8.79707e-10	5.77968e-07
cg10385165	1.16344e-05	1.62347e-06	7.7e-13	++	chr19:14935571:T:C	chr19:14935571:T:C	chr19	14550182	N_Shore	PKN1;PKN1	TSS1500;Body		NA	NA	1	8.82727e-10	5.80834e-07
cg12847013	-1.99719e-05	2.7888e-06	7.982e-13	--	chr3:159837169:T:G	chr3:159837169:T:G	chr3	159563158	OpenSea	SCHIP1	Body	TRUE	0.023788	NA	0	9.13666e-10	6.02106e-07
cg02863179	-3.51194e-05	4.9073e-06	8.272e-13	--	none	none	chr10	63779053	OpenSea	ARID5B	Body	TRUE	NA	NA	0	9.45427e-10	6.23982e-07
cg09143713	-2.1356e-05	2.98486e-06	8.381e-13	--	chr20:9143975:G:A	chr20:9143975:G:A	chr20	9141615	OpenSea	PLCB4;PLCB4	5'UTR;5'UTR	TRUE	NA	NA	0	9.56436e-10	6.32204e-07
cg24556382	-2.8534e-05	3.98894e-06	8.472e-13	--	chr4:173067956:G:A	chr4:173067956:G:A	chr4	174173455	OpenSea	GALNT7	Body	TRUE	NA	NA	0	9.6536e-10	6.39068e-07
cg04071967	1.13877e-05	1.59265e-06	8.668e-13	++	none	none	chr17	53511321	OpenSea			TRUE	NA	NA	0	9.86204e-10	6.53853e-07
cg12697139	-2.64175e-05	3.69512e-06	8.723e-13	--	none	none	chr1	209571889	OpenSea			TRUE	NA	NA	0	9.90967e-10	6.58002e-07
cg08565703	-1.31536e-05	1.84058e-06	8.903e-13	--	none	none	chr20	24853492	OpenSea				NA	NA	0	1.00989e-09	6.7158e-07
cg09827745	-2.21461e-05	3.09951e-06	8.998e-13	--	none	none	chr17	72898015	OpenSea				NA	NA	0	1.01772e-09	6.78746e-07
cg24746938	-1.54559e-05	2.16318e-06	8.999e-13	--	chr2:224669475:C:A	chr2:224669475:C:A	chr2	225543274	OpenSea			TRUE	NA	NA	0	1.01772e-09	6.78822e-07
cg20409231	-2.77924e-05	3.88991e-06	9.017e-13	--	none	none	chr3	156382473	OpenSea				NA	NA	0	1.01823e-09	6.80179e-07
cg12957036	-2.01059e-05	2.81472e-06	9.123e-13	--	none	none	chr4	71479542	OpenSea				NA	NA	0	1.02866e-09	6.88175e-07
cg07306253	-1.33842e-05	1.87412e-06	9.227e-13	--	none	none	chr15	41062224	OpenSea	DNAJC17;C15orf62;C15orf62	Body;1stExon;5'UTR	TRUE	NA	0.020128	0	1.03884e-09	6.9602e-07
cg13385114	-1.50065e-05	2.10226e-06	9.453e-13	--	none	none	chr1	9656493	OpenSea	TMEM201;TMEM201	Body;Body	TRUE	NA	0.029921	0	1.06134e-09	7.13068e-07
cg05096200	-1.53432e-05	2.14944e-06	9.455e-13	--	none	none	chr7	23387575	OpenSea	IGF2BP3	Body		NA	NA	0	1.06134e-09	7.13219e-07
cg15843572	1.46104e-05	2.04706e-06	9.519e-13	++	chr12:132695794:G:C	chr12:132695794:G:C	chr12	133249005	N_Shore	POLE	Body	TRUE	NA	0.012257	0	1.06693e-09	7.18047e-07
cg12711754	-1.25405e-05	1.75832e-06	9.887e-13	--	chr14:70750502:T:C	chr14:70750502:T:C	chr14	71247286	OpenSea	MAP3K9;MAP3K9;MAP3K9;MAP3K9	Body;Body;5'UTR;5'UTR		NA	NA	0	1.10654e-09	7.45806e-07
cg09023491	-2.27448e-05	3.1893e-06	9.921e-13	--	none	none	chr3	136714147	OpenSea	IL20RB	Body		NA	NA	0	1.10806e-09	7.48371e-07
cg04629753	-2.61948e-05	3.67313e-06	9.93e-13	--	chr3:115898571:T:C	chr3:115898571:T:C	chr3	114619482	OpenSea	ZBTB20;ZBTB20;ZBTB20	TSS200;5'UTR;5'UTR		NA	0.010417	1	1.10806e-09	7.4905e-07
cg01824466	-2.82877e-05	3.96692e-06	9.972e-13	--	none	none	chr8	95959531	N_Shore	TP53INP1;TP53INP1	5'UTR;5'UTR	TRUE	NA	NA	0	1.1111e-09	7.52218e-07
cg08943494	-4.62805e-05	6.49066e-06	1.001e-12	--	chr11:36400982:T:G	chr11:36400982:T:G	chr11	36422615	OpenSea	PRR5L;PRR5L;PRR5L;PRR5L;PRR5L	5'UTR;5'UTR;1stExon;5'UTR;Body	TRUE	NA	NA	0	1.11369e-09	7.55084e-07
cg08582865	-2.14589e-05	3.01018e-06	1.013e-12	--	none	none	chr2	109715244	OpenSea				NA	NA	0	1.12538e-09	7.64136e-07
cg19145607	-1.64108e-05	2.30262e-06	1.026e-12	--	chr3:45937788:T:A	chr3:45937788:T:A	chr3	45983792	OpenSea	CXCR6;FYCO1	TSS1500;Body	TRUE	NA	NA	1	1.13815e-09	7.73943e-07
cg06484729	1.2563e-05	1.76325e-06	1.041e-12	++	none	none	chr6	16065013	OpenSea				NA	NA	0	1.15309e-09	7.85258e-07
cg00180447	-1.3266e-05	1.86203e-06	1.045e-12	--	chr3:126541320:C:T	chr3:126541320:C:T	chr3	126260260	N_Shore	CHST13	Body	TRUE	NA	NA	0	1.15583e-09	7.88275e-07
cg18442793	-1.73484e-05	2.43571e-06	1.06e-12	--	none	none	chr1	206946164	OpenSea	IL10	TSS1500		NA	NA	1	1.16899e-09	7.9959e-07
cg14969317	-1.82164e-05	2.55758e-06	1.06e-12	--	chr5:51164880:GAGA:G	chr5:51164880:GAGA:G	chr5	49724532	OpenSea	EMB	Body		NA	NA	0	1.16899e-09	7.9959e-07
cg07081807	-1.27172e-05	1.78558e-06	1.062e-12	--	none	none	chr2	23872854	OpenSea	KLHL29	Body		NA	NA	0	1.16949e-09	8.01098e-07
cg17149445	1.25841e-05	1.76701e-06	1.066e-12	++	none	none	chr1	55254826	OpenSea	TTC22;TTC22	Body;Body		NA	NA	0	1.17218e-09	8.04116e-07
cg07136133	-3.25623e-05	4.57329e-06	1.078e-12	--	chr11:36400888:G:T	chr11:36400888:G:T	chr11	36422377	OpenSea	PRR5L;PRR5L;PRR5L;PRR5L	5'UTR;5'UTR;TSS200;Body	TRUE	NA	NA	1	1.18365e-09	8.13168e-07
cg04948284	-1.59082e-05	2.23445e-06	1.083e-12	--	chr11:66020601:T:C	chr11:66020601:T:C	chr11	65313608	N_Shore	LTBP3;LTBP3;LTBP3	Body;Body;Body	TRUE	NA	NA	0	1.18741e-09	8.16939e-07
cg07145783	-1.79e-05	2.51458e-06	1.091e-12	--	chr1:160885442:G:C	chr1:160885442:G:C	chr1	160855077	OpenSea	ITLN1	TSS200	TRUE	NA	NA	1	1.19445e-09	8.22974e-07
cg00307819	-1.64462e-05	2.3105e-06	1.095e-12	--	none	none	chr17	47817938	OpenSea	FAM117A	Body		NA	NA	0	1.19709e-09	8.25991e-07
cg02542684	-1.54101e-05	2.16544e-06	1.108e-12	--	none	none	chr4	185209748	OpenSea				NA	NA	0	1.20955e-09	8.35798e-07
cg10713589	-3.42631e-05	4.81493e-06	1.111e-12	--	none	none	chr4	119989952	OpenSea			TRUE	NA	NA	0	1.21107e-09	8.38061e-07
cg00059937	-2.05887e-05	2.89388e-06	1.123e-12	--	chr11:127486377:G:A	chr11:127486377:G:A	chr11	127912278	OpenSea				NA	NA	0	1.22238e-09	8.47113e-07
cg22274745	-1.71363e-05	2.40888e-06	1.129e-12	--	none	none	chr2	182451537	OpenSea	CERKL;CERKL;CERKL;CERKL;CERKL;CERKL;CERKL	Body;Body;Body;Body;Body;Body;Body	TRUE	NA	NA	0	1.22714e-09	8.51639e-07
cg24144853	-9.17914e-06	1.29046e-06	1.135e-12	--	none	none	chr3	194258370	OpenSea			TRUE	NA	NA	0	1.23189e-09	8.56165e-07
cg15612266	-2.99866e-05	4.21638e-06	1.144e-12	--	chr1:184048857:C:T	chr1:184048857:C:T	chr1	184477049	OpenSea	C1orf21	Body		NA	NA	0	1.23988e-09	8.62954e-07
cg26884581	1.37312e-05	1.93161e-06	1.171e-12	++	none	none	chr11	64527414	OpenSea	PYGM;PYGM;PYGM;PYGM	1stExon;1stExon;5'UTR;5'UTR	TRUE	NA	NA	0	1.26732e-09	8.8332e-07
cg09467248	-1.54626e-05	2.17578e-06	1.188e-12	--	chr6:25923087:T:C	chr6:25923087:T:C	chr6	26026096	N_Shore				NA	NA	0	1.28387e-09	8.96144e-07
cg19168680	1.35562e-05	1.90825e-06	1.212e-12	++	chr19:3346298:C:T	chr19:3346298:C:T	chr19	3346316	OpenSea				NA	0.03125	0	1.30794e-09	9.14248e-07
cg02413270	-1.23326e-05	1.73622e-06	1.219e-12	--	chr11:66841050:C:G	chr11:66841050:C:G	chr11	66751615	OpenSea				NA	NA	0	1.31361e-09	9.19528e-07
cg10593758	-2.52889e-05	3.56102e-06	1.233e-12	--	chr5:76953431:T:C	chr5:76953431:T:C	chr5	76248743	N_Shore	CRHBP;CRHBP	5'UTR;1stExon		NA	NA	0	1.3268e-09	9.30089e-07
cg20689531	-1.69265e-05	2.38423e-06	1.254e-12	--	none	none	chr1	33227221	OpenSea	KIAA1522	Body		NA	NA	0	1.34748e-09	9.4593e-07
cg10349616	1.96499e-05	2.76946e-06	1.292e-12	++	chr17:79753322:G:A	chr17:79753322:G:A	chr17	77167532	OpenSea	RBFOX3	5'UTR		NA	NA	0	1.38634e-09	9.74594e-07
cg06233873	-3.06981e-05	4.32706e-06	1.299e-12	--	none	none	chr5	137641727	OpenSea	CDC25C;CDC25C;CDC25C;CDC25C	Body;Body;Body;Body		NA	NA	0	1.39187e-09	9.79875e-07
cg07834396	-2.18578e-05	3.08127e-06	1.305e-12	--	chr10:23104162:A:G	chr10:23104162:A:G	chr10	23385979	S_Shore	MSRB2	Body	TRUE	NA	NA	0	1.3954e-09	9.84401e-07
cg27019594	1.59927e-05	2.2545e-06	1.306e-12	++	chr3:128269397:C:G	chr3:128269397:C:G	chr3	127892866	OpenSea	EEFSEC	Body		NA	NA	0	1.3954e-09	9.85155e-07
cg05185154	-1.74225e-05	2.45614e-06	1.308e-12	--	chr14:64221457:C:G	chr14:64221457:C:G	chr14	64688264	OpenSea	SYNE2;SYNE2;SYNE2;SYNE2;SYNE2;SYNE2;MIR548AZ	ExonBnd;ExonBnd;Body;Body;Body;Body;Body		NA	NA	0	1.39556e-09	9.86664e-07
cg10256405	-1.56886e-05	2.21207e-06	1.319e-12	--	chr2:104754713:T:C	chr2:104754713:T:C	chr2	105374275	OpenSea	LINC01114	TSS200		NA	NA	1	1.40531e-09	9.94961e-07
cg06652484	1.90835e-05	2.691e-06	1.326e-12	++	chr9:126479437:A:T	chr9:126479437:A:T	chr9	129242893	N_Shore	MVB12B	Body		NA	NA	0	1.41078e-09	1.00024e-06
cg16882623	-1.69077e-05	2.38446e-06	1.334e-12	--	chr3:149801990:A:G	chr3:149801990:A:G	chr3	149501115	OpenSea	ANKUB1	Body		NA	0.027437	0	1.41636e-09	1.00628e-06
cg09888330	1.29991e-05	1.8333e-06	1.335e-12	++	chr1:156424339:T:C	chr1:156424339:T:C	chr1	156786010	S_Shore	SH2D2A;NTRK1;SH2D2A;SH2D2A;SH2D2A;SH2D2A	Body;Body;TSS200;Body;Body;Body	TRUE	NA	NA	1	1.41636e-09	1.00703e-06
cg24453118	-2.48601e-05	3.50648e-06	1.344e-12	--	chr13:46670684:T:C	chr13:46670684:T:C	chr13	47229927	OpenSea	LRCH1;LRCH1;LRCH1	Body;Body;Body	TRUE	NA	NA	0	1.4239e-09	1.01382e-06
cg22344549	-3.54388e-05	4.99922e-06	1.352e-12	--	chr6:138451540:T:C	chr6:138451540:T:C	chr6	138777395	OpenSea	NHSL1;NHSL1	Body;Body		NA	NA	0	1.43037e-09	1.01985e-06
cg13182599	-1.30093e-05	1.83555e-06	1.366e-12	--	chr14:68799306:T:G	chr14:68799306:T:G	chr14	69282992	N_Shore			TRUE	NA	NA	0	1.44316e-09	1.03041e-06
cg09007354	1.36477e-05	1.92614e-06	1.385e-12	++	none	none	chr1	54100163	OpenSea	GLIS1	5'UTR	TRUE	NA	NA	0	1.46118e-09	1.04475e-06
cg11294761	1.06847e-05	1.50816e-06	1.395e-12	++	none	none	chr17	80275530	N_Shore	CD7	TSS200	TRUE	NA	NA	1	1.46968e-09	1.05229e-06
cg01360622	1.53463e-05	2.16697e-06	1.422e-12	++	none	none	chr17	40463425	N_Shore	STAT5A;STAT5A;STAT5A;STAT5A	3'UTR;3'UTR;3'UTR;3'UTR		NA	NA	0	1.49604e-09	1.07266e-06
cg18122056	-1.50163e-05	2.12073e-06	1.434e-12	--	none	none	chr17	61113319	OpenSea	TANC2;MIR548W	Body;Body		NA	NA	0	1.50656e-09	1.08171e-06
cg23787577	1.25939e-05	1.77893e-06	1.447e-12	++	chr19:51139527:G:T	chr19:51139527:G:T	chr19	51645434	OpenSea	SIGLEC7;SIGLEC7;SIGLEC7;SIGLEC7	TSS200;TSS200;TSS200;TSS200		NA	NA	1	1.5181e-09	1.09152e-06
cg14499274	2.02784e-05	2.86479e-06	1.457e-12	++	chr9:133856441:C:T	chr9:133856441:C:T	chr9	136705398	OpenSea	VAV2;VAV2	Body;Body	TRUE	NA	0.016011	0	1.52647e-09	1.09906e-06
cg06139706	-1.14561e-05	1.61979e-06	1.521e-12	--	none	none	chr6	106341856	OpenSea				NA	NA	0	1.59131e-09	1.14734e-06
cg18457425	-1.91275e-05	2.70487e-06	1.533e-12	--	chr2:104659473:C:G	chr2:104659473:C:G	chr2	105059714	OpenSea	LINC01102	Body		NA	NA	0	1.60165e-09	1.15639e-06
cg27213416	-1.94691e-05	2.7543e-06	1.565e-12	--	none	none	chr5	131595932	S_Shelf	PDLIM4;PDLIM4	Body;Body		NA	NA	0	1.63282e-09	1.18053e-06
cg26953862	1.59426e-05	2.25554e-06	1.569e-12	++	none	none	chr12	6651909	S_Shelf	IFFO1;IFFO1;IFFO1;IFFO1	Body;Body;Body;Body		NA	NA	0	1.63473e-09	1.18354e-06
cg01400685	-1.38263e-05	1.9567e-06	1.593e-12	--	chr11:61828092:C:T	chr11:61828092:C:T	chr11	61598025	S_Shore	FADS2	Body	TRUE	NA	NA	0	1.65745e-09	1.20165e-06
cg08677240	-1.0151e-05	1.43686e-06	1.609e-12	--	chr8:21802988:G:A	chr8:21802988:G:A	chr8	21653790	OpenSea				NA	NA	0	1.67179e-09	1.21372e-06
cg09879334	-1.10992e-05	1.5718e-06	1.647e-12	--	none	none	chr11	128481110	OpenSea			TRUE	NA	NA	0	1.70892e-09	1.24238e-06
cg03993991	1.54127e-05	2.18305e-06	1.663e-12	++	chr3:52126159:G:A	chr3:52126159:G:A	chr3	52124398	OpenSea	POC1A;POC1A;POC1A	Body;Body;Body		NA	0.0105	0	1.72315e-09	1.25445e-06
cg26600490	-1.61067e-05	2.2821e-06	1.691e-12	--	none	none	chr13	41170850	OpenSea	FOXO1	Body		NA	NA	0	1.74976e-09	1.27557e-06
cg19143724	8.86256e-06	1.25624e-06	1.728e-12	++	chr18:51211789:T:C	chr18:51211789:T:C	chr18	48738098	OpenSea				NA	NA	0	1.78559e-09	1.30348e-06
cg18747571	-1.64754e-05	2.33575e-06	1.744e-12	--	none	none	chr18	48680151	OpenSea				NA	NA	0	1.79966e-09	1.31555e-06
cg17052497	-2.51986e-05	3.57264e-06	1.748e-12	--	none	none	chr18	68330594	OpenSea				NA	NA	0	1.80092e-09	1.31857e-06
cg09915396	-1.55052e-05	2.19836e-06	1.75e-12	--	chr17:3010765:T:C	chr17:3010765:T:C	chr17	2907895	OpenSea	RAP1GAP2;RAP1GAP2	Body;Body	TRUE	NA	NA	0	1.80092e-09	1.32008e-06
cg18968475	-1.24285e-05	1.76287e-06	1.787e-12	--	none	none	chr6	53863342	OpenSea	MLIP-IT1	TSS1500		NA	NA	1	1.8356e-09	1.34799e-06
cg20090508	1.15601e-05	1.63972e-06	1.789e-12	++	none	none	chr5	148796805	OpenSea	MIR143HG;MIR143HG	Body;Body		NA	NA	0	1.8356e-09	1.3495e-06
cg17185602	9.70722e-06	1.37694e-06	1.791e-12	++	chr10:95469038:C:T	chr10:95469038:C:T	chr10	97227155	OpenSea	SORBS1;SORBS1;SORBS1;SORBS1	5'UTR;5'UTR;5'UTR;5'UTR		NA	NA	0	1.8356e-09	1.35101e-06
cg18633745	-1.19308e-05	1.69259e-06	1.804e-12	--	chr10:80377611:A:G	chr10:80377611:A:G	chr10	82148454	OpenSea				NA	NA	0	1.84642e-09	1.36081e-06
cg16600370	-1.83585e-05	2.60564e-06	1.845e-12	--	chr3:49708244:A:G	chr3:49708244:A:G	chr3	49851721	OpenSea	UBA7	TSS1500		NA	NA	1	1.88582e-09	1.39174e-06
cg13125822	-1.72555e-05	2.44933e-06	1.855e-12	--	chr10:119867648:T:C	chr10:119867648:T:C	chr10	121061302	OpenSea	GRK5	Body		NA	NA	0	1.89348e-09	1.39928e-06
cg02368788	-2.13225e-05	3.02707e-06	1.869e-12	--	chr3:117453829:A:AT	chr3:117453829:A:AT	chr3	117173370	OpenSea				NA	NA	0	1.90519e-09	1.40984e-06
cg04347477	-3.16484e-05	4.49399e-06	1.89e-12	--	none	none	chr12	125002007	Island	NCOR2;NCOR2	5'UTR;5'UTR	TRUE	NA	NA	0	1.924e-09	1.42568e-06
cg03044900	-1.43605e-05	2.04001e-06	1.931e-12	--	chr17:64000647:T:A	chr17:64000647:T:A	chr17	62100254	OpenSea				NA	NA	0	1.96309e-09	1.45661e-06
cg17571690	-1.67186e-05	2.37507e-06	1.934e-12	--	chr3:98718766:A:G	chr3:98718766:A:G	chr3	98450747	N_Shore	ST3GAL6;ST3GAL6;ST3GAL6;ST3GAL6;ST3GAL6;ST3GAL6;ST3GAL6-AS1	TSS1500;TSS1500;TSS1500;TSS1500;TSS1500;TSS1500;Body		NA	NA	1	1.96349e-09	1.45887e-06
cg21279874	1.47628e-05	2.09738e-06	1.94e-12	++	chr13:112992530:T:G	chr13:112992530:T:G	chr13	113646899	N_Shore	MCF2L;MCF2L	Body;Body	TRUE	NA	NA	0	1.96632e-09	1.4634e-06
cg04981792	-1.44145e-05	2.04793e-06	1.942e-12	--	none	none	chr1	120601759	OpenSea	NOTCH2;NOTCH2	Body;Body		NA	NA	0	1.96632e-09	1.46491e-06
cg20196277	-1.61396e-05	2.29308e-06	1.945e-12	--	chr1:41695290:G:T	chr1:41695290:G:T	chr1	42160889	OpenSea	HIVEP3;HIVEP3	5'UTR;5'UTR		NA	NA	0	1.96672e-09	1.46717e-06
cg00636922	-1.92595e-05	2.73784e-06	1.999e-12	--	chr10:43921057:T:C	chr10:43921057:T:C	chr10	44395010	OpenSea				NA	NA	0	2.01862e-09	1.50791e-06
cg17477052	-2.91044e-05	4.13833e-06	2.023e-12	--	chr10:69836634:C:T	chr10:69836634:C:T	chr10	71596731	OpenSea	COL13A1;COL13A1;COL13A1;COL13A1;COL13A1;COL13A1;COL13A1;COL13A1;COL13A1;COL13A1;COL13A1;COL13A1;COL13A1;COL13A1;COL13A1;COL13A1;COL13A1;COL13A1;COL13A1;COL13A1	Body;Body;Body;Body;Body;Body;Body;Body;Body;Body;Body;Body;Body;Body;Body;Body;Body;Body;Body;Body	TRUE	NA	NA	0	2.04012e-09	1.52601e-06
cg18663307	1.33154e-05	1.89362e-06	2.04e-12	++	chr21:44921282:T:C	chr21:44921282:T:C	chr21	46341389	OpenSea	ITGB2;ITGB2	5'UTR;TSS1500	TRUE	NA	NA	1	2.05452e-09	1.53883e-06
cg15967278	-2.11375e-05	3.00624e-06	2.047e-12	--	chr8:30020980:T:A	chr8:30020980:T:A	chr8	29886272	S_Shore			TRUE	NA	NA	0	2.05882e-09	1.54411e-06
cg16693741	1.36131e-05	1.93722e-06	2.108e-12	++	none	none	chr4	185771716	OpenSea				NA	NA	0	2.11735e-09	1.59013e-06
cg26277237	-1.5537e-05	2.2114e-06	2.128e-12	--	chr9:622755:T:G	chr9:622755:T:G	chr9	631910	OpenSea	KANK1;KANK1;KANK1	5'UTR;5'UTR;5'UTR		NA	NA	0	2.13459e-09	1.60521e-06
cg06535156	1.38249e-05	1.96823e-06	2.156e-12	++	chr6:154540592:C:T	chr6:154540592:C:T	chr6	155538055	N_Shore	TIAM2;TIAM2	Body;TSS200	TRUE	NA	NA	1	2.15981e-09	1.62634e-06
cg16950503	-1.72265e-05	2.45327e-06	2.19e-12	--	none	none	chr2	182743536	OpenSea				NA	NA	0	2.19096e-09	1.65198e-06
cg04826010	-1.79669e-05	2.55885e-06	2.196e-12	--	chr17:30953019:T:C	chr17:30953019:T:C	chr17	29277837	OpenSea	ADAP2	Body		NA	NA	0	2.19405e-09	1.65651e-06
cg20126473	-1.84172e-05	2.62306e-06	2.199e-12	--	chr13:46090746:C:T	chr13:46090746:C:T	chr13	46681176	OpenSea				NA	NA	0	2.19414e-09	1.65877e-06
cg10213935	-3.4985e-05	4.98378e-06	2.222e-12	--	chr3:172520631:C:A	chr3:172520631:C:A	chr3	172238177	OpenSea	TNFSF10;TNFSF10;TNFSF10;TNFSF10	Body;Body;Body;Body		NA	NA	0	2.21416e-09	1.67612e-06
cg14154456	-2.79584e-05	3.98326e-06	2.235e-12	--	chr6:82226629:G:A	chr6:82226629:G:A	chr6	82946781	OpenSea	IBTK	Body	TRUE	NA	NA	0	2.22418e-09	1.68593e-06
cg20271057	-9.94568e-06	1.41737e-06	2.267e-12	--	chr3:16932631:T:G	chr3:16932631:T:G	chr3	16974160	OpenSea	PLCL2;PLCL2	Body;TSS1500	TRUE	NA	NA	1	2.25305e-09	1.71007e-06
cg19613863	-1.45952e-05	2.0801e-06	2.274e-12	--	none	none	chr1	62318582	OpenSea	INADL	Body		NA	NA	0	2.25703e-09	1.71535e-06
cg12190219	-2.55277e-05	3.63914e-06	2.304e-12	--	chr1:89141209:A:G	chr1:89141209:A:G	chr1	89591466	OpenSea	GBP2	5'UTR		NA	NA	0	2.28381e-09	1.73798e-06
cg12374579	1.41941e-05	2.02368e-06	2.316e-12	++	chr17:82018065:G:A	chr17:82018065:G:A	chr17	79970313	S_Shelf	ASPSCR1	Body	TRUE	NA	NA	0	2.29269e-09	1.74703e-06
cg17207736	2.03662e-05	2.90393e-06	2.327e-12	++	chr8:141229111:C:T	chr8:141229111:C:T	chr8	142237307	Island	SLC45A4	Body	TRUE	NA	NA	0	2.30056e-09	1.75533e-06
cg15556213	-1.60892e-05	2.29517e-06	2.383e-12	--	chr3:112039789:G:C	chr3:112039789:G:C	chr3	112095926	OpenSea				NA	NA	0	2.35284e-09	1.79757e-06
cg13231392	-2.2266e-05	3.17738e-06	2.423e-12	--	chr8:100946340:C:G	chr8:100946340:C:G	chr8	101956521	OpenSea	YWHAZ;YWHAZ;YWHAZ;YWHAZ;YWHAZ;YWHAZ	Body;Body;Body;Body;Body;Body		NA	NA	0	2.3892e-09	1.82774e-06
cg21947782	-1.43064e-05	2.04201e-06	2.451e-12	--	chr13:46675351:G:GT	chr13:46675351:G:GT	chr13	47194728	OpenSea	LRCH1;LRCH1;LRCH1	Body;Body;Body		NA	NA	0	2.41366e-09	1.84886e-06
cg06939451	-2.72671e-05	3.89374e-06	2.509e-12	--	chr5:81747437:T:C	chr5:81747437:T:C	chr5	81043172	N_Shelf	SSBP2	Body	TRUE	NA	NA	0	2.46755e-09	1.89261e-06
cg01972924	-3.68017e-05	5.25555e-06	2.516e-12	--	chr2:172313762:A:G	chr2:172313762:A:G	chr2	173194607	OpenSea				NA	NA	0	2.46898e-09	1.89789e-06
cg04340651	-1.81894e-05	2.59762e-06	2.517e-12	--	chr15:93073704:G:C	chr15:93073704:G:C	chr15	93617080	Island	RGMA;RGMA;RGMA;RGMA;RGMA;RGMA;RGMA	1stExon;Body;5'UTR;TSS200;TSS200;TSS1500;5'UTR	TRUE	NA	0.032877	1	2.46898e-09	1.89865e-06
cg26800893	-1.0344e-05	1.47782e-06	2.568e-12	--	chr11:67151354:ATTATT:A	chr11:67151354:ATTATT:A	chr11	67184596	S_Shore	ATPGD1;ATPGD1	5'UTR;Body	TRUE	NA	NA	0	2.51574e-09	1.93712e-06
cg13617202	-1.32289e-05	1.8901e-06	2.577e-12	--	none	none	chr17	49025289	S_Shelf				NA	NA	0	2.52128e-09	1.94391e-06
cg00540222	-1.76302e-05	2.51904e-06	2.582e-12	--	chr12:47088883:T:C	chr12:47088883:T:C	chr12	47482450	OpenSea	PCED1B;PCED1B	5'UTR;5'UTR		NA	NA	0	2.5229e-09	1.94768e-06
cg04727199	-2.75462e-05	3.936e-06	2.587e-12	--	chr1:11816845:CTT:C	chr1:11816845:CTT:C	chr1	11865051	N_Shore	MTHFR;CLCN6;CLCN6;CLCN6	5'UTR;TSS1500;TSS1500;TSS1500		NA	NA	1	2.52452e-09	1.95145e-06
cg19520710	1.15086e-05	1.64454e-06	2.595e-12	++	chr12:57522024:G:C	chr12:57522024:G:C	chr12	57915613	N_Shore	MBD6;DDIT3	TSS1500;TSS1500	TRUE	NA	NA	1	2.52905e-09	1.95749e-06
cg02985515	-1.32752e-05	1.89809e-06	2.672e-12	--	chr7:51140023:G:A	chr7:51140023:G:A	chr7	51208083	OpenSea	COBL;COBL;COBL	Body;Body;Body		NA	NA	0	2.60074e-09	2.01557e-06
cg19618385	1.92859e-05	2.7578e-06	2.687e-12	++	none	none	chr15	42983823	OpenSea	STARD9	Body		NA	NA	0	2.61196e-09	2.02688e-06
cg02064275	-1.29403e-05	1.85052e-06	2.695e-12	--	chr17:40943900:G:A	chr17:40943900:G:A	chr17	39465713	OpenSea			TRUE	NA	NA	0	2.61637e-09	2.03292e-06
cg21262198	-3.31801e-05	4.74531e-06	2.706e-12	--	none	none	chr3	155422159	OpenSea	PLCH1	TSS200		NA	0.033836	1	2.62367e-09	2.04122e-06
cg06901200	-1.84742e-05	2.64272e-06	2.737e-12	--	none	none	chr4	184063916	OpenSea	WWC2	Body		NA	NA	0	2.65032e-09	2.0646e-06
cg06219801	-1.66832e-05	2.38681e-06	2.754e-12	--	chr8:81641462:A:C	chr8:81641462:A:C	chr8	82607396	OpenSea	SLC10A5	TSS200		NA	NA	1	2.66189e-09	2.07742e-06
cg12428797	-2.15272e-05	3.07987e-06	2.756e-12	--	chr8:143584790:C:T	chr8:143584790:C:T	chr8	144678360	N_Shore	EEF1D;EEF1D;EEF1D;EEF1D;EEF1D;EEF1D;EEF1D;EEF1D	5'UTR;5'UTR;5'UTR;5'UTR;5'UTR;5'UTR;5'UTR;5'UTR		NA	NA	0	2.66189e-09	2.07893e-06
cg14527110	-1.09748e-05	1.57045e-06	2.782e-12	--	chr5:132225629:G:C	chr5:132225629:G:C	chr5	131561292	N_Shore	P4HA2;P4HA2;P4HA2;P4HA2;P4HA2	5'UTR;5'UTR;5'UTR;5'UTR;5'UTR	TRUE	NA	NA	0	2.68356e-09	2.09855e-06
cg25058019	1.43472e-05	2.05312e-06	2.789e-12	++	chr14:77076231:C:T	chr14:77076231:C:T	chr14	77542701	OpenSea	LOC102724190	TSS200		NA	NA	1	2.68688e-09	2.10383e-06
cg00580291	-2.86816e-05	4.10521e-06	2.816e-12	--	chr13:21032288:C:CAG	chr13:21032288:C:CAG	chr13	21606284	OpenSea	LATS2	Body		NA	NA	0	2.70829e-09	2.12419e-06
cg12888360	-3.28209e-05	4.69784e-06	2.821e-12	--	chr5:142786011:C:T	chr5:142786011:C:T	chr5	142732502	OpenSea	NR3C1;NR3C1;NR3C1;NR3C1;NR3C1;NR3C1;NR3C1;NR3C1;NR3C1;NR3C1;NR3C1;NR3C1;NR3C1;NR3C1;NR3C1	Body;Body;Body;Body;Body;Body;Body;Body;Body;Body;Body;Body;Body;Body;Body		NA	NA	0	2.70829e-09	2.12796e-06
cg13869942	-3.62374e-05	5.18693e-06	2.822e-12	--	chr1:151905496:G:T	chr1:151905496:G:T	chr1	151878061	N_Shelf	THEM4	Body	TRUE	NA	NA	0	2.70829e-09	2.12872e-06
cg16725984	-4.37295e-05	6.26005e-06	2.839e-12	--	chr16:89625361:C:T	chr16:89625361:C:T	chr16	89735184	Island	C16orf55	Body	TRUE	NA	NA	0	2.72115e-09	2.14154e-06
cg09741846	1.25308e-05	1.79393e-06	2.846e-12	++	chr10:73654117:A:G	chr10:73654117:A:G	chr10	75413775	OpenSea	SYNPO2L	Body		NA	NA	0	2.72439e-09	2.14682e-06
cg18897025	-3.10409e-05	4.44441e-06	2.863e-12	--	chr5:111217181:C:G	chr5:111217181:C:G	chr5	110413671	OpenSea	TSLP;TSLP	3'UTR;3'UTR	TRUE	NA	NA	0	2.73719e-09	2.15965e-06
cg07790066	-2.14842e-05	3.07642e-06	2.879e-12	--	none	none	chr5	142249731	OpenSea	ARHGAP26-AS1;ARHGAP26;ARHGAP26	TSS1500;Body;Body		NA	NA	1	2.74901e-09	2.17172e-06
cg04533691	-2.03828e-05	2.91913e-06	2.9e-12	--	chr2:28535269:A:T	chr2:28535269:A:T	chr2	29353221	OpenSea	CLIP4;CLIP4;CLIP4;CLIP4	Body;Body;Body;Body		NA	NA	0	2.76556e-09	2.18756e-06
cg14565651	-1.55799e-05	2.23142e-06	2.909e-12	--	chr1:9085221:A:G	chr1:9085221:A:G	chr1	9145034	OpenSea	SLC2A5	Body	TRUE	NA	NA	0	2.77064e-09	2.19435e-06
cg09977126	-1.68153e-05	2.40845e-06	2.915e-12	--	none	none	chr5	75599987	OpenSea	SV2C;SV2C	Body;Body		NA	NA	0	2.77285e-09	2.19887e-06
cg01814444	-1.66253e-05	2.38133e-06	2.92e-12	--	chr6:4907857:A:G	chr6:4907857:A:G	chr6	4908148	OpenSea	CDYL;CDYL;CDYL;CDYL	Body;Body;Body;Body		NA	NA	0	2.77411e-09	2.20264e-06
cg08234178	1.77388e-05	2.54091e-06	2.925e-12	++	chr7:150338370:T:G	chr7:150338370:T:G	chr7	150035390	N_Shelf			TRUE	0.014323	NA	0	2.77537e-09	2.20642e-06
cg04054221	1.33101e-05	1.90659e-06	2.929e-12	++	chr12:121438755:T:C	chr12:121438755:T:C	chr12	121899045	OpenSea	KDM2B;KDM2B	Body;Body		NA	NA	0	2.77567e-09	2.20943e-06
cg15097774	-1.51045e-05	2.16464e-06	2.997e-12	--	chr8:27771369:A:G	chr8:27771369:A:G	chr8	27606098	OpenSea	CCDC25;CCDC25;CCDC25;CCDC25;CCDC25;CCDC25;CCDC25;CCDC25;CCDC25	ExonBnd;ExonBnd;ExonBnd;Body;Body;Body;Body;Body;Body		NA	NA	0	2.83655e-09	2.26073e-06
cg14002778	-1.75146e-05	2.51026e-06	3.011e-12	--	chr6:137082492:C:T	chr6:137082492:C:T	chr6	136603618	OpenSea	BCLAF1;BCLAF1;BCLAF1;BCLAF1	5'UTR;5'UTR;5'UTR;5'UTR		NA	NA	0	2.84361e-09	2.27129e-06
cg17364089	-2.07012e-05	2.967e-06	3.012e-12	--	chr21:38767783:C:T	chr21:38767783:C:T	chr21	40139776	OpenSea	LINC00114;LINC00114	Body;Body		NA	NA	0	2.84361e-09	2.27204e-06
cg18214661	-2.40167e-05	3.44327e-06	3.06e-12	--	chr8:17611658:C:T	chr8:17611658:C:T	chr8	17471997	OpenSea	PDGFRL	Body	TRUE	NA	NA	0	2.88531e-09	2.30825e-06
cg04035828	1.19368e-05	1.71163e-06	3.082e-12	++	chr16:12083868:T:C	chr16:12083868:T:C	chr16	12405425	OpenSea	SNX29	Body	TRUE	NA	NA	0	2.90243e-09	2.32485e-06
cg08371947	1.31266e-05	1.88237e-06	3.092e-12	++	none	none	chr4	8477793	OpenSea	C4orf23	3'UTR	TRUE	NA	NA	0	2.90821e-09	2.33239e-06
cg24820781	-3.21763e-05	4.61437e-06	3.101e-12	--	chr17:54974840:C:CAA	chr17:54974840:C:CAA	chr17	53150482	OpenSea	STXBP4	Body		NA	NA	0	2.91305e-09	2.33918e-06
cg16181373	-3.32503e-05	4.76859e-06	3.108e-12	--	none	none	chr18	21315417	OpenSea	LAMA3;LAMA3;LAMA3;LAMA3	Body;Body;Body;Body		NA	NA	0	2.91599e-09	2.34446e-06
cg07211476	-1.76752e-05	2.53517e-06	3.125e-12	--	none	none	chr18	53448189	S_Shore			TRUE	NA	NA	0	2.9283e-09	2.35728e-06
cg27262054	1.84287e-05	2.64372e-06	3.153e-12	++	chr16:73018402:T:G	chr16:73018402:T:G	chr16	73067525	OpenSea	ZFHX3;ZFHX3	5'UTR;5'UTR	TRUE	NA	NA	0	2.94815e-09	2.3784e-06
cg17978123	1.2455e-05	1.78677e-06	3.154e-12	++	chr11:114082384:A:C	chr11:114082384:A:C	chr11	114128317	OpenSea				NA	NA	0	2.94815e-09	2.37916e-06
cg12576974	-1.65676e-05	2.37733e-06	3.192e-12	--	chr4:121286763:T:C	chr4:121286763:T:C	chr4	122193952	OpenSea				NA	NA	0	2.97998e-09	2.40782e-06
cg04257639	1.20684e-05	1.73199e-06	3.217e-12	++	none	none	chr1	178253267	OpenSea	RASAL2	Body		NA	NA	0	2.9996e-09	2.42668e-06
cg13575314	1.59215e-05	2.28509e-06	3.224e-12	++	chr2:3837464:C:T	chr2:3837464:C:T	chr2	3798821	OpenSea	DCDC2C	Body		NA	NA	0	3.00242e-09	2.43196e-06
cg06097048	1.2723e-05	1.82609e-06	3.229e-12	++	chr10:28599911:C:G	chr10:28599911:C:G	chr10	28848388	OpenSea	WAC;WAC;WAC	Body;Body;Body		NA	NA	0	3.00337e-09	2.43573e-06
cg02672643	-1.77121e-05	2.54252e-06	3.252e-12	--	chr11:110930931:G:C	chr11:110930931:G:C	chr11	110790527	OpenSea				NA	NA	0	3.02103e-09	2.45308e-06
cg09164395	1.77378e-05	2.54627e-06	3.256e-12	++	chr17:64741484:T:C	chr17:64741484:T:C	chr17	62735896	OpenSea				NA	NA	0	3.02103e-09	2.4561e-06
cg01515508	1.0985e-05	1.57723e-06	3.289e-12	++	chr1:10662242:T:C	chr1:10662242:T:C	chr1	10728270	S_Shelf	CASZ1;CASZ1	Body;Body	TRUE	NA	NA	0	3.0479e-09	2.48099e-06
cg08305575	-2.24861e-05	3.2297e-06	3.348e-12	--	none	none	chr5	158018481	OpenSea			TRUE	NA	NA	0	3.09877e-09	2.5255e-06
cg09839120	-2.10209e-05	3.01953e-06	3.364e-12	--	none	none	chr7	150365999	OpenSea				NA	NA	0	3.10308e-09	2.53757e-06
cg09720404	-2.47737e-05	3.55864e-06	3.365e-12	--	none	none	chr9	82416645	OpenSea				NA	NA	0	3.10308e-09	2.53832e-06
cg25049210	-3.1853e-05	4.57554e-06	3.365e-12	--	none	none	chr3	30495126	OpenSea				NA	NA	0	3.10308e-09	2.53832e-06
cg12309867	-1.53327e-05	2.20255e-06	3.371e-12	--	chr3:23553731:A:G	chr3:23553731:A:G	chr3	23609675	OpenSea	UBE2E2;MIR548AC	Body;Body		NA	NA	0	3.10482e-09	2.54285e-06
cg04596394	-1.3355e-05	1.91954e-06	3.466e-12	--	chr3:160234491:A:G	chr3:160234491:A:G	chr3	159562784	OpenSea	SCHIP1;IQCJ-SCHIP1;IQCJ-SCHIP1;SCHIP1;SCHIP1;SCHIP1	Body;Body;Body;Body;Body;Body		NA	NA	0	3.18842e-09	2.61451e-06
cg25256035	-1.6786e-05	2.41327e-06	3.508e-12	--	none	none	chr6	90984706	OpenSea	BACH2;BACH2	5'UTR;5'UTR		NA	NA	0	3.22313e-09	2.64619e-06
cg00700039	-1.97693e-05	2.8425e-06	3.528e-12	--	chr18:2926481:C:T	chr18:2926481:C:T	chr18	2659555	S_Shelf	SMCHD1	Body	TRUE	NA	0.012163	0	3.23756e-09	2.66128e-06
cg05224280	-2.39602e-05	3.44548e-06	3.548e-12	--	chr17:67371104:A:G	chr17:67371104:A:G	chr17	65372550	N_Shore	PITPNC1;PITPNC1	TSS1500;TSS1500		NA	NA	1	3.25196e-09	2.67636e-06
cg25282281	-1.6062e-05	2.31008e-06	3.576e-12	--	none	none	chr4	154577141	OpenSea				NA	NA	0	3.27365e-09	2.69748e-06
cg08936230	-1.69045e-05	2.4321e-06	3.638e-12	--	chr7:2039793:G:T	chr7:2039793:G:T	chr7	2079167	OpenSea	MAD1L1;MAD1L1;MAD1L1;MAD1L1;MAD1L1	Body;Body;Body;Body;Body		NA	NA	0	3.32637e-09	2.74425e-06
cg08426200	-2.50666e-05	3.6071e-06	3.673e-12	--	none	none	chr15	78802280	S_Shore	AGPHD1;AGPHD1	5'UTR;5'UTR	TRUE	NA	0.016059	0	3.3543e-09	2.77065e-06
cg05411199	1.75067e-05	2.51999e-06	3.727e-12	++	chr6:3749403:T:C	chr6:3749403:T:C	chr6	3749715	N_Shore	C6orf145	Body	TRUE	NA	NA	0	3.3995e-09	2.81139e-06
cg20225570	-7.21265e-06	1.03832e-06	3.746e-12	--	chr11:64198299:G:A	chr11:64198299:G:A	chr11	64013441	N_Shore	PPP1R14B	Body		NA	NA	0	3.41271e-09	2.82572e-06
cg23895055	1.31206e-05	1.88913e-06	3.776e-12	++	chr2:121738240:C:A	chr2:121738240:C:A	chr2	122495663	S_Shore	MKI67IP	TSS1500	TRUE	NA	NA	1	3.43589e-09	2.84835e-06
cg03433048	-1.60884e-05	2.31658e-06	3.788e-12	--	none	none	chr17	4806453	S_Shore	CHRNE	TSS200	TRUE	NA	NA	1	3.44265e-09	2.8574e-06
cg18695143	1.43908e-05	2.07268e-06	3.836e-12	++	chr16:88355681:G:A	chr16:88355681:G:A	chr16	88972859	N_Shelf	CBFA2T3;CBFA2T3	Body;5'UTR		NA	NA	0	3.47734e-09	2.89361e-06
cg14810313	-1.70236e-05	2.45193e-06	3.84e-12	--	chr14:65937774:T:C	chr14:65937774:T:C	chr14	66417212	OpenSea				NA	NA	0	3.47734e-09	2.89663e-06
cg12082371	-1.51028e-05	2.17527e-06	3.84e-12	--	chr2:224694356:G:C	chr2:224694356:G:C	chr2	225543179	OpenSea				NA	NA	0	3.47734e-09	2.89663e-06
cg23918905	-1.05476e-05	1.51963e-06	3.895e-12	--	none	none	chr4	186232998	OpenSea	SNX25	Body		NA	NA	0	3.52292e-09	2.93812e-06
cg07023764	-2.08408e-05	3.00286e-06	3.912e-12	--	none	none	chr8	130567184	OpenSea	CCDC26;CCDC26;CCDC26;CCDC26	Body;Body;Body;Body		NA	NA	0	3.53406e-09	2.95094e-06
cg16466398	-1.73836e-05	2.50528e-06	3.955e-12	--	none	none	chr19	40415616	S_Shelf	FCGBP	Body		NA	NA	0	3.56863e-09	2.98338e-06
cg26467270	-2.07388e-05	2.98927e-06	3.984e-12	--	none	none	chr17	76718664	OpenSea	CYTH1;CYTH1;CYTH1	5'UTR;Body;Body		NA	NA	0	3.5905e-09	3.00525e-06
cg21160290	-1.37251e-05	1.97908e-06	4.06e-12	--	chr9:133263373:T:C	chr9:133263373:T:C	chr9	136149941	N_Shore	ABO	Body	TRUE	NA	NA	0	3.65463e-09	3.06258e-06
cg17575833	1.37118e-05	1.97756e-06	4.1e-12	++	chr20:58689822:AAC:A	chr20:58689822:AAC:A	chr20	57264055	N_Shelf	NPEPL1;NPEPL1;STX16-NPEPL1	TSS200;TSS200;Body		NA	NA	1	3.68624e-09	3.09275e-06
cg14637146	-2.11231e-05	3.04772e-06	4.185e-12	--	none	none	chr1	192508256	OpenSea				NA	NA	0	3.75818e-09	3.15687e-06
cg20770573	-2.20567e-05	3.18364e-06	4.264e-12	--	chr20:50173332:C:T	chr20:50173332:C:T	chr20	48307717	OpenSea	B4GALT5	Body		NA	NA	0	3.82457e-09	3.21646e-06
cg00119811	-1.06162e-05	1.53245e-06	4.279e-12	--	chr5:73786529:T:G	chr5:73786529:T:G	chr5	73092353	OpenSea	RGNEF	Body	TRUE	NA	NA	0	3.83347e-09	3.22778e-06
cg05941525	-2.52199e-05	3.64131e-06	4.328e-12	--	none	none	chr1	173967073	OpenSea				NA	NA	0	3.87276e-09	3.26474e-06
cg00716290	-1.21653e-05	1.75653e-06	4.336e-12	--	chr12:47734721:G:T	chr12:47734721:G:T	chr12	48134398	OpenSea	RAPGEF3;RAPGEF3;RAPGEF3	Body;Body;Body		NA	NA	0	3.87533e-09	3.27077e-06
cg05382510	1.07652e-05	1.55508e-06	4.434e-12	++	chr17:30957196:T:C	chr17:30957196:T:C	chr17	29284048	OpenSea	ADAP2	Body		NA	NA	0	3.95822e-09	3.3447e-06
cg22435595	1.40721e-05	2.03322e-06	4.483e-12	++	chr3:186506652:C:T	chr3:186506652:C:T	chr3	186072255	OpenSea	DGKG;DGKG;DGKG	5'UTR;5'UTR;5'UTR		NA	NA	0	3.99724e-09	3.38166e-06
cg05119988	-2.51962e-05	3.64081e-06	4.5e-12	--	chr4:164727090:C:T	chr4:164727090:C:T	chr4	166251189	S_Shelf	SC4MOL;SC4MOL	5'UTR;5'UTR	TRUE	NA	NA	0	4.00293e-09	3.39449e-06
cg09602644	1.73792e-05	2.51126e-06	4.5e-12	++	none	none	chr8	101502375	OpenSea				NA	NA	0	4.00293e-09	3.39449e-06
cg26077811	1.61434e-05	2.33285e-06	4.515e-12	++	chr11:119994166:T:C	chr11:119994166:T:C	chr11	119232263	N_Shelf	USP2;USP2	Body;Body	TRUE	NA	NA	0	4.01154e-09	3.4058e-06
cg19600449	-1.40959e-05	2.0374e-06	4.562e-12	--	none	none	chr2	46096179	OpenSea	PRKCE	Body		NA	NA	0	4.04853e-09	3.44125e-06
cg07722580	-7.74492e-06	1.11995e-06	4.666e-12	--	chr16:85570099:C:G	chr16:85570099:C:G	chr16	85604047	OpenSea				NA	NA	0	4.13596e-09	3.5197e-06
cg05790136	-6.04755e-06	8.74783e-07	4.738e-12	--	chr18:36213932:C:G	chr18:36213932:C:G	chr18	33550437	N_Shore				NA	NA	0	4.19485e-09	3.57402e-06
cg22091496	-2.24407e-05	3.2463e-06	4.755e-12	--	chr10:18404128:T:A	chr10:18404128:T:A	chr10	18698728	OpenSea	CACNB2;CACNB2;CACNB2;CACNB2;CACNB2;CACNB2;CACNB2;CACNB2;CACNB2	Body;Body;Body;Body;Body;Body;Body;Body;Body		0.019196	NA	0	4.20497e-09	3.58684e-06
cg00531137	-1.75481e-05	2.53914e-06	4.811e-12	--	none	none	chr16	57643932	OpenSea			TRUE	NA	NA	0	4.24951e-09	3.62908e-06
cg18532481	-6.46339e-06	9.35549e-07	4.893e-12	--	none	none	chr2	86264388	OpenSea	POLR1A	Body		NA	NA	0	4.31537e-09	3.69094e-06
cg02577963	1.63557e-05	2.36747e-06	4.897e-12	++	chr19:5041525:G:A	chr19:5041525:G:A	chr19	5041570	N_Shore	KDM4B	Body	TRUE	NA	NA	0	4.31537e-09	3.69395e-06
cg08161713	-1.05367e-05	1.52543e-06	4.938e-12	--	chr3:61808380:C:A	chr3:61808380:C:A	chr3	61880724	OpenSea	PTPRG	Body		NA	NA	0	4.34642e-09	3.72488e-06
cg08273750	1.48095e-05	2.14449e-06	4.991e-12	++	chr11:2871161:G:A	chr11:2871161:G:A	chr11	2011282	N_Shelf	LOC100133545	TSS200	TRUE	NA	NA	1	4.38795e-09	3.76486e-06
cg11474701	-2.29864e-05	3.32959e-06	5.067e-12	--	none	none	chr11	121193898	OpenSea			TRUE	NA	0.015625	0	4.44958e-09	3.82219e-06
cg05460571	1.33826e-05	1.93865e-06	5.089e-12	++	chr8:8772759:A:C	chr8:8772759:A:C	chr8	8630364	OpenSea			TRUE	NA	NA	0	4.4637e-09	3.83879e-06
cg00228496	1.33979e-05	1.94128e-06	5.143e-12	++	chr2:85705880:C:T	chr2:85705880:C:T	chr2	85875472	OpenSea	USP39;USP39;USP39;USP39;USP39;USP39	3'UTR;Body;Body;Body;Body;Body		NA	NA	0	4.50583e-09	3.87952e-06
cg17313709	-2.16022e-05	3.13061e-06	5.189e-12	--	chr14:23043542:C:CT	chr14:23043542:C:CT	chr14	22902298	OpenSea			TRUE	NA	NA	0	4.54086e-09	3.91422e-06
cg13121392	-1.65186e-05	2.39447e-06	5.249e-12	--	none	none	chr1	43401136	OpenSea	SLC2A1	Body		NA	NA	0	4.58804e-09	3.95948e-06
cg08760796	1.34112e-05	1.9441e-06	5.259e-12	++	none	none	chr16	1539062	S_Shore	PTX4	TSS1500		0.023458	NA	1	4.59146e-09	3.96702e-06
cg10642175	2.27688e-05	3.30107e-06	5.297e-12	++	chr14:91393623:C:T	chr14:91393623:C:T	chr14	91862874	OpenSea	CCDC88C	Body		NA	NA	0	4.61929e-09	3.99569e-06
cg05333194	-3.14882e-05	4.5665e-06	5.368e-12	--	none	none	chr20	11899859	OpenSea	BTBD3;BTBD3;BTBD3;BTBD3;BTBD3;BTBD3	5'UTR;Body;Body;Body;5'UTR;Body		NA	NA	0	4.6758e-09	4.04924e-06
cg07090356	-2.22656e-05	3.22973e-06	5.427e-12	--	none	none	chr18	23668764	N_Shore	SS18;SS18	Body;Body	TRUE	NA	NA	0	4.71804e-09	4.09375e-06
cg15326645	1.0672e-05	1.54803e-06	5.429e-12	++	none	none	chr2	220264835	OpenSea				NA	NA	0	4.71804e-09	4.09526e-06
cg16421283	-2.28548e-05	3.3158e-06	5.474e-12	--	chr1:199022914:G:A	chr1:199022914:G:A	chr1	199009523	OpenSea	LINC01221	Body		NA	NA	0	4.75167e-09	4.1292e-06
cg04272820	-1.85941e-05	2.69775e-06	5.485e-12	--	chr17:40777136:A:C	chr17:40777136:A:C	chr17	38228538	OpenSea	THRA;THRA	5'UTR;5'UTR	TRUE	NA	NA	0	4.75575e-09	4.1375e-06
cg02991558	1.25145e-05	1.8161e-06	5.546e-12	++	none	none	chr11	114128517	OpenSea			TRUE	NA	NA	0	4.80312e-09	4.18351e-06
cg07869232	1.13797e-05	1.65157e-06	5.569e-12	++	chr13:113888078:G:A	chr13:113888078:G:A	chr13	114790349	S_Shelf	RASA3	Body	TRUE	NA	NA	0	4.8175e-09	4.20086e-06
cg21132686	-1.39714e-05	2.02788e-06	5.592e-12	--	chr20:22814562:C:G	chr20:22814562:C:G	chr20	22795774	OpenSea			TRUE	NA	NA	0	4.83186e-09	4.21821e-06
cg21355059	-2.11197e-05	3.0667e-06	5.707e-12	--	none	none	chr4	48742912	OpenSea	FRYL	5'UTR		NA	NA	0	4.92559e-09	4.30496e-06
cg00309945	2.13498e-05	3.10133e-06	5.816e-12	++	chr1:21823764:C:T	chr1:21823764:C:T	chr1	22148926	N_Shore	LDLRAD2;HSPG2	3'UTR;3'UTR	TRUE	NA	NA	0	5.01392e-09	4.38718e-06
cg23638139	1.27582e-05	1.85447e-06	5.997e-12	++	chr11:73393151:A:C	chr11:73393151:A:C	chr11	73104087	OpenSea	RELT;RELT	Body;Body		NA	NA	0	5.16406e-09	4.52372e-06
cg00228712	-1.19949e-05	1.74412e-06	6.097e-12	--	none	none	chr5	171291077	OpenSea	FBXW11;FBXW11;FBXW11	3'UTR;3'UTR;3'UTR		NA	NA	0	5.24418e-09	4.59915e-06
cg20677824	-2.38057e-05	3.4616e-06	6.11e-12	--	chr5:107339159:A:AT	chr5:107339159:A:AT	chr5	106724406	OpenSea	EFNA5	Body		NA	NA	0	5.24938e-09	4.60896e-06
cg04201370	-1.59297e-05	2.31929e-06	6.494e-12	--	chr5:55034307:G:A	chr5:55034307:G:A	chr5	54130481	OpenSea				NA	NA	0	5.57295e-09	4.89862e-06
cg05670991	1.00884e-05	1.46934e-06	6.604e-12	++	none	none	chr19	51628115	OpenSea	SIGLEC9	TSS200	TRUE	NA	NA	1	5.6609e-09	4.9816e-06
cg27466146	-1.97224e-05	2.87356e-06	6.723e-12	--	chr7:151551033:T:C	chr7:151551033:T:C	chr7	151247784	OpenSea				NA	NA	0	5.75637e-09	5.07136e-06
cg10602939	1.21698e-05	1.77345e-06	6.779e-12	++	none	none	chr14	101147551	OpenSea				NA	NA	0	5.79774e-09	5.1136e-06
cg16915628	-1.3382e-05	1.95022e-06	6.801e-12	--	chr1:154526892:A:AT	chr1:154526892:A:AT	chr1	154456991	OpenSea	SHE	Body		NA	NA	0	5.8051e-09	5.1302e-06
cg03682712	8.1507e-06	1.18785e-06	6.803e-12	++	chr15:73928258:A:G	chr15:73928258:A:G	chr15	74219307	Island	LOXL1	1stExon	TRUE	NA	NA	0	5.8051e-09	5.13171e-06
cg07495000	-1.52857e-05	2.22896e-06	6.995e-12	--	none	none	chr17	77743924	OpenSea				NA	NA	0	5.96219e-09	5.27654e-06
cg26724470	-1.54367e-05	2.25109e-06	7.012e-12	--	none	none	chr1	184337692	OpenSea				0.010417	NA	0	5.96993e-09	5.28936e-06
cg25828245	-1.668e-05	2.43354e-06	7.171e-12	--	chr5:148922862:C:T	chr5:148922862:C:T	chr5	149237070	OpenSea				NA	0.012289	0	6.09842e-09	5.4093e-06
cg24906189	-1.70074e-05	2.48206e-06	7.276e-12	--	chr3:72657832:C:T	chr3:72657832:C:T	chr3	72707236	S_Shelf				NA	NA	0	6.17465e-09	5.48851e-06
cg07242609	-2.36418e-05	3.4503e-06	7.277e-12	--	chr16:11136846:T:C	chr16:11136846:T:C	chr16	11230722	OpenSea	CLEC16A	Body		NA	NA	0	6.17465e-09	5.48926e-06
cg22341908	-1.60039e-05	2.33597e-06	7.331e-12	--	none	none	chr1	197747884	S_Shelf			TRUE	NA	NA	0	6.21348e-09	5.52999e-06
cg25474235	-2.43637e-05	3.55661e-06	7.372e-12	--	chr8:8316376:C:T	chr8:8316376:C:T	chr8	8203377	OpenSea	PRAGMIN	Body	TRUE	0.019114	NA	0	6.23422e-09	5.56092e-06
cg05273639	-2.46379e-05	3.59664e-06	7.372e-12	--	chr6:71268874:T:G	chr6:71268874:T:G	chr6	71978524	OpenSea				NA	0.0215	0	6.23422e-09	5.56092e-06
cg02810516	8.94016e-06	1.30525e-06	7.416e-12	++	chr9:33448961:C:T	chr9:33448961:C:T	chr9	33459364	OpenSea				NA	0.0215	0	6.2644e-09	5.59411e-06
cg07936137	9.29352e-06	1.35692e-06	7.439e-12	++	chr11:63914847:A:C	chr11:63914847:A:C	chr11	63670131	OpenSea	MARK2;MARK2;MARK2;MARK2;MARK2	Body;Body;Body;Body;Body		NA	NA	0	6.2768e-09	5.61146e-06
cg11411219	-3.75158e-06	5.48256e-07	7.769e-12	--	chr13:45416086:C:T	chr13:45416086:C:T	chr13	45941723	OpenSea	TPT1-AS1	Body		NA	NA	0	6.54792e-09	5.86039e-06
cg10855055	-2.10878e-05	3.08292e-06	7.909e-12	--	chr10:24921093:TA:T	chr10:24921093:TA:T	chr10	25186542	OpenSea	PRTFDC1;PRTFDC1	Body;Body		NA	NA	0	6.65848e-09	5.966e-06
cg07186392	-1.34084e-05	1.96047e-06	7.955e-12	--	none	none	chr1	33088944	OpenSea	ZBTB8OS;ZBTB8OS;ZBTB8OS;ZBTB8OS;ZBTB8OS;ZBTB8OS;ZBTB8OS;ZBTB8OS	Body;Body;Body;Body;Body;Body;Body;Body		NA	NA	0	6.68974e-09	6.0007e-06
cg04214459	-2.58318e-05	3.77845e-06	8.109e-12	--	chr1:198076357:C:T	chr1:198076357:C:T	chr1	198637612	OpenSea	PTPRC;PTPRC;PTPRC;PTPRC	Body;Body;Body;Body	TRUE	NA	0.020851	0	6.81165e-09	6.11686e-06
cg17863024	-1.98629e-05	2.90559e-06	8.138e-12	--	chr10:11609050:GCTTTT:G	chr10:11609050:GCTTTT:G	chr10	11570075	OpenSea	USP6NL;USP6NL	Body;Body		NA	NA	0	6.82841e-09	6.13874e-06
cg16190225	1.84549e-05	2.7013e-06	8.382e-12	++	chr7:1123553:C:T	chr7:1123553:C:T	chr7	1163456	OpenSea	C7orf50;C7orf50;C7orf50	Body;Body;Body	TRUE	NA	NA	0	7.02533e-09	6.32279e-06
cg23734543	-1.02937e-05	1.5073e-06	8.538e-12	--	chr9:131722274:G:A	chr9:131722274:G:A	chr9	134597745	OpenSea	RAPGEF1;RAPGEF1	Body;Body		NA	NA	0	7.14813e-09	6.44047e-06
cg22881367	-1.661e-05	2.43229e-06	8.554e-12	--	chr15:50252965:G:T	chr15:50252965:G:T	chr15	50553600	OpenSea	HDC;HDC	Body;Body		NA	NA	0	7.15359e-09	6.45254e-06
cg02097498	-1.21622e-05	1.78107e-06	8.576e-12	--	chr16:10870000:G:C	chr16:10870000:G:C	chr16	10965851	OpenSea				NA	NA	0	7.16405e-09	6.46913e-06
cg18482388	1.99382e-05	2.9199e-06	8.588e-12	++	chr2:127157961:G:A	chr2:127157961:G:A	chr2	127915409	OpenSea				NA	NA	0	7.16614e-09	6.47819e-06
cg16964791	-1.2201e-05	1.78714e-06	8.664e-12	--	chr14:64539865:A:G	chr14:64539865:A:G	chr14	64702491	OpenSea	ESR2;ESR2;ESR2;MIR548AZ;ESR2;ESR2;ESR2;ESR2;ESR2;ESR2	Body;Body;Body;Body;Body;Body;Body;Body;Body;Body		NA	NA	0	7.21692e-09	6.53552e-06
cg10438589	1.02797e-05	1.50573e-06	8.668e-12	++	none	none	chr4	14531493	OpenSea			TRUE	NA	NA	0	7.21692e-09	6.53853e-06
cg26031318	8.61863e-06	1.26268e-06	8.751e-12	++	none	none	chr13	80850802	OpenSea				NA	NA	0	7.278e-09	6.60114e-06
cg19449565	2.83329e-05	4.15154e-06	8.813e-12	++	chr2:239303760:G:A	chr2:239303760:G:A	chr2	240230892	OpenSea	HDAC4	Body	TRUE	NA	NA	0	7.32149e-09	6.64791e-06
cg07562120	1.55377e-05	2.27726e-06	8.916e-12	++	chr19:1141715:G:A	chr19:1141715:G:A	chr19	1614570	Island	TCF3;TCF3	Body;Body	TRUE	NA	NA	0	7.39891e-09	6.72561e-06
cg04857395	2.19688e-05	3.22035e-06	8.987e-12	++	chr4:3514721:T:C	chr4:3514721:T:C	chr4	3516637	Island	LRPAP1	Body	TRUE	NA	NA	0	7.44963e-09	6.77916e-06
cg06489390	-2.6171e-05	3.83655e-06	9.011e-12	--	none	none	chr2	153080103	OpenSea				NA	NA	0	7.45893e-09	6.79727e-06
cg26066315	-2.03643e-05	2.98537e-06	9.018e-12	--	chr7:67170966:A:AT	chr7:67170966:A:AT	chr7	66508137	OpenSea	TYW1	Body		NA	NA	0	7.45893e-09	6.80255e-06
cg03169557	1.52269e-05	2.23255e-06	9.078e-12	++	chr16:89530813:A:G	chr16:89530813:A:G	chr16	89598950	OpenSea	SPG7;SPG7	Body;Body	TRUE	NA	NA	0	7.50034e-09	6.84781e-06
cg17566199	1.68376e-05	2.46931e-06	9.183e-12	++	chr14:100302826:C:T	chr14:100302826:C:T	chr14	100756408	N_Shelf				NA	NA	0	7.57879e-09	6.92701e-06
cg06009267	1.63537e-05	2.39868e-06	9.243e-12	++	chr8:143874693:C:T	chr8:143874693:C:T	chr8	144948764	S_Shore	EPPK1	TSS1500	TRUE	NA	NA	1	7.61997e-09	6.97227e-06
cg04977760	1.35082e-05	1.98225e-06	9.452e-12	++	none	none	chr7	5720095	OpenSea	RNF216-IT1;RNF216;RNF216	TSS200;Body;Body		NA	NA	1	7.78376e-09	7.12993e-06
cg01084048	-2.45143e-05	3.59804e-06	9.543e-12	--	none	none	chr17	66347949	OpenSea	ARSG;ARSG	Body;Body		NA	NA	0	7.85013e-09	7.19857e-06
cg03595402	1.53971e-05	2.26073e-06	9.714e-12	++	chr6:37521219:T:G	chr6:37521219:T:G	chr6	37480285	OpenSea	LOC100505530	Body		NA	NA	0	7.98209e-09	7.32756e-06
cg18900669	9.41743e-06	1.38288e-06	9.761e-12	++	none	none	chr17	7482456	N_Shelf	CD68;CD68	TSS1500;TSS1500	TRUE	NA	NA	1	8.01199e-09	7.36302e-06
cg02462416	2.63192e-05	3.86524e-06	9.815e-12	++	chr11:2869525:CGGCGCAGGACGAGCG:C	chr11:2869525:CGGCGCAGGACGAGCG:C	chr11	2036573	S_Shelf			TRUE	NA	NA	0	8.04755e-09	7.40375e-06
cg17714023	-1.71779e-05	2.52285e-06	9.832e-12	--	none	none	chr1	236579674	OpenSea	EDARADD;EDARADD	Body;Body		NA	0.044292	0	8.05274e-09	7.41657e-06
cg13123009	9.36256e-06	1.37516e-06	9.872e-12	++	chr6:31714128:C:T	chr6:31714128:C:T	chr6	31681882	OpenSea	LY6G6E;LY6G6D;LY6G6E	TSS200;TSS1500;TSS200	TRUE	NA	NA	1	8.07673e-09	7.44675e-06
cg12962778	1.54854e-05	2.27469e-06	9.918e-12	++	none	none	chr12	54778312	OpenSea	ZNF385A;ZNF385A;ZNF385A;ZNF385A	Body;Body;1stExon;5'UTR	TRUE	NA	NA	0	8.10557e-09	7.48144e-06
cg13702217	-1.81311e-05	2.66354e-06	9.954e-12	--	chr11:107845019:T:C	chr11:107845019:T:C	chr11	107735542	OpenSea				NA	NA	0	8.12619e-09	7.5086e-06
cg05851710	-2.72045e-05	3.99716e-06	1.004e-11	--	chr3:8341592:A:T	chr3:8341592:A:T	chr3	8407514	OpenSea	LMCD1-AS1	Body		NA	NA	0	8.18684e-09	7.57347e-06
cg02789485	-2.05108e-05	3.01373e-06	1.005e-11	--	chr12:75376772:G:A	chr12:75376772:G:A	chr12	75783428	N_Shore	GLIPR1L2	TSS1500	TRUE	NA	NA	1	8.18684e-09	7.58102e-06
cg03028088	-1.76664e-05	2.5963e-06	1.014e-11	--	chr10:62081044:C:G	chr10:62081044:C:G	chr10	63843221	OpenSea	ARID5B;ARID5B	Body;Body		NA	NA	0	8.25125e-09	7.64891e-06
cg24914185	-1.612e-05	2.36926e-06	1.019e-11	--	chr2:200727112:G:A	chr2:200727112:G:A	chr2	200663789	OpenSea			TRUE	NA	NA	0	8.283e-09	7.68662e-06
cg19281794	-2.03772e-05	2.99521e-06	1.023e-11	--	chr3:112467904:C:A	chr3:112467904:C:A	chr3	112218761	OpenSea	BTLA;BTLA	TSS1500;TSS1500	TRUE	NA	0.027447	1	8.30656e-09	7.7168e-06
cg21805866	1.73578e-05	2.55171e-06	1.029e-11	++	chr5:133138962:T:A	chr5:133138962:T:A	chr5	132602073	OpenSea	FSTL4	Body		NA	NA	0	8.3463e-09	7.76206e-06
cg18282545	-9.18224e-06	1.35026e-06	1.044e-11	--	none	none	chr11	102177762	OpenSea				NA	NA	0	8.45887e-09	7.87521e-06
cg26601310	-2.12513e-05	3.12541e-06	1.05e-11	--	chr11:36373795:T:C	chr11:36373795:T:C	chr11	36397123	N_Shore	PRR5L;PRR5L;PRR5L	5'UTR;TSS1500;TSS1500	TRUE	NA	NA	1	8.49835e-09	7.92047e-06
cg04388124	-2.20976e-05	3.25011e-06	1.053e-11	--	none	none	chr16	10870426	OpenSea	TVP23A	Body		NA	NA	0	8.5135e-09	7.94309e-06
cg12433790	-1.73081e-05	2.54598e-06	1.059e-11	--	chr1:18948583:G:A	chr1:18948583:G:A	chr1	19274958	OpenSea	IFFO2	Body		NA	NA	0	8.55284e-09	7.98835e-06
cg26132737	2.10178e-05	3.09204e-06	1.065e-11	++	chr2:197164704:T:C	chr2:197164704:T:C	chr2	198029141	Island	ANKRD44	Body	TRUE	NA	NA	0	8.5921e-09	8.03361e-06
cg08443279	-1.50754e-05	2.21816e-06	1.073e-11	--	none	none	chr1	161996741	S_Shelf				NA	0.016927	0	8.64739e-09	8.09396e-06
cg18206764	-2.75419e-05	4.0551e-06	1.107e-11	--	chr6:151958379:C:T	chr6:151958379:C:T	chr6	152283837	OpenSea	ESR1;ESR1;ESR1;ESR1;ESR1;ESR1	Body;Body;Body;Body;Body;Body		NA	NA	0	8.91188e-09	8.35043e-06
cg07599144	1.73868e-05	2.56172e-06	1.144e-11	++	none	none	chr16	30959430	Island	FBXL19;ORAI3	3'UTR;TSS1500	TRUE	NA	NA	1	9.19993e-09	8.62954e-06
cg05669550	2.60019e-05	3.83136e-06	1.148e-11	++	chr15:101173463:G:A	chr15:101173463:G:A	chr15	101728451	OpenSea	CHSY1	Body		NA	NA	0	9.22227e-09	8.65971e-06
cg13905148	1.56843e-05	2.31118e-06	1.151e-11	++	chr14:67606415:A:G	chr14:67606415:A:G	chr14	69065430	OpenSea				NA	0.020189	0	9.23653e-09	8.68234e-06
cg22470569	-1.70444e-05	2.51199e-06	1.159e-11	--	chr18:10016571:C:T	chr18:10016571:C:T	chr18	10016568	OpenSea				0.013021	NA	0	9.29084e-09	8.74268e-06
cg16165575	-3.06051e-05	4.51264e-06	1.185e-11	--	none	none	chr1	68824389	OpenSea			TRUE	NA	NA	0	9.48918e-09	8.93881e-06
cg08692757	-1.55156e-05	2.2886e-06	1.206e-11	--	none	none	chr12	24753659	OpenSea				NA	NA	0	9.6471e-09	9.09722e-06
cg07450210	-1.0921e-05	1.61094e-06	1.208e-11	--	chr13:99272114:C:T	chr13:99272114:C:T	chr13	99880947	OpenSea	UBAC2;UBAC2;UBAC2	Body;Body;Body	TRUE	NA	NA	0	9.65287e-09	9.11231e-06
cg27187037	-1.60127e-05	2.36214e-06	1.211e-11	--	chr22:42585343:C:T	chr22:42585343:C:T	chr22	43733644	OpenSea	SCUBE1	Body		NA	NA	0	9.6666e-09	9.13494e-06
cg13974595	1.38581e-05	2.04499e-06	1.23e-11	++	chr11:119944539:T:C	chr11:119944539:T:C	chr11	119232198	N_Shelf	USP2;USP2;USP2	Body;Body;Body		NA	NA	0	9.80788e-09	9.27826e-06
cg04396567	-2.71102e-05	4.00099e-06	1.236e-11	--	chr7:70244502:A:T	chr7:70244502:A:T	chr7	69289519	OpenSea	AUTS2;AUTS2;AUTS2	Body;Body;Body		NA	NA	0	9.84532e-09	9.32352e-06
cg13180844	2.17338e-05	3.20802e-06	1.245e-11	++	chr2:2704948:G:T	chr2:2704948:G:T	chr2	2711168	OpenSea			TRUE	NA	NA	0	9.90655e-09	9.39141e-06
cg06406209	-1.52323e-05	2.24888e-06	1.259e-11	--	none	none	chr8	103596294	OpenSea				NA	NA	0	1.00048e-08	9.49701e-06
cg18370452	-2.16964e-05	3.2033e-06	1.26e-11	--	chr1:199288657:C:A	chr1:199288657:C:A	chr1	199253077	OpenSea				NA	NA	0	1.00048e-08	9.50456e-06
cg08122899	1.04017e-05	1.53644e-06	1.288e-11	++	none	none	chr3	49499574	OpenSea			TRUE	NA	NA	0	1.02164e-08	9.71577e-06
cg26871347	-2.09068e-05	3.08832e-06	1.291e-11	--	none	none	chr17	55371727	OpenSea	MSI2;MSI2	Body;Body	TRUE	NA	NA	0	1.02266e-08	9.7384e-06
cg16571137	-1.6475e-05	2.43372e-06	1.292e-11	--	chr6:90292775:G:A	chr6:90292775:G:A	chr6	90998241	OpenSea	BACH2;BACH2	5'UTR;5'UTR		NA	NA	0	1.02266e-08	9.74594e-06
cg27658089	1.27424e-05	1.88242e-06	1.295e-11	++	chr7:3244962:A:C	chr7:3244962:A:C	chr7	2558200	N_Shore	LFNG;LFNG;LFNG;LFNG;LFNG	TSS1500;TSS1500;ExonBnd;Body;Body		NA	NA	1	1.02396e-08	9.76857e-06
cg18314532	1.85534e-05	2.74223e-06	1.326e-11	++	chr9:88871195:C:T	chr9:88871195:C:T	chr9	91396998	OpenSea				NA	NA	0	1.04597e-08	1.00024e-05
cg18997837	-2.81261e-05	4.15714e-06	1.326e-11	--	none	none	chr1	171882657	OpenSea	DNM3;DNM3;DNM3	Body;Body;Body		NA	NA	0	1.04597e-08	1.00024e-05
cg15345881	-1.38804e-05	2.05159e-06	1.327e-11	--	chr17:16861185:A:G	chr17:16861185:A:G	chr17	16919684	OpenSea				NA	NA	0	1.04597e-08	1.001e-05
cg04956801	2.17878e-05	3.22048e-06	1.33e-11	++	chr10:21592450:T:G	chr10:21592450:T:G	chr10	21798341	Island			TRUE	NA	NA	0	1.04724e-08	1.00326e-05
cg17588003	1.5703e-05	2.32123e-06	1.334e-11	++	chr17:5369413:G:A	chr17:5369413:G:A	chr17	5138696	OpenSea	C17orf87	TSS1500	TRUE	NA	NA	1	1.0493e-08	1.00628e-05
cg13888808	-1.96909e-05	2.91171e-06	1.355e-11	--	none	none	chr18	3526902	OpenSea	DLGAP1;DLGAP1;DLGAP1;DLGAP1;DLGAP1;DLGAP1;DLGAP1;DLGAP1;DLGAP1	Body;Body;Body;Body;Body;Body;Body;Body;Body		NA	NA	0	1.06471e-08	1.02212e-05
cg18539787	-1.93564e-05	2.86241e-06	1.358e-11	--	none	none	chr6	149416402	OpenSea				NA	NA	0	1.06595e-08	1.02438e-05
cg24699745	1.2165e-05	1.79929e-06	1.37e-11	++	chr5:34043960:G:A	chr5:34043960:G:A	chr5	34043724	OpenSea	C1QTNF3;C1QTNF3;C1QTNF3-AMACR	TSS1500;TSS1500;Body		NA	NA	1	1.07425e-08	1.03343e-05
cg19818308	1.39665e-05	2.06591e-06	1.376e-11	++	none	none	chr14	75946745	OpenSea			TRUE	NA	NA	0	1.07784e-08	1.03796e-05
cg17894416	-6.37151e-06	9.42578e-07	1.383e-11	--	chr14:61336363:T:C	chr14:61336363:T:C	chr14	61809318	OpenSea	PRKCH	Body		NA	NA	0	1.07962e-08	1.04324e-05
cg07951201	-2.16553e-05	3.20364e-06	1.384e-11	--	chr13:102658868:A:G	chr13:102658868:A:G	chr13	103340215	OpenSea	C13orf39	Body	TRUE	NA	NA	0	1.07962e-08	1.04399e-05
cg04940901	1.42252e-05	2.10446e-06	1.384e-11	++	chr3:52474390:A:G	chr3:52474390:A:G	chr3	52418250	OpenSea	DNAH1	Body		0.02244	NA	0	1.07962e-08	1.04399e-05
cg00448875	-1.57467e-05	2.32953e-06	1.384e-11	--	none	none	chr3	133611626	N_Shore	RAB6B	Body	TRUE	NA	NA	0	1.07962e-08	1.04399e-05
cg22356061	-1.14936e-05	1.70043e-06	1.387e-11	--	chr1:227823100:T:C	chr1:227823100:T:C	chr1	227954102	OpenSea	SNAP47	Body	TRUE	NA	NA	0	1.08084e-08	1.04626e-05
cg09556646	-1.01437e-05	1.50081e-06	1.391e-11	--	none	none	chr5	137639335	OpenSea	CDC25C;CDC25C;CDC25C;CDC25C	Body;Body;Body;Body		NA	NA	0	1.08284e-08	1.04927e-05
cg23425831	-1.1794e-05	1.74605e-06	1.431e-11	--	none	none	chr5	127538164	OpenSea				NA	NA	0	1.11283e-08	1.07945e-05
cg02163778	-1.84364e-05	2.73165e-06	1.487e-11	--	chr17:61809631:C:T	chr17:61809631:C:T	chr17	59893520	OpenSea	BRIP1	Body		NA	0.000208	0	1.15519e-08	1.12169e-05
cg01129810	-1.4651e-05	2.17113e-06	1.498e-11	--	none	none	chr1	43407645	OpenSea	SLC2A1	Body		NA	NA	0	1.16254e-08	1.12999e-05
cg05384153	-1.03223e-05	1.53001e-06	1.514e-11	--	none	none	chr7	92331255	OpenSea	CDK6;CDK6	Body;Body		NA	NA	0	1.17375e-08	1.14206e-05
cg10205527	2.2763e-05	3.37434e-06	1.521e-11	++	chr18:73228737:C:G	chr18:73228737:C:G	chr18	70900435	OpenSea	LOC400655	Body		NA	NA	0	1.17796e-08	1.14734e-05
cg13888509	1.31549e-05	1.95063e-06	1.542e-11	++	chr15:74203214:TTG:T	chr15:74203214:TTG:T	chr15	74495603	OpenSea	STRA6;STRA6;STRA6;STRA6;STRA6	5'UTR;TSS1500;TSS200;5'UTR;5'UTR	TRUE	NA	NA	1	1.19255e-08	1.16318e-05
cg14096899	1.64487e-05	2.43909e-06	1.543e-11	++	chr2:239764057:A:G	chr2:239764057:A:G	chr2	240697719	OpenSea			TRUE	NA	NA	0	1.19255e-08	1.16393e-05
cg23108535	-2.87006e-05	4.25618e-06	1.549e-11	--	chr3:152324455:C:T	chr3:152324455:C:T	chr3	152041502	OpenSea	MBNL1;MBNL1;MBNL1;MBNL1;MBNL1;MBNL1;MBNL1	Body;Body;Body;Body;Body;Body;Body		NA	NA	0	1.19596e-08	1.16846e-05
cg04311574	9.75895e-06	1.44733e-06	1.554e-11	++	none	none	chr12	132548418	OpenSea	EP400	Body		NA	NA	0	1.1986e-08	1.17223e-05
cg10377756	-1.93053e-05	2.86467e-06	1.594e-11	--	none	none	chr12	92691863	OpenSea				NA	NA	0	1.22819e-08	1.2024e-05
cg08801887	8.84556e-06	1.31279e-06	1.606e-11	++	chr11:67762439:T:C	chr11:67762439:T:C	chr11	67811194	OpenSea	TCIRG1;TCIRG1	Body;Body	TRUE	NA	NA	0	1.23492e-08	1.21145e-05
cg20664313	1.31422e-05	1.95047e-06	1.606e-11	++	chr12:132491403:A:G	chr12:132491403:A:G	chr12	133071297	N_Shelf	FBRSL1	Body	TRUE	NA	NA	0	1.23492e-08	1.21145e-05
cg10264003	-1.4634e-05	2.17233e-06	1.622e-11	--	chr11:110292589:C:T	chr11:110292589:C:T	chr11	110198965	OpenSea			TRUE	NA	NA	0	1.24595e-08	1.22352e-05
cg07157107	-2.12671e-05	3.15808e-06	1.649e-11	--	none	none	chr8	42623730	OpenSea	CHRNA6	TSS200	TRUE	NA	NA	1	1.2654e-08	1.24389e-05
cg03862291	-2.18127e-05	3.2394e-06	1.656e-11	--	chr8:60753018:G:T	chr8:60753018:G:T	chr8	61638428	OpenSea	CHD7	5'UTR		NA	NA	0	1.26948e-08	1.24917e-05
cg02753354	-1.22667e-05	1.82186e-06	1.661e-11	--	none	none	chr19	1074727	Island	HMHA1	Body	TRUE	NA	NA	0	1.27202e-08	1.25294e-05
cg23425197	-1.17066e-05	1.73959e-06	1.702e-11	--	chr7:73935458:T:C	chr7:73935458:T:C	chr7	73375186	OpenSea				NA	NA	0	1.3021e-08	1.28387e-05
cg04231886	-3.57612e-05	5.3158e-06	1.728e-11	--	chr8:121318325:A:C	chr8:121318325:A:C	chr8	122330405	OpenSea				NA	NA	0	1.32065e-08	1.30348e-05
cg14387452	-1.49907e-05	2.22883e-06	1.746e-11	--	none	none	chr9	20512334	OpenSea	MLLT3	Body	TRUE	NA	NA	0	1.33306e-08	1.31706e-05
cg09360036	1.17591e-05	1.74839e-06	1.748e-11	++	chr11:114066392:G:A	chr11:114066392:G:A	chr11	113932557	S_Shore	ZBTB16;ZBTB16	5'UTR;5'UTR		NA	NA	0	1.33323e-08	1.31857e-05
cg00094538	-9.90834e-06	1.47331e-06	1.753e-11	--	chr7:142040571:A:AT	chr7:142040571:A:AT	chr7	142505684	OpenSea				NA	NA	0	1.3357e-08	1.32234e-05
cg16201792	-1.59786e-05	2.37649e-06	1.773e-11	--	none	none	chr18	3045268	OpenSea				NA	NA	0	1.34957e-08	1.33743e-05
cg07338715	-1.39242e-05	2.07131e-06	1.788e-11	--	chr2:109032701:G:C	chr2:109032701:G:C	chr2	109649281	S_Shore			TRUE	NA	NA	0	1.35962e-08	1.34874e-05
cg11741335	-1.50243e-05	2.23534e-06	1.802e-11	--	chr7:36185311:C:T	chr7:36185311:C:T	chr7	36242319	OpenSea	EEPD1	Body	TRUE	NA	NA	0	1.36888e-08	1.3593e-05
cg00717259	-1.80816e-05	2.69109e-06	1.829e-11	--	chr19:39252463:A:T	chr19:39252463:A:T	chr19	39742656	S_Shelf				NA	NA	0	1.388e-08	1.37967e-05
cg21533366	-1.687e-05	2.51133e-06	1.848e-11	--	chr4:74330796:G:C	chr4:74330796:G:C	chr4	75183728	OpenSea				NA	NA	0	1.40101e-08	1.394e-05
cg26961260	1.35114e-05	2.01156e-06	1.857e-11	++	chr17:30959837:G:C	chr17:30959837:G:C	chr17	29284138	OpenSea	ADAP2	Body		NA	NA	0	1.40642e-08	1.40079e-05
cg00326825	-1.98888e-05	2.96124e-06	1.863e-11	--	chr2:118151364:A:G	chr2:118151364:A:G	chr2	118906774	OpenSea				NA	NA	0	1.40955e-08	1.40532e-05
cg00356499	1.82361e-05	2.71579e-06	1.883e-11	++	chr4:3514721:T:C	chr4:3514721:T:C	chr4	3516065	N_Shore	LRPAP1	Body	TRUE	NA	NA	0	1.42325e-08	1.4204e-05
cg06826631	1.47948e-05	2.20375e-06	1.9e-11	++	chr2:113167484:T:C	chr2:113167484:T:C	chr2	113925192	OpenSea				NA	NA	0	1.43466e-08	1.43323e-05
cg13733403	1.36946e-05	2.03997e-06	1.905e-11	++	none	none	chr19	6528291	N_Shelf			TRUE	NA	NA	0	1.437e-08	1.437e-05
cg12878747	1.25663e-05	1.87197e-06	1.908e-11	++	chr12:6830686:G:A	chr12:6830686:G:A	chr12	6939625	S_Shore	P3H3	Body		NA	NA	0	1.43714e-08	1.43926e-05
cg22810790	1.07557e-05	1.60226e-06	1.909e-11	++	none	none	chr17	58236801	OpenSea	CA4	3'UTR	TRUE	NA	NA	0	1.43714e-08	1.44002e-05
cg24515352	-1.99461e-05	2.97156e-06	1.915e-11	--	chr6:52399716:C:T	chr6:52399716:C:T	chr6	52257884	OpenSea	PAQR8	5'UTR		NA	NA	0	1.44022e-08	1.44454e-05
cg19152802	-2.20222e-05	3.28147e-06	1.932e-11	--	none	none	chr5	109849887	OpenSea	MIR548F3;TMEM232	TSS1500;Body		NA	NA	1	1.45156e-08	1.45737e-05
cg14341251	1.03516e-05	1.5427e-06	1.945e-11	++	chr20:63827379:G:A	chr20:63827379:G:A	chr20	62442142	S_Shore	ZBTB46-AS1	Body		NA	NA	0	1.45987e-08	1.46717e-05
cg13149245	-1.88685e-05	2.81216e-06	1.951e-11	--	none	none	chr15	65105500	OpenSea			TRUE	NA	0.02172	0	1.46292e-08	1.4717e-05
cg19972677	-1.55444e-05	2.31689e-06	1.957e-11	--	chr12:93393885:T:C	chr12:93393885:T:C	chr12	94151877	OpenSea	CRADD	Body		NA	NA	0	1.46596e-08	1.47622e-05
cg00195646	-1.09356e-05	1.62998e-06	1.959e-11	--	none	none	chr4	105895196	OpenSea				NA	NA	0	1.466e-08	1.47773e-05
cg13880654	-1.87813e-05	2.80008e-06	1.981e-11	--	chr9:7486349:G:A	chr9:7486349:G:A	chr9	6779450	OpenSea	KDM4C;KDM4C;KDM4C;KDM4C	5'UTR;5'UTR;5'UTR;Body	TRUE	NA	NA	0	1.481e-08	1.49433e-05
cg14739251	-2.17018e-05	3.23583e-06	1.991e-11	--	chr2:41543879:A:G	chr2:41543879:A:G	chr2	41925847	S_Shore				NA	NA	0	1.487e-08	1.50187e-05
cg07430310	-1.91066e-05	2.84969e-06	2.017e-11	--	none	none	chr2	17702173	OpenSea				NA	NA	0	1.50493e-08	1.52148e-05
cg02331649	-1.47284e-05	2.19675e-06	2.019e-11	--	none	none	chr3	52926322	OpenSea	TMEM110	Body	TRUE	NA	NA	0	1.50493e-08	1.52299e-05
cg11093223	1.21947e-05	1.81906e-06	2.031e-11	++	chr9:34716362:C:T	chr9:34716362:C:T	chr9	34363682	OpenSea				NA	NA	0	1.51238e-08	1.53204e-05
cg20294319	-1.87848e-05	2.80254e-06	2.045e-11	--	chr13:46669604:A:G	chr13:46669604:A:G	chr13	47253842	OpenSea	LRCH1;LRCH1;LRCH1	Body;Body;Body	TRUE	NA	NA	0	1.52131e-08	1.5426e-05
cg17149103	2.09725e-05	3.12907e-06	2.049e-11	++	chr1:148317804:A:G	chr1:148317804:A:G	chr1	147789480	N_Shore			TRUE	NA	NA	0	1.52278e-08	1.54562e-05
cg12551474	1.20667e-05	1.80043e-06	2.054e-11	++	chr16:27749719:C:T	chr16:27749719:C:T	chr16	27730068	OpenSea	KIAA0556	Body		NA	NA	0	1.52498e-08	1.54939e-05
cg16990252	-1.96558e-05	2.93282e-06	2.056e-11	--	chr8:20113378:A:G	chr8:20113378:A:G	chr8	19963288	OpenSea				NA	NA	0	1.52498e-08	1.5509e-05
cg24916358	-1.74172e-05	2.59928e-06	2.073e-11	--	none	none	chr10	126315761	OpenSea	FAM53B	Body	TRUE	NA	NA	0	1.53531e-08	1.56373e-05
cg08216382	7.98134e-06	1.19112e-06	2.074e-11	++	chr19:51624958:C:T	chr19:51624958:C:T	chr19	52131612	OpenSea	SIGLEC5	Body		NA	NA	0	1.53531e-08	1.56448e-05
cg18536994	1.44874e-05	2.16243e-06	2.09e-11	++	chr17:78236305:T:C	chr17:78236305:T:C	chr17	76230868	S_Shelf	LOC283999	Body	TRUE	NA	NA	0	1.54564e-08	1.57655e-05
cg20548954	-1.27556e-05	1.90402e-06	2.094e-11	--	chr18:57078883:T:C	chr18:57078883:T:C	chr18	54718906	OpenSea				NA	NA	0	1.54708e-08	1.57957e-05
cg21146761	-1.10868e-05	1.65537e-06	2.121e-11	--	none	none	chr3	16884339	OpenSea				NA	NA	0	1.56549e-08	1.59993e-05
cg09615493	-3.52724e-05	5.26693e-06	2.128e-11	--	chr16:80971836:T:A	chr16:80971836:T:A	chr16	81030827	OpenSea	CMC2	Body		NA	NA	0	1.56912e-08	1.60521e-05
cg12903825	1.23978e-05	1.85162e-06	2.147e-11	++	none	none	chr9	131684260	OpenSea	PHYHD1;PHYHD1;PHYHD1	TSS1500;5'UTR;5'UTR		NA	NA	1	1.58152e-08	1.61955e-05
cg03635774	-1.05506e-05	1.57577e-06	2.149e-11	--	none	none	chr9	131400182	OpenSea	WDR34;MIR1268A	Body;Body		NA	NA	0	1.58152e-08	1.62106e-05
cg10048578	-1.44747e-05	2.16208e-06	2.16e-11	--	chr10:102824573:C:T	chr10:102824573:C:T	chr10	104533174	OpenSea	WBP1L	Body		NA	NA	0	1.58806e-08	1.62935e-05
cg21195450	1.46298e-05	2.18571e-06	2.181e-11	++	chr2:237005117:C:CT	chr2:237005117:C:CT	chr2	237897606	OpenSea				NA	NA	0	1.60194e-08	1.64519e-05
cg02454318	-1.38739e-05	2.07291e-06	2.187e-11	--	chr8:96304593:T:G	chr8:96304593:T:G	chr8	97285027	OpenSea	PTDSS1;PTDSS1	5'UTR;Body		NA	0.037054	0	1.60479e-08	1.64972e-05
cg20673358	2.10049e-05	3.13988e-06	2.236e-11	++	chr3:55000218:T:A	chr3:55000218:T:A	chr3	55020495	OpenSea	CACNA2D3	Body		NA	NA	0	1.63915e-08	1.68668e-05
cg14282093	-1.3618e-05	2.03584e-06	2.245e-11	--	chr3:43203737:A:G	chr3:43203737:A:G	chr3	43223221	OpenSea				NA	NA	0	1.64415e-08	1.69347e-05
cg00162064	-1.65393e-05	2.4738e-06	2.297e-11	--	chr1:44532404:T:C	chr1:44532404:T:C	chr1	44998151	OpenSea	RNF220	Body	TRUE	NA	NA	0	1.6806e-08	1.7327e-05
cg26522361	-1.6007e-05	2.39488e-06	2.327e-11	--	chr5:56329186:G:A	chr5:56329186:G:A	chr5	55625247	OpenSea			TRUE	NA	NA	0	1.7009e-08	1.75533e-05
cg06144762	-9.11595e-06	1.36519e-06	2.432e-11	--	chr3:4500375:G:GT	chr3:4500375:G:GT	chr3	4560682	OpenSea	ITPR1;ITPR1;ITPR1	Body;Body;Body		NA	0.012351	0	1.77593e-08	1.83453e-05
cg10867767	-9.99137e-06	1.49651e-06	2.448e-11	--	chr2:12678384:A:T	chr2:12678384:A:T	chr2	12044265	OpenSea				NA	0.021043	0	1.78588e-08	1.8466e-05
cg13641317	-1.11123e-05	1.66476e-06	2.472e-11	--	none	none	chr3	127255552	OpenSea			TRUE	NA	NA	0	1.80165e-08	1.8647e-05
cg09638473	-2.2338e-05	3.34661e-06	2.475e-11	--	none	none	chr8	60176739	OpenSea				NA	NA	0	1.80209e-08	1.86697e-05
cg03047995	-1.88185e-05	2.8195e-06	2.482e-11	--	chr14:24118336:A:G	chr14:24118336:A:G	chr14	24601588	Island	FITM1	Body	TRUE	NA	NA	0	1.80545e-08	1.87225e-05
cg20542798	-1.36547e-05	2.04602e-06	2.493e-11	--	none	none	chr4	170930060	OpenSea	MFAP3L;MFAP3L	5'UTR;5'UTR		NA	NA	0	1.8117e-08	1.88054e-05
cg00938688	-1.54721e-05	2.31845e-06	2.498e-11	--	chr16:11807811:G:A	chr16:11807811:G:A	chr16	11862556	OpenSea	ZC3H7A	Body		NA	NA	0	1.81359e-08	1.88432e-05
cg20622410	8.94303e-06	1.34033e-06	2.519e-11	++	chr17:41793356:C:T	chr17:41793356:C:T	chr17	39930302	OpenSea	JUP;JUP	5'UTR;5'UTR	TRUE	NA	NA	0	1.82707e-08	1.90016e-05
cg02083271	-1.21248e-05	1.81768e-06	2.55e-11	--	none	none	chr16	20826285	OpenSea	LOC81691;LOC81691;LOC81691	Body;Body;Body		NA	NA	0	1.84778e-08	1.92354e-05
cg12875837	9.90934e-06	1.4856e-06	2.553e-11	++	none	none	chr10	104357405	OpenSea	SUFU;SUFU	Body;Body		NA	NA	0	1.84818e-08	1.9258e-05
cg13992911	-2.01718e-05	3.02465e-06	2.573e-11	--	chr5:1114420:C:A	chr5:1114420:C:A	chr5	1003504	N_Shore			TRUE	NA	NA	0	1.86087e-08	1.94089e-05
cg14327711	-1.94727e-05	2.92057e-06	2.603e-11	--	chr5:58518306:CA:C	chr5:58518306:CA:C	chr5	57789847	OpenSea	GAPT;GAPT;GAPT;GAPT	5'UTR;5'UTR;5'UTR;5'UTR		NA	NA	0	1.88077e-08	1.96352e-05
cg21707172	2.1756e-05	3.26368e-06	2.627e-11	++	none	none	chr6	155537944	N_Shelf	TIAM2;TIAM2	Body;TSS200	TRUE	NA	NA	1	1.89629e-08	1.98162e-05
cg20685334	-1.96994e-05	2.95588e-06	2.656e-11	--	chr4:168797697:G:A	chr4:168797697:G:A	chr4	169718578	OpenSea	PALLD;PALLD;PALLD	Body;Body;Body		NA	0.024327	0	1.91539e-08	2.0035e-05
cg22724765	-2.7069e-05	4.06321e-06	2.702e-11	--	chr5:43464990:A:C	chr5:43464990:A:C	chr5	43397572	S_Shore	CCL28	Body	TRUE	NA	NA	0	1.9467e-08	2.0382e-05
cg03233728	9.5291e-06	1.4305e-06	2.713e-11	++	none	none	chr1	151262748	OpenSea	ZNF687;ZNF687;ZNF687	Body;Body;Body		NA	NA	0	1.95276e-08	2.0465e-05
cg14664835	-1.19216e-05	1.78971e-06	2.716e-11	--	none	none	chr16	85978880	N_Shelf				NA	NA	0	1.95306e-08	2.04876e-05
cg15908709	1.62134e-05	2.43438e-06	2.735e-11	++	chr17:48599098:A:G	chr17:48599098:A:G	chr17	46676215	S_Shore	LOC404266;LOC404266;LOC404266;LOC404266;HOXB6;LOC404266	Body;Body;Body;Body;5'UTR;Body	TRUE	NA	NA	0	1.96485e-08	2.06309e-05
cg24758110	-2.20255e-05	3.30764e-06	2.757e-11	--	none	none	chr3	4557826	OpenSea	ITPR1;ITPR1;ITPR1	5'UTR;5'UTR;5'UTR		NA	NA	0	1.97644e-08	2.07969e-05
cg14655840	2.43539e-05	3.65731e-06	2.757e-11	++	chr2:2713796:AC:A	chr2:2713796:AC:A	chr2	2711189	OpenSea				NA	NA	0	1.97644e-08	2.07969e-05
cg27448161	-1.12922e-05	1.6958e-06	2.759e-11	--	chr12:53079514:G:T	chr12:53079514:G:T	chr12	53472792	N_Shore	SPRYD3	Body	TRUE	NA	NA	0	1.97644e-08	2.0812e-05
cg06292597	1.95605e-05	2.9377e-06	2.768e-11	++	chr14:100302826:C:T	chr14:100302826:C:T	chr14	100756285	S_Shelf				NA	NA	0	1.98101e-08	2.08799e-05
cg23876991	1.95736e-05	2.9399e-06	2.777e-11	++	chr16:87741098:C:G	chr16:87741098:C:G	chr16	87781498	OpenSea	KLHDC4;KLHDC4;KLHDC4	Body;Body;Body		NA	NA	0	1.98557e-08	2.09477e-05
cg15690995	-2.50443e-05	3.76286e-06	2.82e-11	--	chr1:70929339:G:T	chr1:70929339:G:T	chr1	71395925	OpenSea	PTGER3;PTGER3;PTGER3;PTGER3;PTGER3;PTGER3	3'UTR;Body;Body;Body;Body;Body		NA	NA	0	2.0144e-08	2.12721e-05
cg15702185	1.13488e-05	1.70547e-06	2.845e-11	++	chr22:46111531:C:G	chr22:46111531:C:G	chr22	46507771	OpenSea	MIRLET7A3;LOC400931	TSS1500;Body	TRUE	NA	NA	1	2.03034e-08	2.14607e-05
cg04483863	1.69817e-05	2.55233e-06	2.864e-11	++	chr5:173746581:A:G	chr5:173746581:A:G	chr5	173171737	OpenSea			TRUE	NA	NA	0	2.04197e-08	2.1604e-05
cg18353028	-2.08023e-05	3.12691e-06	2.878e-11	--	chr8:64271408:C:T	chr8:64271408:C:T	chr8	65669513	OpenSea	CYP7B1	Body		NA	NA	0	2.05001e-08	2.17096e-05
cg06784305	-2.31549e-05	3.48156e-06	2.916e-11	--	none	none	chr5	71674667	OpenSea				NA	NA	0	2.07512e-08	2.19963e-05
cg10143064	-1.60892e-05	2.41933e-06	2.926e-11	--	chr17:73935330:G:A	chr17:73935330:G:A	chr17	72804065	OpenSea	TMEM104	Body		NA	NA	0	2.08027e-08	2.20717e-05
cg07963670	1.29366e-05	1.94538e-06	2.932e-11	++	chr8:23304620:G:A	chr8:23304620:G:A	chr8	23161764	OpenSea	LOXL2	Body	TRUE	NA	NA	0	2.08258e-08	2.2117e-05
cg16539488	-2.05582e-05	3.0932e-06	3.006e-11	--	chr8:9596465:C:T	chr8:9596465:C:T	chr8	9511001	OpenSea	TNKS	Body		NA	NA	0	2.13313e-08	2.26752e-05
cg14295482	1.5275e-05	2.29881e-06	3.038e-11	++	none	none	chr19	2555717	N_Shore	GNG7	5'UTR	TRUE	NA	NA	0	2.15381e-08	2.29165e-05
cg01130991	2.28109e-05	3.43307e-06	3.044e-11	++	chr17:47950486:G:A	chr17:47950486:G:A	chr17	46510392	S_Shelf			TRUE	NA	NA	0	2.15604e-08	2.29618e-05
cg01643006	-1.3646e-05	2.05388e-06	3.053e-11	--	chr18:13540714:T:G	chr18:13540714:T:G	chr18	13540734	OpenSea	LDLRAD4;LDLRAD4	Body;Body		NA	NA	0	2.16038e-08	2.30297e-05
cg11598872	-1.09955e-05	1.65528e-06	3.08e-11	--	chr17:77851155:T:G	chr17:77851155:T:G	chr17	75881232	N_Shelf	FLJ45079	TSS1500	TRUE	NA	NA	1	2.17745e-08	2.32334e-05
cg20229014	-8.58951e-06	1.29354e-06	3.13e-11	--	none	none	chr8	134529378	OpenSea	ST3GAL1;ST3GAL1	5'UTR;5'UTR	TRUE	NA	NA	0	2.21007e-08	2.36105e-05
cg05736435	-2.97327e-05	4.47766e-06	3.132e-11	--	chr5:67234742:G:A	chr5:67234742:G:A	chr5	66530497	OpenSea				NA	NA	0	2.21007e-08	2.36256e-05
cg07788865	-1.06737e-05	1.60779e-06	3.163e-11	--	none	none	chr10	30101042	OpenSea			TRUE	NA	NA	0	2.22986e-08	2.38595e-05
cg12592220	-1.54299e-05	2.32473e-06	3.195e-11	--	chr18:45109962:GA:G	chr18:45109962:GA:G	chr18	42686881	OpenSea				NA	NA	0	2.25031e-08	2.41008e-05
cg07191311	-1.90983e-05	2.8777e-06	3.209e-11	--	chr8:107896867:G:C	chr8:107896867:G:C	chr8	108895877	OpenSea				NA	NA	0	2.25806e-08	2.42064e-05
cg03989987	8.76409e-06	1.32074e-06	3.228e-11	++	none	none	chr2	113885277	OpenSea	IL1RN;IL1RN;IL1RN;IL1RN	5'UTR;Body;1stExon;Body	TRUE	NA	0.015516	0	2.26932e-08	2.43498e-05
cg17478888	-1.21861e-05	1.83655e-06	3.237e-11	--	chr16:84002987:G:A	chr16:84002987:G:A	chr16	84125201	OpenSea	MBTPS1	Body		NA	NA	0	2.27353e-08	2.44177e-05
cg16144395	-1.80728e-05	2.7241e-06	3.258e-11	--	none	none	chr18	57628686	OpenSea				NA	NA	0	2.28615e-08	2.45761e-05
cg18671654	-2.17799e-05	3.28603e-06	3.402e-11	--	none	none	chr8	71094414	OpenSea	NCOA2	Body		NA	NA	0	2.38497e-08	2.56623e-05
cg18900271	-1.22451e-05	1.84762e-06	3.414e-11	--	chr2:110880814:A:G	chr2:110880814:A:G	chr2	110863886	OpenSea	MALL	Body	TRUE	NA	NA	0	2.39116e-08	2.57528e-05
cg11165402	1.33705e-05	2.0176e-06	3.427e-11	++	chr7:2636570:C:T	chr7:2636570:C:T	chr7	2677933	OpenSea	TTYH3	Body		NA	NA	0	2.39804e-08	2.58509e-05
cg13693517	-1.85144e-05	2.79423e-06	3.45e-11	--	chr20:13648881:G:A	chr20:13648881:G:A	chr20	13616618	N_Shelf	TASP1	5'UTR	TRUE	NA	NA	0	2.4119e-08	2.60244e-05
cg15822392	-1.10895e-05	1.67395e-06	3.479e-11	--	chr3:194972531:T:G	chr3:194972531:T:G	chr3	194605554	OpenSea				NA	NA	0	2.42992e-08	2.62431e-05
cg07299810	-4.59555e-06	6.93755e-07	3.492e-11	--	none	none	chr7	30505269	OpenSea	NOD1	5'UTR		NA	NA	0	2.43674e-08	2.63412e-05
cg03390636	-2.15009e-05	3.24689e-06	3.544e-11	--	chr15:80560929:T:A	chr15:80560929:T:A	chr15	80843452	OpenSea	ARNT2	Body	TRUE	NA	NA	0	2.47074e-08	2.67335e-05
cg07919149	1.5383e-05	2.32356e-06	3.582e-11	++	chr4:2847441:C:T	chr4:2847441:C:T	chr4	2915985	OpenSea	ADD1;ADD1;ADD1;ADD1;ADD1	Body;Body;Body;Body;Body		NA	NA	0	2.49493e-08	2.70201e-05
cg13995854	-2.31018e-05	3.48962e-06	3.588e-11	--	none	none	chr7	116764970	OpenSea	ST7OT2;ST7;ST7	Body;Body;Body	TRUE	NA	NA	0	2.4968e-08	2.70654e-05
cg15051432	-1.38532e-05	2.09273e-06	3.599e-11	--	none	none	chr3	99929690	OpenSea				NA	NA	0	2.50215e-08	2.71483e-05
cg01309328	-1.81541e-05	2.74288e-06	3.625e-11	--	chr6:32906270:G:GT	chr6:32906270:G:GT	chr6	32811253	N_Shore	PSMB8;PSMB8	Body;Body	TRUE	NA	NA	0	2.51791e-08	2.73445e-05
cg22870160	1.30131e-05	1.96671e-06	3.674e-11	++	none	none	chr1	231830793	OpenSea	DISC1;DISC1;DISC1;DISC1;DISC1;DISC1;DISC1;DISC1;DISC1;DISC1;DISC1;DISC1;DISC1;DISC1;DISC1;DISC1;DISC1;DISC1;DISC1;DISC1;DISC1;DISC1;DISC1;TSNAX-DISC1;TSNAX-DISC1;TSNAX-DISC1;TSNAX-DISC1;TSNAX-DISC1;TSNAX-DISC1;TSNAX-DISC1;TSNAX-DISC1	Body;Body;Body;Body;Body;Body;Body;Body;Body;Body;Body;Body;Body;Body;Body;Body;Body;Body;Body;Body;Body;Body;Body;Body;Body;Body;Body;Body;Body;Body;Body		NA	NA	0	2.54959e-08	2.77141e-05
cg20112500	-1.29476e-05	1.95706e-06	3.695e-11	--	chr6:31054083:C:G	chr6:31054083:C:G	chr6	31021744	OpenSea	HCG22	TSS1500	TRUE	NA	NA	1	2.56181e-08	2.78725e-05
cg13760360	-1.82952e-05	2.76567e-06	3.713e-11	--	chr15:79880014:C:T	chr15:79880014:C:T	chr15	80104644	OpenSea				NA	NA	0	2.56957e-08	2.80083e-05
cg04761746	-1.20335e-05	1.8191e-06	3.713e-11	--	none	none	chr4	141177756	S_Shelf	SCOC	TSS1500	TRUE	NA	NA	1	2.56957e-08	2.80083e-05
cg24375490	-1.25718e-05	1.90056e-06	3.721e-11	--	chr1:53360973:T:C	chr1:53360973:T:C	chr1	53834424	OpenSea				NA	NA	0	2.57274e-08	2.80686e-05
cg00578909	-1.65428e-05	2.50121e-06	3.743e-11	--	none	none	chr1	206630667	OpenSea	SRGAP2;SRGAP2	Body;Body		NA	NA	0	2.58322e-08	2.82346e-05
cg24247370	-1.03691e-05	1.56778e-06	3.743e-11	--	chr13:98526022:G:A	chr13:98526022:G:A	chr13	99142703	OpenSea	STK24;STK24	Body;Body	TRUE	NA	NA	0	2.58322e-08	2.82346e-05
cg24726852	-1.69774e-05	2.56714e-06	3.757e-11	--	chr1:77868570:G:A	chr1:77868570:G:A	chr1	78313327	OpenSea	FAM73A;FAM73A	Body;Body		NA	NA	0	2.59051e-08	2.83402e-05
cg17461972	1.02123e-05	1.54457e-06	3.799e-11	++	none	none	chr11	47290160	N_Shore	MADD;MADD;MADD;MADD;MADD;MADD;MADD;NR1H3;NR1H3;NR1H3;NR1H3;NR1H3	TSS1500;TSS1500;TSS1500;TSS1500;TSS1500;TSS1500;TSS1500;Body;Body;Body;Body;Body		NA	NA	1	2.61708e-08	2.8657e-05
cg12439163	1.37869e-05	2.08545e-06	3.817e-11	++	chr17:5255419:T:C	chr17:5255419:T:C	chr17	5165803	OpenSea				NA	NA	0	2.62708e-08	2.87928e-05
cg15930276	1.32112e-05	1.99859e-06	3.836e-11	++	chr3:184171549:T:A	chr3:184171549:T:A	chr3	183878463	OpenSea	DVL3	Body		NA	NA	0	2.63775e-08	2.89361e-05
cg21593892	-1.38802e-05	2.10022e-06	3.871e-11	--	chr12:109130992:C:T	chr12:109130992:C:T	chr12	109079785	OpenSea	CORO1C;CORO1C;CORO1C	Body;Body;Body		NA	NA	0	2.65939e-08	2.92001e-05
cg10713220	-2.24275e-05	3.39363e-06	3.877e-11	--	chr7:36611655:G:A	chr7:36611655:G:A	chr7	36640882	OpenSea	AOAH-IT1;AOAH;AOAH;AOAH	TSS1500;Body;Body;Body		NA	NA	1	2.66004e-08	2.92454e-05
cg26740249	-2.36077e-05	3.57226e-06	3.879e-11	--	none	none	chr17	76036514	N_Shore	TNRC6C;TNRC6C	5'UTR;5'UTR	TRUE	NA	NA	0	2.66004e-08	2.92605e-05
cg21051696	1.58425e-05	2.39787e-06	3.925e-11	++	chr19:6919119:A:G	chr19:6919119:A:G	chr19	6528302	N_Shelf				NA	NA	0	2.68914e-08	2.96075e-05
cg17008031	1.91824e-05	2.90469e-06	4.003e-11	++	chr11:105058863:G:A	chr11:105058863:G:A	chr11	104972907	OpenSea	CASP1;CASP1;CASP1;CASP1;CASP1;CARD17	TSS1500;TSS1500;TSS1500;TSS1500;TSS1500;TSS1500	TRUE	NA	NA	1	2.73761e-08	3.01958e-05
cg26133301	-1.88672e-05	2.85695e-06	4.003e-11	--	none	none	chr3	27521365	N_Shelf			TRUE	NA	NA	0	2.73761e-08	3.01958e-05
cg03928384	-2.05872e-05	3.11785e-06	4.029e-11	--	chr3:46245172:T:C	chr3:46245172:T:C	chr3	46395191	OpenSea	CCR2;CCR2	TSS200;TSS200	TRUE	NA	NA	1	2.75289e-08	3.0392e-05
cg15863355	-1.66648e-05	2.52509e-06	4.12e-11	--	chr19:15336043:A:G	chr19:15336043:A:G	chr19	15404356	OpenSea				NA	NA	0	2.81252e-08	3.10784e-05
cg09805466	-1.73129e-05	2.62377e-06	4.154e-11	--	chr2:222701630:C:A	chr2:222701630:C:A	chr2	223566483	OpenSea	MOGAT1	Body		NA	NA	0	2.83317e-08	3.13349e-05
cg19025685	1.08396e-05	1.64331e-06	4.218e-11	++	none	none	chr1	54638490	OpenSea	CYB5RL	3'UTR		NA	NA	0	2.87422e-08	3.18176e-05
cg19379721	1.08064e-05	1.63836e-06	4.228e-11	++	chr19:19658881:C:T	chr19:19658881:C:T	chr19	19737143	N_Shore	LPAR2	Body	TRUE	NA	NA	0	2.87844e-08	3.18931e-05
cg06770429	-1.43516e-05	2.17613e-06	4.253e-11	--	chr6:143868581:C:T	chr6:143868581:C:T	chr6	143206075	OpenSea	HIVEP2	5'UTR	TRUE	NA	NA	0	2.89285e-08	3.20817e-05
cg04728045	-9.48066e-06	1.43797e-06	4.308e-11	--	chr11:110477205:T:C	chr11:110477205:T:C	chr11	111298336	OpenSea				NA	NA	0	2.92762e-08	3.24965e-05
cg09195098	-2.2702e-05	3.44457e-06	4.379e-11	--	chr6:10535358:C:A	chr6:10535358:C:A	chr6	10529972	OpenSea	GCNT2	Body	TRUE	NA	NA	0	2.97319e-08	3.30321e-05
cg02384911	1.32304e-05	2.00749e-06	4.383e-11	++	chr17:983645:T:C	chr17:983645:T:C	chr17	907886	N_Shelf	ABR;ABR;ABR	3'UTR;3'UTR;3'UTR	TRUE	NA	NA	0	2.97323e-08	3.30623e-05
cg22908922	1.73131e-05	2.62713e-06	4.395e-11	++	chr14:105293503:T:C	chr14:105293503:T:C	chr14	105855008	S_Shelf	PACS2;PACS2	Body;Body	TRUE	NA	NA	0	2.97869e-08	3.31528e-05
cg22176709	-1.72822e-05	2.62312e-06	4.446e-11	--	chr3:194300553:A:C	chr3:194300553:A:C	chr3	193859889	S_Shore			TRUE	NA	NA	0	3.01055e-08	3.35375e-05
cg11826537	1.58347e-05	2.40388e-06	4.484e-11	++	chr16:2954855:T:C	chr16:2954855:T:C	chr16	3005280	OpenSea				NA	NA	0	3.03356e-08	3.38242e-05
cg05090186	-2.20069e-05	3.34104e-06	4.493e-11	--	none	none	chr1	244215443	S_Shore	ZBTB18;ZBTB18;ZBTB18	5'UTR;Body;TSS1500		NA	NA	1	3.0369e-08	3.3892e-05
cg11059493	-1.17604e-05	1.78548e-06	4.497e-11	--	chr11:123540954:A:G	chr11:123540954:A:G	chr11	123414763	OpenSea	GRAMD1B;GRAMD1B	Body;Body		NA	NA	0	3.0369e-08	3.39222e-05
cg08657729	-9.45877e-06	1.43607e-06	4.502e-11	--	none	none	chr22	36146067	OpenSea	RBFOX2;RBFOX2;RBFOX2;RBFOX2;RBFOX2;RBFOX2	Body;Body;Body;Body;Body;Body		NA	NA	0	3.03756e-08	3.39599e-05
cg25374813	-1.09326e-05	1.66034e-06	4.561e-11	--	none	none	chr5	138719374	OpenSea	SLC23A1;SLC23A1	TSS1500;TSS1500	TRUE	NA	NA	1	3.07462e-08	3.4405e-05
cg05704955	1.36177e-05	2.06819e-06	4.568e-11	++	chr16:70454657:AGCGCCCCTT:A	chr16:70454657:AGCGCCCCTT:A	chr16	70759914	OpenSea	VAC14	Body	TRUE	NA	NA	0	3.07659e-08	3.44578e-05
cg02479789	-1.34584e-05	2.0443e-06	4.6e-11	--	chr10:62183533:T:G	chr10:62183533:T:G	chr10	63807920	OpenSea	ARID5B;ARID5B	TSS1500;Body		NA	NA	1	3.09538e-08	3.46992e-05
cg20875727	7.15785e-06	1.0873e-06	4.607e-11	++	chr1:118619161:A:G	chr1:118619161:A:G	chr1	118256700	OpenSea				NA	NA	0	3.09732e-08	3.4752e-05
cg04179415	9.7167e-06	1.47618e-06	4.631e-11	++	chr12:94125637:CT:C	chr12:94125637:CT:C	chr12	94676694	OpenSea	PLXNC1;PLXNC1	Body;Body		NA	NA	0	3.11069e-08	3.4933e-05
cg09518226	-2.32056e-05	3.52658e-06	4.698e-11	--	chr9:126412181:C:T	chr9:126412181:C:T	chr9	129174148	OpenSea	NRON;MVB12B	TSS1500;Body		NA	NA	1	3.15288e-08	3.54384e-05
cg08036259	-1.36687e-05	2.07744e-06	4.718e-11	--	chr1:169110181:A:G	chr1:169110181:A:G	chr1	169081528	OpenSea	ATP1B1	Body		NA	NA	0	3.16349e-08	3.55893e-05
cg18017575	1.52109e-05	2.31198e-06	4.731e-11	++	chr7:75633879:G:A	chr7:75633879:G:A	chr7	75213863	OpenSea	HIP1;HIP1	Body;Body		NA	NA	0	3.16939e-08	3.56874e-05
cg07205523	-2.27481e-05	3.45812e-06	4.762e-11	--	none	none	chr3	136638807	OpenSea	NCK1;NCK1	5'UTR;5'UTR		NA	NA	0	3.18733e-08	3.59212e-05
cg04913020	1.31537e-05	2.00046e-06	4.853e-11	++	none	none	chr1	243432419	OpenSea	SDCCAG8	Body		NA	NA	0	3.24536e-08	3.66076e-05
cg09205945	-2.19027e-05	3.33129e-06	4.87e-11	--	none	none	chr7	137662133	OpenSea	CREB3L2	Body	TRUE	NA	NA	0	3.25384e-08	3.67359e-05
cg16612806	-7.65498e-06	1.16441e-06	4.893e-11	--	none	none	chr11	124592229	S_Shelf			TRUE	NA	NA	0	3.26343e-08	3.69094e-05
cg07272654	1.151e-05	1.7508e-06	4.893e-11	++	none	none	chr16	86011988	OpenSea			TRUE	NA	NA	0	3.26343e-08	3.69094e-05
cg03376308	1.18682e-05	1.80535e-06	4.901e-11	++	chr10:3444467:C:T	chr10:3444467:C:T	chr10	3497811	N_Shelf			TRUE	NA	NA	0	3.26588e-08	3.69697e-05
cg11204139	1.76239e-05	2.68129e-06	4.934e-11	++	chr17:4004208:A:C	chr17:4004208:A:C	chr17	3907470	Island			TRUE	NA	NA	0	3.28496e-08	3.72186e-05
cg11624470	-2.03928e-05	3.10267e-06	4.942e-11	--	chr16:68287933:C:G	chr16:68287933:C:G	chr16	68321484	OpenSea	SLC7A6;SLC7A6	Body;Body		NA	NA	0	3.28739e-08	3.7279e-05
cg10980860	9.15053e-06	1.39251e-06	4.99e-11	++	none	none	chr3	130506709	OpenSea				NA	NA	0	3.31347e-08	3.76411e-05
cg01443467	1.20794e-05	1.83822e-06	4.99e-11	++	chr2:231469624:C:T	chr2:231469624:C:T	chr2	232333030	S_Shelf			TRUE	NA	NA	0	3.31347e-08	3.76411e-05
cg21703413	-1.68121e-05	2.55857e-06	5.001e-11	--	none	none	chr1	160417350	OpenSea				NA	0.01477	0	3.31786e-08	3.7724e-05
cg16325432	2.2167e-05	3.37497e-06	5.097e-11	++	chr7:27145223:C:T	chr7:27145223:C:T	chr7	27176250	N_Shelf				NA	NA	0	3.37858e-08	3.84482e-05
cg16739178	1.7191e-05	2.61774e-06	5.13e-11	++	chr16:85425528:C:T	chr16:85425528:C:T	chr16	85470674	OpenSea			TRUE	NA	NA	0	3.39747e-08	3.86971e-05
cg23590660	1.00568e-05	1.53165e-06	5.17e-11	++	none	none	chr12	8205602	OpenSea	FOXJ2	3'UTR	TRUE	NA	NA	0	3.41928e-08	3.89989e-05
cg15031409	9.9429e-06	1.51433e-06	5.172e-11	++	none	none	chr1	10723630	N_Shore	CASZ1;CASZ1	Body;Body	TRUE	NA	NA	0	3.41928e-08	3.90139e-05
cg06668829	1.64783e-05	2.50993e-06	5.195e-11	++	chr8:143111959:T:A	chr8:143111959:T:A	chr8	144948781	S_Shore	EPPK1	TSS1500	TRUE	NA	NA	1	3.43147e-08	3.91874e-05
cg26110991	-9.55876e-06	1.45609e-06	5.214e-11	--	chr21:44070803:G:A	chr21:44070803:G:A	chr21	45578724	N_Shelf			TRUE	NA	NA	0	3.44101e-08	3.93308e-05
cg19561508	1.36027e-05	2.07242e-06	5.249e-11	++	chr9:33211066:A:G	chr9:33211066:A:G	chr9	33140866	OpenSea	B4GALT1	Body		NA	NA	0	3.45938e-08	3.95948e-05
cg20139871	-1.04499e-05	1.59209e-06	5.251e-11	--	none	none	chr11	59039430	OpenSea				NA	NA	0	3.45938e-08	3.96099e-05
cg00634475	-1.43274e-05	2.18298e-06	5.266e-11	--	chr11:96270395:T:C	chr11:96270395:T:C	chr11	96000764	OpenSea	MAML2	Body		NA	NA	0	3.46623e-08	3.9723e-05
cg17552686	-1.83274e-05	2.79341e-06	5.347e-11	--	none	none	chr3	114818612	OpenSea	ZBTB20-AS4;ZBTB20	TSS1500;5'UTR		NA	NA	1	3.51605e-08	4.0334e-05
cg01429933	-1.12901e-05	1.72083e-06	5.351e-11	--	none	none	chr1	6556248	N_Shore	PLEKHG5;PLEKHG5	Body;Body	TRUE	NA	NA	0	3.51605e-08	4.03642e-05
cg21650436	1.11882e-05	1.70548e-06	5.376e-11	++	chr12:48241607:C:T	chr12:48241607:C:T	chr12	49162444	OpenSea	ADCY6;ADCY6	Body;Body	TRUE	NA	NA	0	3.5294e-08	4.05528e-05
cg19371652	-1.27068e-05	1.93724e-06	5.409e-11	--	none	none	chr12	113415883	OpenSea	OAS2;OAS2;OAS2	TSS1500;TSS1500;TSS1500	TRUE	NA	NA	1	3.54797e-08	4.08017e-05
cg15599772	-8.52852e-06	1.30032e-06	5.424e-11	--	chr13:44262818:T:C	chr13:44262818:T:C	chr13	44833984	OpenSea				NA	NA	0	3.55472e-08	4.09149e-05
cg23741906	1.23095e-05	1.87684e-06	5.431e-11	++	chr19:48760629:G:A	chr19:48760629:G:A	chr19	49263851	OpenSea				NA	NA	0	3.55622e-08	4.09677e-05
cg08565711	-1.05489e-05	1.60864e-06	5.465e-11	--	chr5:159419768:C:T	chr5:159419768:C:T	chr5	158846883	OpenSea				NA	NA	0	3.57424e-08	4.12241e-05
cg08659594	-1.34181e-05	2.04619e-06	5.468e-11	--	chr3:23080133:G:C	chr3:23080133:G:C	chr3	23121759	OpenSea				NA	NA	0	3.57424e-08	4.12468e-05
cg09502182	-1.17096e-05	1.78629e-06	5.553e-11	--	chr20:16215473:GAAGA:G	chr20:16215473:GAAGA:G	chr20	16195955	OpenSea				NA	NA	0	3.6243e-08	4.18879e-05
cg02460440	-1.60332e-05	2.44588e-06	5.557e-11	--	none	none	chr8	131428346	OpenSea	ASAP1;ASAP1	5'UTR;5'UTR		NA	NA	0	3.6243e-08	4.19181e-05
cg12970757	2.82012e-05	4.30214e-06	5.559e-11	++	chr12:7864023:A:G	chr12:7864023:A:G	chr12	8015903	OpenSea	SLC2A14	Body	TRUE	NA	NA	0	3.6243e-08	4.19332e-05
cg11268190	9.55076e-06	1.45706e-06	5.57e-11	++	chr12:6333180:G:A	chr12:6333180:G:A	chr12	6442526	S_Shelf	TNFRSF1A	Body	TRUE	NA	NA	0	3.62834e-08	4.20162e-05
cg04321224	1.26794e-05	1.93494e-06	5.645e-11	++	chr21:44920597:G:A	chr21:44920597:G:A	chr21	46341380	OpenSea	ITGB2;ITGB2	5'UTR;TSS1500	TRUE	NA	NA	1	3.67402e-08	4.25819e-05
cg03566881	-9.86371e-06	1.50582e-06	5.739e-11	--	chr1:202202277:A:G	chr1:202202277:A:G	chr1	202210983	OpenSea	LGR6;LGR6;LGR6	Body;Body;Body		NA	NA	0	3.73198e-08	4.3291e-05
cg16788982	-1.4739e-05	2.25063e-06	5.799e-11	--	chr20:35156520:G:C	chr20:35156520:G:C	chr20	33733327	N_Shore	EDEM2;EDEM2;EDEM2	Body;Body;Body		NA	NA	0	3.76775e-08	4.37436e-05
cg15938090	-1.59741e-05	2.43961e-06	5.839e-11	--	chr1:10512910:G:T	chr1:10512910:G:T	chr1	10570921	OpenSea	PEX14	Body		NA	NA	0	3.79046e-08	4.40453e-05
cg12342675	-1.8418e-05	2.81292e-06	5.844e-11	--	chr10:58605995:G:A	chr10:58605995:G:A	chr10	60411127	OpenSea	BICC1	Body	TRUE	NA	NA	0	3.79046e-08	4.4083e-05
cg15070180	1.25351e-05	1.91458e-06	5.864e-11	++	none	none	chr9	130474233	N_Shelf	C9orf117;C9orf117	Body;ExonBnd		NA	NA	0	3.80016e-08	4.42339e-05
cg26745882	-1.1321e-05	1.72923e-06	5.876e-11	--	chr18:13371841:C:A	chr18:13371841:C:A	chr18	13372298	OpenSea	LDLRAD4;LDLRAD4	5'UTR;5'UTR		NA	NA	0	3.80467e-08	4.43244e-05
cg10975863	1.15114e-05	1.75851e-06	5.906e-11	++	none	none	chr14	68830704	OpenSea	RAD51L1;RAD51L1;RAD51L1	Body;Body;Body	TRUE	NA	NA	0	3.82082e-08	4.45507e-05
cg23946861	-8.78413e-06	1.34202e-06	5.932e-11	--	none	none	chr6	90218802	OpenSea	ANKRD6;ANKRD6;ANKRD6	5'UTR;5'UTR;5'UTR		NA	NA	0	3.83435e-08	4.47469e-05
cg27339021	-2.13556e-05	3.263e-06	5.958e-11	--	chr1:51318766:C:G	chr1:51318766:C:G	chr1	51700771	N_Shore	RNF11	TSS1500		NA	0.010851	1	3.84786e-08	4.4943e-05
cg11384744	-1.75315e-05	2.67876e-06	5.964e-11	--	chr7:16753879:A:G	chr7:16753879:A:G	chr7	16794623	S_Shore	TSPAN13	Body	TRUE	NA	NA	0	3.84844e-08	4.49882e-05
cg01909364	1.54171e-05	2.35646e-06	6.049e-11	++	chr17:43690607:C:T	chr17:43690607:C:T	chr17	41739926	OpenSea	MEOX1;MEOX1;MEOX1	TSS1500;TSS1500;TSS1500	TRUE	NA	NA	1	3.89995e-08	4.56294e-05
cg00478401	-1.63472e-05	2.4989e-06	6.079e-11	--	chr8:6675043:T:C	chr8:6675043:T:C	chr8	6518132	OpenSea	MCPH1-AS1	Body		NA	NA	0	3.91595e-08	4.58557e-05
cg06783396	-1.48461e-05	2.26951e-06	6.088e-11	--	none	none	chr4	166000800	OpenSea	TMEM192	3'UTR		NA	NA	0	3.9184e-08	4.59236e-05
cg21167201	-1.30865e-05	2.00102e-06	6.154e-11	--	none	none	chr3	124277912	OpenSea	KALRN	Body		NA	NA	0	3.9575e-08	4.64215e-05
cg02294563	-2.60913e-05	3.99048e-06	6.219e-11	--	none	none	chr5	157195280	OpenSea				NA	NA	0	3.99589e-08	4.69118e-05
cg07194102	-1.55857e-05	2.38379e-06	6.226e-11	--	chr21:35014430:C:T	chr21:35014430:C:T	chr21	36386792	OpenSea	RUNX1	Body		NA	NA	0	3.99699e-08	4.69646e-05
cg20396198	-9.87221e-06	1.51001e-06	6.24e-11	--	chr7:106757981:T:TC	chr7:106757981:T:TC	chr7	106398859	OpenSea				NA	NA	0	4.00257e-08	4.70702e-05
cg04773990	-1.54354e-05	2.36125e-06	6.279e-11	--	chr6:32853022:C:A	chr6:32853022:C:A	chr6	32820410	N_Shore	TAP1	Body	TRUE	NA	NA	0	4.02416e-08	4.73644e-05
cg10490533	-2.03903e-05	3.12025e-06	6.369e-11	--	chr8:59049433:G:A	chr8:59049433:G:A	chr8	59956340	OpenSea	TOX	Body		NA	0.030843	0	4.07838e-08	4.80433e-05
cg21708732	-1.20421e-05	1.84286e-06	6.383e-11	--	chr13:73622228:A:G	chr13:73622228:A:G	chr13	74196560	OpenSea				NA	NA	0	4.08387e-08	4.81489e-05
cg19935065	-1.35834e-05	2.07899e-06	6.419e-11	--	none	none	chr10	98062687	OpenSea	DNTT;DNTT	TSS1500;TSS1500	TRUE	NA	NA	1	4.10343e-08	4.84204e-05
cg07213242	2.30517e-05	3.52901e-06	6.487e-11	++	chr10:36224909:C:T	chr10:36224909:C:T	chr10	36513896	OpenSea				NA	NA	0	4.14339e-08	4.89334e-05
cg15950703	-2.16239e-05	3.31161e-06	6.589e-11	--	chr16:23172292:G:A	chr16:23172292:G:A	chr16	23091069	OpenSea	USP31	Body		NA	NA	0	4.20497e-08	4.97028e-05
cg05793930	1.44484e-05	2.21296e-06	6.622e-11	++	chr1:109656105:G:C	chr1:109656105:G:C	chr1	110204227	OpenSea	GSTM4;GSTM4;GSTM4	Body;3'UTR;Body	TRUE	NA	NA	0	4.22246e-08	4.99517e-05
cg23111146	-8.18712e-06	1.25407e-06	6.646e-11	--	none	none	chr11	47942093	OpenSea				NA	NA	0	4.23419e-08	5.01328e-05
cg18777143	8.0207e-06	1.22895e-06	6.735e-11	++	chr1:226363759:C:T	chr1:226363759:C:T	chr1	226536885	OpenSea				NA	NA	0	4.28727e-08	5.08041e-05
cg01178924	1.47627e-05	2.26211e-06	6.752e-11	++	chr13:75778001:T:G	chr13:75778001:T:G	chr13	76430722	OpenSea	LMO7;LMO7	Body;Body	TRUE	NA	NA	0	4.29447e-08	5.09324e-05
cg12973487	1.45419e-05	2.22843e-06	6.771e-11	++	none	none	chr19	1623075	S_Shore	TCF3;TCF3	Body;Body		NA	NA	0	4.30292e-08	5.10757e-05
cg15690760	-2.46284e-05	3.7746e-06	6.811e-11	--	chr5:6729550:G:A	chr5:6729550:G:A	chr5	6729662	OpenSea	POLS	5'UTR	TRUE	0.020128	NA	0	4.3247e-08	5.13774e-05
cg16732650	-1.33037e-05	2.0392e-06	6.846e-11	--	chr1:221809583:A:G	chr1:221809583:A:G	chr1	221982497	OpenSea				NA	NA	0	4.34327e-08	5.16414e-05
cg17083132	-1.70126e-05	2.60783e-06	6.861e-11	--	chr14:78200912:C:T	chr14:78200912:C:T	chr14	78668470	OpenSea	NRXN3	Body		NA	NA	0	4.34864e-08	5.17546e-05
cg12323063	1.54904e-05	2.37454e-06	6.866e-11	++	none	none	chr17	67497879	OpenSea	MAP2K6	Body	TRUE	NA	NA	0	4.34864e-08	5.17923e-05
cg25199357	-1.84356e-05	2.82655e-06	6.924e-11	--	chr7:26127489:C:T	chr7:26127489:C:T	chr7	26167121	OpenSea				NA	0.000208	0	4.3817e-08	5.22298e-05
cg04913766	-1.00307e-05	1.53802e-06	6.946e-11	--	chr6:25042786:G:C	chr6:25042786:G:C	chr6	25042678	OpenSea	FAM65B	TSS1500		NA	NA	1	4.39193e-08	5.23958e-05
cg03390370	-2.653e-05	4.06883e-06	7.017e-11	--	none	none	chr2	190478061	OpenSea				NA	NA	0	4.43311e-08	5.29313e-05
cg23493133	3.00381e-05	4.60698e-06	7.025e-11	++	none	none	chr19	50056114	N_Shelf				NA	NA	0	4.43445e-08	5.29917e-05
cg21611682	1.19609e-05	1.8346e-06	7.049e-11	++	chr11:68370693:G:C	chr11:68370693:G:C	chr11	68138269	OpenSea	LRP5	Body	TRUE	NA	0.014639	0	4.44588e-08	5.31727e-05
cg12539124	-3.1931e-05	4.89797e-06	7.067e-11	--	none	none	chr6	21948636	OpenSea	FLJ22536	Body	TRUE	0.049479	NA	0	4.45351e-08	5.33085e-05
cg12994228	-1.84336e-05	2.82804e-06	7.117e-11	--	chr8:124179334:G:C	chr8:124179334:G:C	chr8	125193955	OpenSea			TRUE	0.01086	NA	0	4.48127e-08	5.36857e-05
cg19136673	-1.36592e-05	2.0956e-06	7.123e-11	--	chr6:32864890:C:T	chr6:32864890:C:T	chr6	32813337	S_Shore	PSMB8;TAP1	TSS1500;3'UTR	TRUE	NA	NA	1	4.48131e-08	5.37309e-05
cg20217160	-1.27165e-05	1.95104e-06	7.136e-11	--	none	none	chr15	63428041	OpenSea	LACTB	Body		NA	NA	0	4.48575e-08	5.3829e-05
cg26776103	1.3415e-05	2.05838e-06	7.161e-11	++	chr5:59357324:G:C	chr5:59357324:G:C	chr5	58652749	OpenSea	PDE4D;PDE4D;PDE4D;PDE4D;PDE4D	TSS200;Body;Body;Body;Body		0.014188	NA	1	4.49772e-08	5.40176e-05
cg08516596	-1.1107e-05	1.70433e-06	7.176e-11	--	chr6:156834123:C:T	chr6:156834123:C:T	chr6	157148738	OpenSea	ARID1B;ARID1B	Body;Body		NA	NA	0	4.50278e-08	5.41307e-05
cg14656043	-2.48838e-05	3.8184e-06	7.181e-11	--	chr10:35803855:A:G	chr10:35803855:A:G	chr10	35419996	S_Shelf	CREM;CREM;CREM;CREM;CREM;CREM	5'UTR;5'UTR;5'UTR;5'UTR;5'UTR;5'UTR	TRUE	NA	NA	0	4.50278e-08	5.41684e-05
cg02535555	-1.65169e-05	2.53468e-06	7.204e-11	--	chr3:122264760:C:T	chr3:122264760:C:T	chr3	121990376	OpenSea	CASR;CASR	Body;Body		NA	NA	0	4.51221e-08	5.43419e-05
cg00733441	1.41063e-05	2.16478e-06	7.208e-11	++	none	none	chr11	119189717	N_Shore				NA	NA	0	4.51221e-08	5.43721e-05
cg01243685	-1.80297e-05	2.76732e-06	7.259e-11	--	chr13:52160016:A:T	chr13:52160016:A:T	chr13	52923325	OpenSea				NA	NA	0	4.54037e-08	5.47568e-05
cg07671383	-1.40993e-05	2.16422e-06	7.283e-11	--	chr9:90953947:A:G	chr9:90953947:A:G	chr9	93716207	OpenSea				NA	0.044505	0	4.5516e-08	5.49379e-05
cg23128435	-1.96793e-05	3.02165e-06	7.378e-11	--	none	none	chr5	110419062	OpenSea				NA	0.020851	0	4.60716e-08	5.56545e-05
cg21516291	1.20478e-05	1.85026e-06	7.446e-11	++	none	none	chr20	44979100	OpenSea	SLC35C2;SLC35C2;SLC35C2	Body;Body;Body	TRUE	NA	NA	0	4.64577e-08	5.61674e-05
cg05158757	8.16139e-06	1.25349e-06	7.468e-11	++	chr22:38954217:G:A	chr22:38954217:G:A	chr22	39350186	OpenSea				NA	NA	0	4.65565e-08	5.63334e-05
cg11518040	-1.00115e-05	1.53784e-06	7.511e-11	--	none	none	chr19	11158716	OpenSea	SMARCA4;SMARCA4;SMARCA4;SMARCA4;SMARCA4;SMARCA4;SMARCA4	Body;Body;Body;Body;Body;Body;Body		NA	NA	0	4.67859e-08	5.66577e-05
cg06430695	-3.07525e-05	4.72418e-06	7.535e-11	--	chr3:149298273:C:A	chr3:149298273:C:A	chr3	149015937	OpenSea				NA	0.031107	0	4.68967e-08	5.68388e-05
cg14498004	1.53504e-05	2.35861e-06	7.603e-11	++	chr11:76657283:C:T	chr11:76657283:C:T	chr11	76368078	OpenSea				NA	0.010522	0	4.72809e-08	5.73517e-05
cg09887687	-1.09179e-05	1.6777e-06	7.633e-11	--	chr12:9916567:A:C	chr12:9916567:A:C	chr12	10018275	OpenSea	CLEC2B	5'UTR		NA	NA	0	4.74283e-08	5.7578e-05
cg11477064	-1.56465e-05	2.40442e-06	7.647e-11	--	chr9:110180540:C:T	chr9:110180540:C:T	chr9	112942110	OpenSea				NA	NA	0	4.74762e-08	5.76836e-05
cg04452158	-1.12465e-05	1.72837e-06	7.668e-11	--	chr1:221809583:A:G	chr1:221809583:A:G	chr1	221982823	OpenSea				NA	NA	0	4.75675e-08	5.7842e-05
cg03167326	1.37132e-05	2.10803e-06	7.758e-11	++	chr17:5255419:T:C	chr17:5255419:T:C	chr17	5158046	OpenSea				NA	NA	0	4.80862e-08	5.85209e-05
cg01944226	1.36508e-05	2.09888e-06	7.83e-11	++	none	none	chr17	80188056	Island	SLC16A3;SLC16A3	5'UTR;5'UTR	TRUE	NA	NA	0	4.84591e-08	5.9064e-05
cg02549474	-2.25042e-05	3.46016e-06	7.831e-11	--	chr14:32621059:T:G	chr14:32621059:T:G	chr14	32887482	OpenSea	AKAP6	5'UTR		NA	NA	0	4.84591e-08	5.90716e-05
cg07372034	-2.11319e-05	3.25026e-06	7.947e-11	--	chr22:47922253:C:T	chr22:47922253:C:T	chr22	48486164	OpenSea			TRUE	NA	NA	0	4.91272e-08	5.99466e-05
cg21022547	-2.0266e-05	3.11712e-06	7.952e-11	--	chr9:77515630:G:T	chr9:77515630:G:T	chr9	80091194	OpenSea	GNA14;GNA14-AS1	Body;Body		NA	NA	0	4.91272e-08	5.99843e-05
cg06785339	8.16901e-06	1.25678e-06	8.036e-11	++	none	none	chr5	159721322	OpenSea	CCNJL;CCNJL;CCNJL	Body;Body;Body		NA	NA	0	4.96055e-08	6.0618e-05
cg02137956	-1.79947e-05	2.76964e-06	8.187e-11	--	none	none	chr7	157092982	Island			TRUE	NA	NA	0	5.04963e-08	6.1757e-05
cg09522310	-2.73353e-05	4.20831e-06	8.273e-11	--	chr17:35244527:G:A	chr17:35244527:G:A	chr17	33516443	OpenSea				NA	NA	0	5.09851e-08	6.24057e-05
cg19103429	-2.39213e-05	3.68312e-06	8.311e-11	--	none	none	chr7	92460784	N_Shore	CDK6;CDK6	Body;Body	TRUE	NA	NA	0	5.11774e-08	6.26924e-05
cg19078289	-2.02793e-05	3.12276e-06	8.358e-11	--	none	none	chr3	152017293	OpenSea	MBNL1;MBNL1;MBNL1;MBNL1;MBNL1;MBNL1;MBNL1;MBNL1;MBNL1;MBNL1;MBNL1;MBNL1	5'UTR;5'UTR;5'UTR;5'UTR;5'UTR;1stExon;1stExon;1stExon;1stExon;1stExon;5'UTR;5'UTR		NA	NA	0	5.14249e-08	6.30469e-05
cg07236324	-1.26265e-05	1.9447e-06	8.428e-11	--	none	none	chr17	55986035	OpenSea	CUEDC1	5'UTR		NA	NA	0	5.17711e-08	6.35749e-05
cg03141232	-1.98109e-05	3.05124e-06	8.428e-11	--	chr8:76448485:T:C	chr8:76448485:T:C	chr8	77362997	OpenSea	LINC01111	Body		NA	NA	0	5.17711e-08	6.35749e-05
cg23948843	1.58746e-05	2.44559e-06	8.521e-11	++	chr2:163322378:T:C	chr2:163322378:T:C	chr2	164204752	Island			TRUE	NA	NA	0	5.22998e-08	6.42765e-05
cg16264777	1.25869e-05	1.9394e-06	8.578e-11	++	none	none	chr16	85870789	OpenSea				NA	NA	0	5.26009e-08	6.47064e-05
cg02909206	2.07136e-05	3.19162e-06	8.584e-11	++	chr3:194853654:G:A	chr3:194853654:G:A	chr3	194574434	OpenSea			TRUE	NA	NA	0	5.26009e-08	6.47517e-05
cg07357341	-1.27035e-05	1.9577e-06	8.641e-11	--	chr10:11537547:G:A	chr10:11537547:G:A	chr10	11570524	OpenSea	USP6NL;USP6NL	Body;Body		NA	NA	0	5.29072e-08	6.51817e-05
cg22509679	-1.11318e-05	1.71559e-06	8.665e-11	--	chr12:10428847:G:T	chr12:10428847:G:T	chr12	10379548	OpenSea			TRUE	NA	NA	0	5.29741e-08	6.53627e-05
cg07777628	8.71704e-06	1.34346e-06	8.67e-11	++	chr1:160693739:G:A	chr1:160693739:G:A	chr1	160651554	OpenSea	CD48;CD48	Body;Body		NA	0.011598	0	5.29741e-08	6.54004e-05
cg15740041	2.72422e-05	4.19858e-06	8.673e-11	++	chr16:87752044:C:T	chr16:87752044:C:T	chr16	87781336	OpenSea	KLHDC4;KLHDC4;KLHDC4	Body;Body;Body		NA	NA	0	5.29741e-08	6.5423e-05
cg02877698	-2.74703e-05	4.23406e-06	8.702e-11	--	chr11:95153642:C:T	chr11:95153642:C:T	chr11	94886708	S_Shore	LOC101929295	Body		NA	NA	0	5.31082e-08	6.56418e-05
cg21103763	-9.34866e-06	1.44142e-06	8.831e-11	--	none	none	chr22	28012091	S_Shore				NA	NA	0	5.3852e-08	6.66149e-05
cg02989264	1.36892e-05	2.11116e-06	8.919e-11	++	none	none	chr17	41043720	OpenSea	LINC00671	Body		NA	NA	0	5.43434e-08	6.72787e-05
cg16837088	-1.18379e-05	1.82568e-06	8.926e-11	--	chr14:74305819:C:T	chr14:74305819:C:T	chr14	74742111	OpenSea				NA	NA	0	5.43434e-08	6.73315e-05
cg04048912	-1.2056e-05	1.85958e-06	8.981e-11	--	chr11:118961325:T:C	chr11:118961325:T:C	chr11	119212363	S_Shore	C1QTNF5;C1QTNF5;MFRP	5'UTR;TSS1500;Body		NA	NA	1	5.46342e-08	6.77464e-05
cg25638549	-2.44676e-05	3.77428e-06	9.008e-11	--	chr10:13650283:G:A	chr10:13650283:G:A	chr10	13692225	OpenSea	FRMD4A	3'UTR		NA	NA	0	5.47543e-08	6.795e-05
cg19371711	1.61852e-05	2.49691e-06	9.046e-11	++	chr20:63806018:A:G	chr20:63806018:A:G	chr20	62453915	OpenSea	ZBTB46-AS1	Body		NA	NA	0	5.4941e-08	6.82367e-05
cg07272918	-2.14055e-05	3.30325e-06	9.164e-11	--	chr2:40488588:G:C	chr2:40488588:G:C	chr2	40716678	OpenSea	SLC8A1	5'UTR		NA	NA	0	5.56129e-08	6.91268e-05
cg15784646	-1.82567e-05	2.81748e-06	9.184e-11	--	chr4:158786688:C:G	chr4:158786688:C:G	chr4	159707693	OpenSea	FNIP2	Body	TRUE	NA	NA	0	5.56894e-08	6.92777e-05
cg08854834	-1.10482e-05	1.70544e-06	9.28e-11	--	chr21:29072970:A:G	chr21:29072970:A:G	chr21	30517941	OpenSea	C21orf7	Body	TRUE	NA	NA	0	5.62264e-08	7.00018e-05
cg02669047	-5.80447e-06	8.96183e-07	9.364e-11	--	none	none	chr1	206931233	OpenSea				NA	NA	0	5.66898e-08	7.06355e-05
cg11909250	-1.24609e-05	1.9243e-06	9.448e-11	--	chr9:97938719:A:G	chr9:97938719:A:G	chr9	100700917	OpenSea	HEMGN;HEMGN	5'UTR;TSS1500		NA	NA	1	5.71524e-08	7.12691e-05
cg20033652	-1.77109e-05	2.73553e-06	9.519e-11	--	none	none	chr14	51290662	OpenSea	NIN;NIN;NIN;NIN	5'UTR;5'UTR;TSS1500;5'UTR	TRUE	NA	NA	1	5.75078e-08	7.18047e-05
cg26708048	-1.9973e-05	3.08494e-06	9.522e-11	--	chr17:7162705:G:C	chr17:7162705:G:C	chr17	7087655	OpenSea				NA	NA	0	5.75078e-08	7.18273e-05
cg26898099	1.44842e-05	2.23755e-06	9.591e-11	++	none	none	chr5	95192949	OpenSea	C5orf27	Body	TRUE	NA	NA	0	5.78782e-08	7.23478e-05
cg09990613	1.11063e-05	1.71585e-06	9.62e-11	++	chr20:64057684:C:G	chr20:64057684:C:G	chr20	62688896	S_Shore	TCEA2;TCEA2	1stExon;5'UTR	TRUE	NA	NA	0	5.80068e-08	7.25665e-05
cg13222915	-1.23669e-05	1.91071e-06	9.645e-11	--	none	none	chr1	184598594	OpenSea			TRUE	NA	NA	0	5.81111e-08	7.27551e-05
cg26401028	1.44178e-05	2.22771e-06	9.669e-11	++	chr4:3514721:T:C	chr4:3514721:T:C	chr4	3516534	Island	LRPAP1	Body	TRUE	NA	0.029267	0	5.82092e-08	7.29362e-05
cg03743508	-1.7355e-05	2.68164e-06	9.685e-11	--	none	none	chr8	6312162	OpenSea	MCPH1	Body		NA	NA	0	5.82591e-08	7.30569e-05
cg20392842	-3.1041e-05	4.79711e-06	9.751e-11	--	chr6:32941558:A:G	chr6:32941558:A:G	chr6	32909003	OpenSea	HLA-DMB	TSS200	TRUE	NA	NA	1	5.86093e-08	7.35547e-05
cg27596345	1.35061e-05	2.08739e-06	9.779e-11	++	chr19:31061479:A:G	chr19:31061479:A:G	chr19	31590999	OpenSea				NA	NA	0	5.87021e-08	7.37659e-05
cg01478234	1.6773e-05	2.59231e-06	9.782e-11	++	chr12:107324505:G:T	chr12:107324505:G:T	chr12	107975299	Island	BTBD11;BTBD11	Body;Body	TRUE	NA	NA	0	5.87021e-08	7.37886e-05
cg02873991	-1.76405e-05	2.7266e-06	9.815e-11	--	chr12:24998310:TTAA:T	chr12:24998310:TTAA:T	chr12	25151263	OpenSea	C12orf77	TSS1500	TRUE	NA	NA	1	5.88533e-08	7.40375e-05
cg04867468	1.00159e-05	1.54869e-06	9.972e-11	++	chr8:143153996:G:A	chr8:143153996:G:A	chr8	144956083	S_Shelf				NA	NA	0	5.97472e-08	7.52218e-05
cg08356262	-1.90098e-05	2.93967e-06	1.002e-10	--	chr5:76551673:C:G	chr5:76551673:C:G	chr5	75838704	OpenSea	IQGAP2	Body	TRUE	NA	NA	0	5.99872e-08	7.55839e-05
cg01832549	-1.74515e-05	2.69876e-06	1.003e-10	--	chr1:19413575:C:T	chr1:19413575:C:T	chr1	19774989	OpenSea	CAPZB	Body	TRUE	NA	0.011295	0	5.99994e-08	7.56593e-05
cg26480713	-1.55828e-05	2.4104e-06	1.014e-10	--	none	none	chr6	20499821	OpenSea				NA	0.010851	0	6.06094e-08	7.64891e-05
cg00566158	1.44115e-05	2.2298e-06	1.026e-10	++	chr7:157662520:G:T	chr7:157662520:G:T	chr7	157461108	OpenSea	PTPRN2;PTPRN2;PTPRN2	Body;Body;Body	TRUE	NA	NA	0	6.12781e-08	7.73943e-05
cg24032623	2.35036e-05	3.63667e-06	1.027e-10	++	chr9:86092777:T:C	chr9:86092777:T:C	chr9	88708889	OpenSea	GOLM1;GOLM1	5'UTR;5'UTR		NA	NA	0	6.12893e-08	7.74697e-05
cg23669118	1.36295e-05	2.10894e-06	1.028e-10	++	chr16:1488180:C:T	chr16:1488180:C:T	chr16	1538347	S_Shore	C16orf38	1stExon	TRUE	NA	NA	0	6.13005e-08	7.75451e-05
cg07324822	-1.62255e-05	2.51288e-06	1.069e-10	--	chr3:71480764:A:C	chr3:71480764:A:C	chr3	71538825	OpenSea	FOXP1;FOXP1;FOXP1;FOXP1;FOXP1	5'UTR;5'UTR;5'UTR;5'UTR;5'UTR		NA	NA	0	6.3695e-08	8.06379e-05
cg27320518	-2.09691e-05	3.24809e-06	1.076e-10	--	none	none	chr10	81678829	OpenSea	MBL1P	TSS1500	TRUE	NA	NA	1	6.40615e-08	8.11659e-05
cg13941235	-2.0106e-05	3.11441e-06	1.077e-10	--	chr9:134392535:T:C	chr9:134392535:T:C	chr9	137270186	OpenSea	RXRA	Body	TRUE	NA	NA	0	6.40705e-08	8.12413e-05
cg22232056	-2.62953e-05	4.07331e-06	1.079e-10	--	chr15:78971019:A:G	chr15:78971019:A:G	chr15	80110327	OpenSea				NA	0.011894	0	6.41389e-08	8.13922e-05
cg13386251	-1.77634e-05	2.75197e-06	1.084e-10	--	chr2:42931878:G:T	chr2:42931878:G:T	chr2	43158927	OpenSea				NA	NA	0	6.43853e-08	8.17694e-05
cg20347155	-1.33168e-05	2.06339e-06	1.091e-10	--	chr2:144461038:G:A	chr2:144461038:G:A	chr2	145218951	OpenSea	ZEB2;ZEB2	Body;Body		NA	NA	0	6.47501e-08	8.22974e-05
cg23605244	1.27152e-05	1.97035e-06	1.095e-10	++	chr1:205683344:G:A	chr1:205683344:G:A	chr1	205633005	S_Shore	SLC45A3	Body		NA	NA	0	6.49364e-08	8.25991e-05
cg01244663	-1.11304e-05	1.72531e-06	1.109e-10	--	chr13:75196942:G:A	chr13:75196942:G:A	chr13	75801289	OpenSea				NA	NA	0	6.5715e-08	8.36552e-05
cg09116068	2.09948e-05	3.25439e-06	1.11e-10	++	none	none	chr2	74775635	N_Shore	DOK1;LOXL3;LOXL3;LOXL3	TSS1500;Body;Body;5'UTR		NA	NA	1	6.57226e-08	8.37306e-05
cg09496748	2.1229e-05	3.29085e-06	1.112e-10	++	chr2:197164704:T:C	chr2:197164704:T:C	chr2	198029215	Island	ANKRD44	Body	TRUE	NA	NA	0	6.57894e-08	8.38815e-05
cg26603211	-1.24981e-05	1.9375e-06	1.114e-10	--	chr4:146111076:A:T	chr4:146111076:A:T	chr4	147032361	OpenSea	LINC01095	Body		NA	NA	0	6.58561e-08	8.40324e-05
cg20790742	-1.76052e-05	2.72939e-06	1.117e-10	--	none	none	chr10	11651797	N_Shore	USP6NL;USP6NL	Body;5'UTR		NA	NA	0	6.59817e-08	8.42587e-05
cg05733154	-1.73196e-05	2.68564e-06	1.126e-10	--	chr2:170359030:C:T	chr2:170359030:C:T	chr2	171198719	OpenSea	LOC101929753;MYO3B;MYO3B;MYO3B;MYO3B;MYO3B	Body;Body;Body;Body;Body;Body		NA	NA	0	6.64613e-08	8.49376e-05
cg11605821	-1.89802e-05	2.94355e-06	1.133e-10	--	none	none	chr21	40270495	OpenSea	LOC400867	Body		NA	NA	0	6.68222e-08	8.54656e-05
cg06336535	1.05293e-05	1.633e-06	1.135e-10	++	none	none	chr19	17877528	Island	FCHO1;FCHO1;FCHO1;FCHO1	Body;Body;Body;Body	TRUE	NA	NA	0	6.68879e-08	8.56165e-05
cg24084780	-2.4029e-05	3.72681e-06	1.136e-10	--	none	none	chr2	175767454	OpenSea	CHN1;CHN1;CHN1	Body;Body;Body		NA	NA	0	6.68945e-08	8.56919e-05
cg17680767	-1.80338e-05	2.79742e-06	1.144e-10	--	none	none	chr5	73623208	OpenSea			TRUE	NA	NA	0	6.73131e-08	8.62954e-05
cg23516454	-1.08953e-05	1.69012e-06	1.145e-10	--	chr6:2807125:A:G	chr6:2807125:A:G	chr6	2808008	OpenSea				NA	0.018679	0	6.73194e-08	8.63708e-05
cg27570351	-2.05477e-05	3.18766e-06	1.148e-10	--	chr6:53893926:G:A	chr6:53893926:G:A	chr6	53759098	OpenSea	LRRC1	Body		NA	NA	0	6.74432e-08	8.65971e-05
cg10404544	-1.88045e-05	2.91755e-06	1.154e-10	--	chr11:60406445:G:T	chr11:60406445:G:T	chr11	60377383	OpenSea				NA	NA	0	6.77429e-08	8.70497e-05
cg14296062	-1.36662e-05	2.12039e-06	1.155e-10	--	none	none	chr15	85348227	OpenSea	ZNF592	3'UTR		NA	NA	0	6.77489e-08	8.71251e-05
cg07118372	-1.64883e-05	2.55839e-06	1.158e-10	--	chr13:52338082:A:G	chr13:52338082:A:G	chr13	52732833	N_Shore	NEK3;NEK3;NEK3;NEK3	5'UTR;5'UTR;5'UTR;Body		NA	NA	0	6.78721e-08	8.73514e-05
cg02306236	-2.09759e-05	3.25485e-06	1.16e-10	--	none	none	chr12	123570372	OpenSea	PITPNM2;PITPNM2	5'UTR;5'UTR		NA	NA	0	6.79366e-08	8.75023e-05
cg10791541	-1.78422e-05	2.76892e-06	1.166e-10	--	chr3:55000218:T:A	chr3:55000218:T:A	chr3	55040617	OpenSea	CACNA2D3	Body	TRUE	NA	NA	0	6.8235e-08	8.79549e-05
cg18246521	-1.96132e-05	3.04447e-06	1.177e-10	--	none	none	chr20	8133048	OpenSea	PLCB1;PLCB1	Body;Body		NA	NA	0	6.88253e-08	8.87846e-05
cg16801601	-2.06923e-05	3.21211e-06	1.179e-10	--	none	none	chr10	6600423	OpenSea	PRKCQ;PRKCQ;PRKCQ;PRKCQ	5'UTR;5'UTR;5'UTR;5'UTR		NA	NA	0	6.88889e-08	8.89355e-05
cg05436254	-1.17104e-05	1.81829e-06	1.192e-10	--	chr16:68287933:C:G	chr16:68287933:C:G	chr16	68321716	OpenSea	SLC7A6;SLC7A6	Body;Body		NA	NA	0	6.95945e-08	8.99161e-05
cg02703020	-1.53707e-05	2.38723e-06	1.205e-10	--	chr10:9854083:G:A	chr10:9854083:G:A	chr10	9638714	OpenSea				NA	NA	0	7.02991e-08	9.08968e-05
cg09661126	1.06442e-05	1.65329e-06	1.209e-10	++	chr18:48712037:G:A	chr18:48712037:G:A	chr18	46238526	OpenSea	CTIF;CTIF	Body;Body		NA	NA	0	7.0478e-08	9.11985e-05
cg15781076	-1.20351e-05	1.86941e-06	1.211e-10	--	chr8:102418551:T:G	chr8:102418551:T:G	chr8	103437148	OpenSea				NA	NA	0	7.054e-08	9.13494e-05
cg10744331	1.17115e-05	1.81949e-06	1.221e-10	++	chr2:100881768:G:A	chr2:100881768:G:A	chr2	101498270	OpenSea	NPAS2	5'UTR		NA	0.047096	0	7.10677e-08	9.21037e-05
cg20547368	-2.00718e-05	3.11882e-06	1.229e-10	--	none	none	chr8	59811232	OpenSea	TOX	Body		NA	NA	0	7.14231e-08	9.27072e-05
cg11058932	1.84135e-05	2.86117e-06	1.229e-10	++	none	none	chr7	130372167	OpenSea	TSGA13	TSS1500	TRUE	NA	NA	1	7.14231e-08	9.27072e-05
cg04382851	-6.17076e-06	9.58943e-07	1.235e-10	--	none	none	chr9	96159985	OpenSea				NA	0.040017	0	7.17165e-08	9.31598e-05
cg10186536	-1.67928e-05	2.60995e-06	1.242e-10	--	none	none	chr12	9820839	OpenSea	CLEC2D;CLEC2D;CLEC2D;CLEC2D;CLEC2D;CLEC2D	TSS1500;TSS1500;TSS1500;TSS1500;TSS1500;TSS1500		NA	NA	1	7.20675e-08	9.36878e-05
cg26872299	-1.53644e-05	2.38813e-06	1.246e-10	--	chr5:89792785:AATTG:A	chr5:89792785:AATTG:A	chr5	88639744	OpenSea				NA	NA	0	7.22441e-08	9.39895e-05
cg21545857	1.55423e-05	2.41625e-06	1.256e-10	++	chr2:241771812:T:G	chr2:241771812:T:G	chr2	242710824	Island			TRUE	NA	NA	0	7.27679e-08	9.47438e-05
cg02072170	-1.08755e-05	1.69098e-06	1.264e-10	--	chr3:194685471:C:G	chr3:194685471:C:G	chr3	194406190	N_Shore	FAM43A	TSS1500	TRUE	NA	NA	1	7.31752e-08	9.53473e-05
cg16714853	-2.39718e-05	3.72765e-06	1.269e-10	--	none	none	chr1	206783101	N_Shelf	EIF2D;EIF2D	Body;Body		NA	NA	0	7.34083e-08	9.57245e-05
cg08184272	9.94869e-06	1.5471e-06	1.271e-10	++	chr6:15971240:T:C	chr6:15971240:T:C	chr6	16064923	OpenSea				NA	NA	0	7.34677e-08	9.58753e-05
cg08731961	-1.63661e-05	2.54527e-06	1.276e-10	--	chr3:50508402:T:C	chr3:50508402:T:C	chr3	50988282	OpenSea	DOCK3	Body		NA	NA	0	7.37002e-08	9.62525e-05
cg23135545	1.03726e-05	1.61371e-06	1.295e-10	++	none	none	chr15	101564503	OpenSea	LRRK1	Body		NA	NA	0	7.47404e-08	9.76857e-05
cg27175380	-1.42959e-05	2.22411e-06	1.296e-10	--	none	none	chr1	35446563	S_Shelf			TRUE	NA	NA	0	7.4741e-08	9.77612e-05
cg00207392	-5.10164e-06	7.93842e-07	1.306e-10	--	chr16:27270108:A:T	chr16:27270108:A:T	chr16	27248847	OpenSea	NSMCE1	Body		NA	NA	0	7.52027e-08	9.85155e-05
cg25009965	-1.40924e-05	2.19287e-06	1.306e-10	--	chr11:114160370:C:G	chr11:114160370:C:G	chr11	114031120	OpenSea	ZBTB16;ZBTB16	Body;Body	TRUE	NA	0.0142	0	7.52027e-08	9.85155e-05
cg08439487	1.30552e-05	2.03201e-06	1.321e-10	++	none	none	chr3	123509516	OpenSea	MYLK;MYLK;MYLK;MYLK	Body;Body;Body;Body	TRUE	NA	NA	0	7.60084e-08	9.9647e-05
cg20742784	-1.35282e-05	2.10589e-06	1.328e-10	--	none	none	chr5	43397451	S_Shore	CCL28;CCL28;CCL28;CCL28	TSS200;Body;Body;Body		NA	NA	1	7.63529e-08	0.000100175
cg16527411	-1.00471e-05	1.56416e-06	1.333e-10	--	chr12:92527576:C:T	chr12:92527576:C:T	chr12	92860048	OpenSea				NA	NA	0	7.65811e-08	0.000100552
cg14651616	9.40752e-06	1.46461e-06	1.334e-10	++	none	none	chr11	64563992	OpenSea	MAP4K2	Body	TRUE	NA	NA	0	7.65811e-08	0.000100628
cg26009832	-8.8355e-06	1.3757e-06	1.34e-10	--	chr1:169110181:A:G	chr1:169110181:A:G	chr1	169081894	OpenSea	ATP1B1;ATP1B1	Body;Body	TRUE	NA	NA	0	7.68671e-08	0.00010108
cg16925459	-2.7825e-05	4.33283e-06	1.346e-10	--	none	none	chr7	18548581	OpenSea	HDAC9;HDAC9;HDAC9;HDAC9;HDAC9	Body;Body;Body;Body;Body	TRUE	NA	NA	0	7.70928e-08	0.000101533
cg27565899	-1.29086e-05	2.01011e-06	1.346e-10	--	chr1:108997709:G:A	chr1:108997709:G:A	chr1	110166664	S_Shelf	AMPD2;AMPD2;AMPD2	Body;Body;TSS1500	TRUE	NA	NA	1	7.70928e-08	0.000101533
cg23380308	1.63203e-05	2.54138e-06	1.347e-10	++	chr7:150385254:A:G	chr7:150385254:A:G	chr7	150082335	OpenSea	ZNF775	5'UTR		NA	NA	0	7.70928e-08	0.000101608
cg18924738	9.62258e-06	1.49871e-06	1.357e-10	++	chr1:111200216:C:G	chr1:111200216:C:G	chr1	111743038	N_Shelf	DENND2D;DENND2D	1stExon;Body		NA	NA	0	7.75474e-08	0.000102363
cg03139435	9.39538e-06	1.46331e-06	1.357e-10	++	none	none	chr20	54966401	N_Shore	AURKA;AURKA;AURKA;CSTF1;AURKA;CSTF1;AURKA;AURKA;CSTF1	5'UTR;5'UTR;5'UTR;TSS1500;5'UTR;TSS1500;5'UTR;5'UTR;TSS1500	TRUE	NA	0.049946	1	7.75474e-08	0.000102363
cg09000832	1.32012e-05	2.05634e-06	1.365e-10	++	chr13:50078320:A:C	chr13:50078320:A:C	chr13	50703589	N_Shore			TRUE	NA	NA	0	7.79455e-08	0.000102966
cg22902340	-1.16784e-05	1.8192e-06	1.367e-10	--	chr21:44909825:T:C	chr21:44909825:T:C	chr21	46332291	OpenSea	ITGB2;ITGB2;ITGB2	5'UTR;5'UTR;5'UTR		NA	NA	0	7.80007e-08	0.000103117
cg10207189	-1.33214e-05	2.07527e-06	1.371e-10	--	chr13:51004108:G:A	chr13:51004108:G:A	chr13	51185590	OpenSea				NA	NA	0	7.81698e-08	0.000103419
cg18119211	-1.55243e-05	2.41859e-06	1.374e-10	--	chr3:16483759:TA:T	chr3:16483759:TA:T	chr3	16494032	OpenSea	RFTN1	Body		NA	NA	0	7.82817e-08	0.000103645
cg06951564	-9.82083e-06	1.53009e-06	1.376e-10	--	none	none	chr1	25911619	OpenSea				NA	NA	0	7.83365e-08	0.000103796
cg10134489	-1.42848e-05	2.22662e-06	1.404e-10	--	chr10:62260534:A:ATG	chr10:62260534:A:ATG	chr10	64029134	S_Shore	RTKN2;RTKN2	TSS1500;TSS1500		NA	NA	1	7.98702e-08	0.000105908
cg26882250	9.06754e-06	1.41346e-06	1.407e-10	++	chr9:126907277:T:G	chr9:126907277:T:G	chr9	129924512	OpenSea	RALGPS1;RALGPS1;RALGPS1;RALGPS1	Body;Body;Body;Body		NA	NA	0	7.99772e-08	0.000106134
cg05298628	-1.42363e-05	2.2192e-06	1.408e-10	--	chr12:122864378:A:C	chr12:122864378:A:C	chr12	123379569	N_Shore	VPS37B	Body	TRUE	NA	NA	0	7.99772e-08	0.00010621
cg19800406	5.61924e-06	8.75999e-07	1.411e-10	++	chr12:2614100:A:G	chr12:2614100:A:G	chr12	2722892	OpenSea	CACNA1C;CACNA1C;CACNA1C;CACNA1C;CACNA1C;CACNA1C;CACNA1C;CACNA1C;CACNA1C;CACNA1C;CACNA1C;CACNA1C;CACNA1C;CACNA1C;CACNA1C;CACNA1C;CACNA1C;CACNA1C;CACNA1C;CACNA1C;CACNA1C;CACNA1C;CACNA1C	Body;Body;Body;Body;Body;Body;Body;Body;Body;Body;Body;Body;Body;Body;Body;Body;Body;Body;Body;Body;Body;Body;Body		NA	NA	0	8.00873e-08	0.000106436
cg07024373	-1.01023e-05	1.57501e-06	1.416e-10	--	none	none	chr3	123477533	OpenSea	MYLK;MYLK;MYLK;MYLK	Body;Body;Body;Body		NA	NA	0	8.03106e-08	0.000106813
cg20152755	1.36647e-05	2.13101e-06	1.433e-10	++	chr9:122219632:C:G	chr9:122219632:C:G	chr9	124984098	S_Shore	LHX6;LHX6;LHX6;LHX6;LHX6	TSS200;Body;Body;Body;Body		NA	NA	1	8.12137e-08	0.000108095
cg19032863	-1.50458e-05	2.34714e-06	1.452e-10	--	none	none	chr1	90011484	OpenSea	LRRC8B	5'UTR		NA	NA	0	8.22288e-08	0.000109529
cg00588694	-1.62349e-05	2.53275e-06	1.455e-10	--	none	none	chr9	78984705	OpenSea				NA	NA	0	8.23368e-08	0.000109755
cg25867326	1.07501e-05	1.67725e-06	1.461e-10	++	chr18:48737346:A:G	chr18:48737346:A:G	chr18	46263731	OpenSea	CTIF;CTIF	Body;Body		NA	NA	0	8.26144e-08	0.000110208
cg07700857	-1.15769e-05	1.80648e-06	1.469e-10	--	chr7:69779792:T:A	chr7:69779792:T:A	chr7	69205025	OpenSea	AUTS2;AUTS2;AUTS2	Body;Body;Body		NA	NA	0	8.30046e-08	0.000110811
cg25311470	1.37458e-05	2.14515e-06	1.476e-10	++	chr7:108304389:CT:C	chr7:108304389:CT:C	chr7	107950866	OpenSea	NRCAM;NRCAM	5'UTR;5'UTR	TRUE	NA	NA	0	8.33377e-08	0.000111339
cg04384810	-1.26713e-05	1.97785e-06	1.488e-10	--	none	none	chr14	91621555	OpenSea	C14orf159;C14orf159;C14orf159;C14orf159;C14orf159	5'UTR;5'UTR;5'UTR;5'UTR;5'UTR	TRUE	NA	NA	0	8.38833e-08	0.000112244
cg15810190	-1.76083e-05	2.74844e-06	1.488e-10	--	none	none	chr6	155005110	OpenSea				NA	NA	0	8.38833e-08	0.000112244
cg06721910	-1.451e-05	2.26491e-06	1.489e-10	--	chr17:46282936:C:T	chr17:46282936:C:T	chr17	44223602	OpenSea	KANSL1;KANSL1;KANSL1	Body;Body;Body		NA	NA	0	8.38833e-08	0.00011232
cg13668346	-1.42004e-05	2.21681e-06	1.496e-10	--	chr22:35479622:A:G	chr22:35479622:A:G	chr22	35871548	OpenSea				NA	NA	0	8.42148e-08	0.000112848
cg07954334	1.85838e-05	2.9014e-06	1.502e-10	++	none	none	chr17	80540367	N_Shore	FOXK2	Body		NA	NA	0	8.44895e-08	0.0001133
cg11787522	8.82524e-06	1.37807e-06	1.513e-10	++	chr15:74202555:G:GCTCGT	chr15:74202555:G:GCTCGT	chr15	74495109	OpenSea	STRA6;STRA6;STRA6;STRA6;STRA6;STRA6	5'UTR;5'UTR;5'UTR;1stExon;5'UTR;5'UTR	TRUE	NA	NA	0	8.50448e-08	0.00011413
cg19069884	9.77068e-06	1.52604e-06	1.527e-10	++	none	none	chr15	101728309	OpenSea	CHSY1	Body		NA	NA	0	8.57678e-08	0.000115186
cg01599714	1.92849e-05	3.01267e-06	1.541e-10	++	chr8:141274850:C:T	chr8:141274850:C:T	chr8	142285223	OpenSea			TRUE	NA	NA	0	8.64898e-08	0.000116242
cg08660021	2.2123e-05	3.4568e-06	1.555e-10	++	chr3:127224122:T:G	chr3:127224122:T:G	chr3	126928138	OpenSea				NA	NA	0	8.72106e-08	0.000117298
cg20217465	-8.66841e-06	1.35451e-06	1.557e-10	--	chr2:215719735:T:C	chr2:215719735:T:C	chr2	217420142	OpenSea				NA	NA	0	8.72579e-08	0.000117449
cg13460319	-1.82529e-05	2.85225e-06	1.559e-10	--	chr15:68341196:A:G	chr15:68341196:A:G	chr15	69487487	OpenSea	GLCE;MIR548H4	5'UTR;Body		NA	NA	0	8.73052e-08	0.0001176
cg13770461	-1.583e-05	2.47419e-06	1.574e-10	--	none	none	chr11	46016312	OpenSea	PHF21A;PHF21A	Body;Body	TRUE	NA	NA	0	8.80798e-08	0.000118732
cg24129923	1.61381e-05	2.52248e-06	1.577e-10	++	none	none	chr17	7814251	OpenSea	CHD3;CHD3;CHD3	Body;Body;Body	TRUE	NA	NA	0	8.81822e-08	0.000118958
cg20324147	-1.86775e-05	2.9198e-06	1.586e-10	--	none	none	chr4	105895074	OpenSea				NA	NA	0	8.86198e-08	0.000119637
cg10931237	-1.69915e-05	2.65671e-06	1.598e-10	--	chr3:45031043:A:G	chr3:45031043:A:G	chr3	45052530	OpenSea	EXOSC7;EXOSC7	Body;Body		NA	NA	0	8.92242e-08	0.000120542
cg20013590	-1.49825e-05	2.34293e-06	1.608e-10	--	none	none	chr1	145226397	OpenSea	NOTCH2NL;NBPF20;NBPF9	5'UTR;Body;Body		NA	NA	0	8.97056e-08	0.000121296
cg20263741	-9.85295e-06	1.54081e-06	1.609e-10	--	chr2:227086537:A:G	chr2:227086537:A:G	chr2	227769982	OpenSea	RHBDD1;RHBDD1	Body;Body		NA	NA	0	8.97056e-08	0.000121372
cg22450983	1.52949e-05	2.39196e-06	1.613e-10	++	none	none	chr2	10484580	OpenSea	HPCAL1;HPCAL1;HPCAL1	5'UTR;5'UTR;5'UTR		NA	NA	0	8.98516e-08	0.000121673
cg15242517	1.26063e-05	1.97152e-06	1.614e-10	++	none	none	chr16	70759634	OpenSea	VAC14	Body		NA	0.039589	0	8.98516e-08	0.000121749
cg14628072	-1.35616e-05	2.12099e-06	1.616e-10	--	none	none	chr1	173020236	OpenSea	TNFSF18	TSS200		NA	NA	1	8.98966e-08	0.0001219
cg22731412	-1.37129e-05	2.14481e-06	1.621e-10	--	chr17:67492867:A:G	chr17:67492867:A:G	chr17	65487636	OpenSea	PITPNC1;PITPNC1	Body;Body		NA	NA	0	9.01082e-08	0.000122277
cg04391186	-2.7737e-05	4.34006e-06	1.649e-10	--	none	none	chr7	24446070	OpenSea			TRUE	NA	NA	0	9.15972e-08	0.000124389
cg15224348	9.85657e-06	1.54265e-06	1.665e-10	++	chr19:45040529:C:T	chr19:45040529:C:T	chr19	45543538	S_Shore	SFRS16	Body	TRUE	NA	NA	0	9.24179e-08	0.000125596
cg08151642	-2.30452e-05	3.60727e-06	1.675e-10	--	none	none	chr7	87853993	OpenSea	SRI;SRI	Body;Body		NA	NA	0	9.28918e-08	0.00012635
cg10829227	1.7854e-05	2.79474e-06	1.676e-10	++	chr19:46073042:A:G	chr19:46073042:A:G	chr19	47200595	S_Shelf	PRKD2;PRKD2;PRKD2;PRKD2	Body;Body;Body;Body	TRUE	NA	NA	0	9.28918e-08	0.000126426
cg19368424	-1.65448e-05	2.59077e-06	1.702e-10	--	chr3:168806312:G:A	chr3:168806312:G:A	chr3	168602335	OpenSea				NA	NA	0	9.42636e-08	0.000128387
cg15659420	-2.38765e-05	3.73949e-06	1.714e-10	--	none	none	chr11	20034979	OpenSea	NAV2;NAV2;NAV2	Body;Body;Body	TRUE	NA	NA	0	9.48585e-08	0.000129292
cg16514068	1.32664e-05	2.07794e-06	1.721e-10	++	chr17:17455128:A:C	chr17:17455128:A:C	chr17	17445183	OpenSea	PEMT;PEMT;PEMT;PEMT;PEMT	Body;Body;Body;Body;Body		NA	NA	0	9.51761e-08	0.00012982
cg14903826	-2.03814e-05	3.19291e-06	1.733e-10	--	chr20:11779842:C:T	chr20:11779842:C:T	chr20	11562117	OpenSea				NA	NA	0	9.57695e-08	0.000130725
cg12937580	9.11132e-06	1.4275e-06	1.74e-10	++	chr14:91397580:A:C	chr14:91397580:A:C	chr14	91862907	OpenSea	CCDC88C	Body	TRUE	NA	NA	0	9.6086e-08	0.000131253
cg05384277	1.70469e-05	2.67146e-06	1.758e-10	++	chr6:89433451:G:T	chr6:89433451:G:T	chr6	90271986	OpenSea	ANKRD6;ANKRD6;ANKRD6;ANKRD6	TSS200;5'UTR;5'UTR;5'UTR		NA	NA	1	9.70089e-08	0.000132611
cg11229352	1.3303e-05	2.08481e-06	1.76e-10	++	chr3:126692379:G:A	chr3:126692379:G:A	chr3	126453151	OpenSea	CHCHD6	Body		NA	NA	0	9.70483e-08	0.000132762
cg25162533	2.12123e-05	3.32483e-06	1.771e-10	++	chr17:83063058:G:C	chr17:83063058:G:C	chr17	81032067	N_Shore			TRUE	NA	NA	0	9.75835e-08	0.000133592
cg22600584	-1.76511e-05	2.76721e-06	1.786e-10	--	chr1:100650013:A:T	chr1:100650013:A:T	chr1	101094514	OpenSea	LINC01349;LINC01349	ExonBnd;Body		NA	NA	0	9.83382e-08	0.000134723
cg15749989	-9.69861e-06	1.52057e-06	1.791e-10	--	none	none	chr9	137208338	OpenSea				NA	NA	0	9.85416e-08	0.000135101
cg09202807	-1.07283e-05	1.68208e-06	1.794e-10	--	none	none	chr10	4396232	OpenSea				NA	NA	0	9.86347e-08	0.000135327
cg10961050	-2.43405e-05	3.81688e-06	1.805e-10	--	chr9:70187923:G:A	chr9:70187923:G:A	chr9	72661814	S_Shelf	MAMDC2;MAMDC2	Body;Body		NA	NA	0	9.91672e-08	0.000136157
cg00097715	-1.28027e-05	2.00799e-06	1.819e-10	--	chr22:23122270:G:A	chr22:23122270:G:A	chr22	23455419	OpenSea	RSPH14;GNAZ	Body;Body		NA	NA	0	9.98636e-08	0.000137213
cg01213864	1.24926e-05	1.95949e-06	1.824e-10	++	chr20:31701027:T:G	chr20:31701027:T:G	chr20	30400422	OpenSea				NA	NA	0	1.00065e-07	0.00013759
cg08189198	-1.73691e-05	2.7245e-06	1.828e-10	--	chr14:50812796:G:T	chr14:50812796:G:T	chr14	51290136	OpenSea	NIN;NIN;NIN;NIN;NIN	5'UTR;5'UTR;5'UTR;1stExon;5'UTR	TRUE	0.012163	NA	0	1.00139e-07	0.000137892
cg00702123	-1.73735e-05	2.7252e-06	1.828e-10	--	chr12:716616:T:C	chr12:716616:T:C	chr12	825918	OpenSea				NA	NA	0	1.00139e-07	0.000137892
cg07803582	-2.03389e-05	3.19056e-06	1.833e-10	--	chr13:91124814:C:T	chr13:91124814:C:T	chr13	91795038	OpenSea	LINC00379	Body		NA	NA	0	1.00322e-07	0.000138269
cg26290716	9.62524e-06	1.50994e-06	1.834e-10	++	none	none	chr14	91862813	OpenSea	CCDC88C	Body	TRUE	NA	NA	0	1.00322e-07	0.000138344
cg10938213	-1.53428e-05	2.40717e-06	1.844e-10	--	none	none	chr5	56036032	OpenSea				NA	NA	0	1.00796e-07	0.000139098
cg25432027	1.36888e-05	2.14773e-06	1.846e-10	++	none	none	chr1	226190639	S_Shelf				NA	NA	0	1.00832e-07	0.000139249
cg00452806	-2.00724e-05	3.14989e-06	1.861e-10	--	none	none	chr8	86100010	OpenSea	E2F5;E2F5;E2F5;E2F5	1stExon;Body;Body;5'UTR		NA	NA	0	1.01578e-07	0.000140381
cg14426596	-9.61927e-06	1.50972e-06	1.871e-10	--	none	none	chr7	50302162	OpenSea				NA	NA	0	1.01976e-07	0.000141135
cg04859117	1.08038e-05	1.69563e-06	1.871e-10	++	chr11:1810206:T:C	chr11:1810206:T:C	chr11	2011341	N_Shore	LOC100133545	TSS200	TRUE	NA	NA	1	1.01976e-07	0.000141135
cg26902985	1.51623e-05	2.38028e-06	1.891e-10	++	none	none	chr13	32823109	OpenSea	FRY	Body		NA	0.023023	0	1.02992e-07	0.000142644
cg12491371	-1.87292e-05	2.94031e-06	1.893e-10	--	chr11:45164228:C:G	chr11:45164228:C:G	chr11	45185796	OpenSea	PRDM11;PRDM11;PRDM11	5'UTR;5'UTR;Body		NA	NA	0	1.03026e-07	0.000142795
cg00360721	-1.65061e-05	2.59193e-06	1.912e-10	--	none	none	chr14	50170842	OpenSea	KLHDC1	Body		NA	NA	0	1.03986e-07	0.000144228
cg02371935	1.09226e-05	1.71543e-06	1.924e-10	++	none	none	chr16	87521363	OpenSea	ZCCHC14	Body	TRUE	NA	0.0228	0	1.04563e-07	0.000145133
cg15113351	6.7106e-06	1.05396e-06	1.927e-10	++	none	none	chr11	112426542	OpenSea	LOC387810	TSS200		NA	NA	1	1.0465e-07	0.000145359
cg12130407	1.26307e-05	1.9845e-06	1.957e-10	++	none	none	chr22	30942894	OpenSea	SEC14L6	TSS1500		NA	NA	1	1.06203e-07	0.000147622
cg10090414	2.00272e-05	3.14711e-06	1.97e-10	++	chr8:141297102:A:G	chr8:141297102:A:G	chr8	142309652	OpenSea			TRUE	NA	NA	0	1.06832e-07	0.000148603
cg17290000	-2.45364e-05	3.8564e-06	1.985e-10	--	chr2:11945307:C:T	chr2:11945307:C:T	chr2	12085854	OpenSea				NA	NA	0	1.07568e-07	0.000149735
cg18941322	-2.09772e-05	3.29764e-06	2.001e-10	--	none	none	chr6	6700205	OpenSea			TRUE	NA	NA	0	1.08357e-07	0.000150941
cg17788011	-1.35786e-05	2.13481e-06	2.01e-10	--	none	none	chr2	60618555	OpenSea				NA	NA	0	1.08766e-07	0.00015162
cg02457866	-1.83865e-05	2.8909e-06	2.016e-10	--	chr1:84253863:G:A	chr1:84253863:G:A	chr1	84900707	OpenSea				NA	NA	0	1.09013e-07	0.000152073
cg13729146	1.02359e-05	1.60974e-06	2.034e-10	++	none	none	chr12	6874709	N_Shore	PTMS	TSS1500		NA	NA	1	1.09907e-07	0.000153431
cg00139477	-2.12252e-05	3.33813e-06	2.039e-10	--	chr5:100462735:C:G	chr5:100462735:C:G	chr5	100234775	N_Shore	ST8SIA4;ST8SIA4	Body;Body	TRUE	0.010522	NA	0	1.10099e-07	0.000153808
cg10781263	-4.63297e-06	7.28662e-07	2.041e-10	--	none	none	chr13	48507944	OpenSea	LINC00562	TSS1500		NA	NA	1	1.10128e-07	0.000153959
cg12020251	-2.69918e-05	4.24543e-06	2.046e-10	--	chr3:159806210:CA:C	chr3:159806210:CA:C	chr3	159559191	OpenSea	SCHIP1;IQCJ-SCHIP1;IQCJ-SCHIP1;SCHIP1;SCHIP1;SCHIP1	Body;Body;Body;Body;Body;Body		NA	NA	0	1.10319e-07	0.000154336
cg23925773	-1.73406e-05	2.72751e-06	2.049e-10	--	chr15:98961442:T:C	chr15:98961442:T:C	chr15	99450094	OpenSea	IGF1R;IGF1R	Body;Body		NA	0.031712	0	1.10402e-07	0.000154562
cg07624582	-2.59961e-05	4.09061e-06	2.084e-10	--	none	none	chr9	14271314	OpenSea	NFIB;NFIB;NFIB	Body;Body;Body		NA	NA	0	1.12207e-07	0.000157202
cg08805869	-1.34066e-05	2.10978e-06	2.091e-10	--	none	none	chr4	169632391	OpenSea	PALLD;PALLD;PALLD	Body;Body;Body		NA	NA	0	1.12504e-07	0.00015773
cg15735370	1.53589e-05	2.41772e-06	2.117e-10	++	chr20:53866006:G:A	chr20:53866006:G:A	chr20	52355164	OpenSea				NA	NA	0	1.13822e-07	0.000159692
cg06052122	-1.82527e-05	2.8735e-06	2.124e-10	--	none	none	chr9	123546098	OpenSea	FBXW2	Body		NA	NA	0	1.14117e-07	0.00016022
cg20647087	-1.2922e-05	2.03508e-06	2.158e-10	--	chr3:45581401:A:G	chr3:45581401:A:G	chr3	45709608	OpenSea	LIMD1	Body		NA	NA	0	1.15861e-07	0.000162784
cg11806726	1.04006e-05	1.63807e-06	2.163e-10	++	none	none	chr21	44817925	N_Shore				NA	NA	0	1.15964e-07	0.000163162
cg23524667	-8.17577e-06	1.28767e-06	2.163e-10	--	chr16:29339290:T:C	chr16:29339290:T:C	chr16	29350721	OpenSea	SNX29P2	Body		NA	NA	0	1.15964e-07	0.000163162
cg27509293	-1.16466e-05	1.83438e-06	2.167e-10	--	none	none	chr6	14919597	OpenSea				NA	0.020455	0	1.16096e-07	0.000163463
cg04200578	1.26524e-05	1.99318e-06	2.183e-10	++	none	none	chr17	17006819	OpenSea	MPRIP;MPRIP	Body;Body		NA	NA	0	1.1687e-07	0.00016467
cg19621710	1.11738e-05	1.76034e-06	2.188e-10	++	chr1:1500188:G:A	chr1:1500188:G:A	chr1	1404170	N_Shelf	ATAD3C	3'UTR	TRUE	NA	NA	0	1.17055e-07	0.000165047
cg02847804	-1.13426e-05	1.78718e-06	2.2e-10	--	none	none	chr21	39811538	OpenSea	ERG;ERG;ERG;ERG;ERG;ERG;ERG;ERG	Body;Body;Body;Body;Body;Body;5'UTR;5'UTR		NA	NA	0	1.17613e-07	0.000165953
cg18937354	-1.70233e-05	2.68329e-06	2.236e-10	--	chr2:68655529:A:G	chr2:68655529:A:G	chr2	68943968	OpenSea				NA	NA	0	1.19453e-07	0.000168668
cg04323338	-1.734e-05	2.73379e-06	2.255e-10	--	chr3:108120885:T:C	chr3:108120885:T:C	chr3	107841878	OpenSea				NA	NA	0	1.20351e-07	0.000170101
cg03585950	1.41548e-05	2.23164e-06	2.256e-10	++	none	none	chr16	57809110	OpenSea	KIFC3;KIFC3;KIFC3	5'UTR;Body;Body		NA	NA	0	1.20351e-07	0.000170177
cg04822495	7.86264e-06	1.24005e-06	2.289e-10	++	chr12:94125637:CT:C	chr12:94125637:CT:C	chr12	94676688	OpenSea	PLXNC1	Body	TRUE	NA	NA	0	1.22026e-07	0.000172666
cg27182230	-2.12328e-05	3.34923e-06	2.304e-10	--	none	none	chr16	72882824	OpenSea	ZFHX3;ZFHX3	Body;Body		NA	NA	0	1.22738e-07	0.000173798
cg16276016	1.11264e-05	1.75526e-06	2.315e-10	++	chr17:31677749:C:A	chr17:31677749:C:A	chr17	30005896	OpenSea				NA	NA	0	1.23237e-07	0.000174627
cg27428714	1.21692e-05	1.92081e-06	2.366e-10	++	none	none	chr11	47289355	N_Shore	NR1H3;NR1H3;NR1H3;NR1H3;NR1H3	Body;Body;Body;Body;Body		NA	0.013021	0	1.25775e-07	0.000178474
cg23814699	-9.79159e-06	1.54552e-06	2.366e-10	--	none	none	chr11	45940619	S_Shore	PEX16;PEX16	TSS1500;TSS1500		NA	NA	1	1.25775e-07	0.000178474
cg09866743	-1.5322e-05	2.41873e-06	2.377e-10	--	none	none	chr3	35706038	OpenSea	ARPP-21	5'UTR	TRUE	NA	NA	0	1.26271e-07	0.000179304
cg22790468	-1.7566e-05	2.77341e-06	2.393e-10	--	none	none	chr5	130866555	OpenSea	RAPGEF6;RAPGEF6;RAPGEF6;RAPGEF6;RAPGEF6;RAPGEF6	Body;Body;Body;Body;Body;Body		NA	NA	0	1.27031e-07	0.000180511
cg00472758	1.38454e-05	2.18644e-06	2.414e-10	++	chr16:2502649:G:A	chr16:2502649:G:A	chr16	2552820	S_Shelf	TBC1D24	3'UTR	TRUE	NA	NA	0	1.28035e-07	0.000182095
cg16042943	-1.36448e-05	2.1548e-06	2.416e-10	--	none	none	chr14	69574378	OpenSea	DCAF5	Body	TRUE	NA	NA	0	1.28035e-07	0.000182246
cg08152411	-1.82171e-05	2.87692e-06	2.417e-10	--	chr1:198676330:C:T	chr1:198676330:C:T	chr1	198629993	OpenSea	PTPRC;PTPRC;PTPRC;PTPRC	Body;Body;Body;Body		NA	NA	0	1.28035e-07	0.000182322
cg17671100	-1.17497e-05	1.85572e-06	2.426e-10	--	chr6:15897239:T:TG	chr6:15897239:T:TG	chr6	15880657	OpenSea				NA	NA	0	1.28421e-07	0.000183
cg23481246	-1.16744e-05	1.84389e-06	2.429e-10	--	chr16:681725:T:G	chr16:681725:T:G	chr16	731772	Island	STUB1;JMJD8	Body;3'UTR	TRUE	NA	0.049227	0	1.28453e-07	0.000183227
cg00299736	-1.10522e-05	1.74563e-06	2.43e-10	--	none	none	chr11	60869969	OpenSea	CD5;CD5	5'UTR;1stExon	TRUE	NA	NA	0	1.28453e-07	0.000183302
cg06152010	1.6544e-05	2.61315e-06	2.435e-10	++	none	none	chr13	100136939	OpenSea				NA	0.025594	0	1.28627e-07	0.000183679
cg15335768	-1.94325e-05	3.07002e-06	2.456e-10	--	chr2:217403269:A:G	chr2:217403269:A:G	chr2	218268053	OpenSea	DIRC3	Body	TRUE	NA	NA	0	1.29646e-07	0.000185263
cg00245850	-1.95364e-05	3.08652e-06	2.458e-10	--	chr8:142844080:A:C	chr8:142844080:A:C	chr8	143925513	OpenSea	GML	Body	TRUE	NA	NA	0	1.2966e-07	0.000185414
cg25714800	-1.32355e-05	2.0914e-06	2.475e-10	--	chr10:30705461:A:G	chr10:30705461:A:G	chr10	30990538	OpenSea	SVILP1	Body		NA	NA	0	1.30466e-07	0.000186697
cg02845204	1.13244e-05	1.78972e-06	2.492e-10	++	none	none	chr11	71259439	OpenSea	KRTAP5-9	TSS200	TRUE	NA	NA	1	1.3127e-07	0.000187979
cg11101345	-1.98391e-05	3.13593e-06	2.51e-10	--	chr2:159130295:T:C	chr2:159130295:T:C	chr2	159986646	OpenSea	TANC1;TANC1	Body;Body		NA	NA	0	1.32126e-07	0.000189337
cg05304815	-2.01547e-05	3.1863e-06	2.525e-10	--	none	none	chr8	65669140	OpenSea	CYP7B1	Body		NA	NA	0	1.32823e-07	0.000190468
cg14152730	-3.10393e-05	4.9073e-06	2.53e-10	--	chr6:65508078:T:C	chr6:65508078:T:C	chr6	66256950	OpenSea	EYS;EYS;EYS;EYS	5'UTR;5'UTR;5'UTR;5'UTR		NA	NA	0	1.32993e-07	0.000190845
cg00859434	-1.87012e-05	2.9574e-06	2.556e-10	--	none	none	chr3	17081344	OpenSea	PLCL2;PLCL2	Body;Body		NA	NA	0	1.34267e-07	0.000192807
cg03763868	1.01388e-05	1.60346e-06	2.564e-10	++	none	none	chr1	170662502	OpenSea	PRRX1;PRRX1	Body;Body		NA	NA	0	1.34593e-07	0.00019341
cg00417068	-1.80895e-05	2.86096e-06	2.568e-10	--	chr8:142835229:G:A	chr8:142835229:G:A	chr8	143926282	OpenSea	GML	Body		NA	NA	0	1.34709e-07	0.000193712
cg09057885	1.29376e-05	2.04649e-06	2.585e-10	++	chr21:45477300:C:T	chr21:45477300:C:T	chr21	46913886	S_Shore	COL18A1;COL18A1;COL18A1	Body;Body;Body	TRUE	NA	NA	0	1.35507e-07	0.000194994
cg08270236	-1.74965e-05	2.7679e-06	2.595e-10	--	chr4:159160984:GT:G	chr4:159160984:GT:G	chr4	160027432	S_Shore				NA	NA	0	1.35937e-07	0.000195749
cg27601554	1.0878e-05	1.72133e-06	2.623e-10	++	chr2:232235356:A:G	chr2:232235356:A:G	chr2	233734421	OpenSea	C2orf82	TSS1500		NA	NA	1	1.37308e-07	0.000197861
cg07745894	-1.25495e-05	1.98621e-06	2.645e-10	--	none	none	chr12	123360694	OpenSea	VPS37B	Body		NA	NA	0	1.38364e-07	0.00019952
cg17620798	-1.33012e-05	2.10602e-06	2.688e-10	--	none	none	chr18	21444805	OpenSea	LAMA3;LAMA3	Body;Body		NA	NA	0	1.40516e-07	0.000202764
cg21321372	-2.51302e-05	3.97933e-06	2.698e-10	--	chr4:140376484:TG:T	chr4:140376484:TG:T	chr4	141264456	OpenSea	SCOC;SCOC;SCOC;SCOC;SCOC	TSS200;5'UTR;TSS200;TSS200;TSS200	TRUE	NA	NA	1	1.40941e-07	0.000203518
cg26702246	1.01119e-05	1.60123e-06	2.7e-10	++	none	none	chr16	85063738	S_Shore	KIAA0513;KIAA0513;KIAA0513	5'UTR;5'UTR;5'UTR		NA	NA	0	1.40947e-07	0.000203669
cg16716798	1.77905e-05	2.81732e-06	2.707e-10	++	chr9:91852320:C:T	chr9:91852320:C:T	chr9	94616371	OpenSea	ROR2	Body		NA	NA	0	1.41215e-07	0.000204197
cg05820396	-1.34837e-05	2.1355e-06	2.718e-10	--	chr11:111185434:G:A	chr11:111185434:G:A	chr11	111055240	OpenSea			TRUE	NA	NA	0	1.41691e-07	0.000205027
cg01783894	2.92614e-05	4.63466e-06	2.726e-10	++	none	none	chr1	27858917	S_Shelf			TRUE	NA	NA	0	1.4201e-07	0.00020563
cg25428553	2.07287e-05	3.28333e-06	2.731e-10	++	chr2:104658952:T:C	chr2:104658952:T:C	chr2	105275706	Island			TRUE	NA	NA	0	1.42172e-07	0.000206008
cg00409987	8.98129e-06	1.42264e-06	2.735e-10	++	chr11:45925553:G:A	chr11:45925553:G:A	chr11	46340785	OpenSea	CREB3L1	Body		NA	NA	0	1.42282e-07	0.000206309
cg16977751	1.36252e-05	2.15846e-06	2.746e-10	++	chr22:28702588:C:G	chr22:28702588:C:G	chr22	29729347	OpenSea	AP1B1;AP1B1;SNORD125;AP1B1	Body;Body;TSS200;Body	TRUE	NA	NA	1	1.42756e-07	0.000207139
cg22232164	-1.75807e-05	2.78602e-06	2.785e-10	--	none	none	chr1	32610876	OpenSea	KPNA6	Body		NA	NA	0	1.44684e-07	0.000210081
cg22323744	-2.68949e-05	4.26226e-06	2.79e-10	--	chr5:76953431:T:C	chr5:76953431:T:C	chr5	76248711	N_Shore	CRHBP;CRHBP	5'UTR;1stExon		NA	NA	0	1.44844e-07	0.000210458
cg16992324	-2.14435e-05	3.39902e-06	2.814e-10	--	none	none	chr6	135945899	OpenSea	LINC00271	Body		NA	0.034247	0	1.45989e-07	0.000212268
cg05550145	-2.71149e-05	4.29831e-06	2.822e-10	--	chr10:71863238:C:A	chr10:71863238:C:A	chr10	73631213	OpenSea				NA	NA	0	1.46304e-07	0.000212872
cg20348196	-2.91687e-05	4.62502e-06	2.85e-10	--	chr6:32627079:GTTTTA:G	chr6:32627079:GTTTTA:G	chr6	32408284	OpenSea	HLA-DRA	Body	TRUE	NA	NA	0	1.47503e-07	0.000214984
cg04728789	-7.13738e-06	1.13172e-06	2.851e-10	--	none	none	chr22	38711154	N_Shore	CSNK1E;CSNK1E	5'UTR;5'UTR	TRUE	NA	NA	0	1.47503e-07	0.000215059
cg16055665	-9.03281e-06	1.43226e-06	2.851e-10	--	none	none	chr17	79534165	OpenSea	NPLOC4;NPLOC4;NPLOC4	TSS1500;Body;Body		NA	NA	1	1.47503e-07	0.000215059
cg24480540	-1.33838e-05	2.12254e-06	2.872e-10	--	none	none	chr2	39356161	OpenSea				NA	NA	0	1.48488e-07	0.000216644
cg25662857	1.19441e-05	1.89462e-06	2.897e-10	++	none	none	chr17	80275542	N_Shore	CD7	TSS200	TRUE	NA	NA	1	1.49678e-07	0.000218529
cg17442852	2.18198e-05	3.46123e-06	2.9e-10	++	chr17:1605059:TCCTGACTCACCA:T	chr17:1605059:TCCTGACTCACCA:T	chr17	1478889	Island	SLC43A2	3'UTR	TRUE	NA	NA	0	1.49679e-07	0.000218756
cg08521176	-1.79838e-05	2.85277e-06	2.901e-10	--	chr5:74851237:T:TCCTC	chr5:74851237:T:TCCTC	chr5	74147684	OpenSea	FAM169A;FAM169A	Body;5'UTR		NA	NA	0	1.49679e-07	0.000218831
cg00916310	-1.22713e-05	1.94699e-06	2.925e-10	--	chr10:3804294:T:C	chr10:3804294:T:C	chr10	3852447	OpenSea				NA	NA	0	1.50814e-07	0.000220642
cg04312927	-1.04578e-05	1.65931e-06	2.928e-10	--	none	none	chr12	57873880	S_Shelf	ARHGAP9;ARHGAP9	TSS1500;TSS1500		NA	NA	1	1.50866e-07	0.000220868
cg15822394	1.24583e-05	1.97751e-06	2.977e-10	++	none	none	chr19	17877733	Island	FCHO1;FCHO1;FCHO1;FCHO1	Body;Body;Body;Body	TRUE	NA	NA	0	1.53286e-07	0.000224564
cg04919456	-9.17117e-06	1.45589e-06	2.989e-10	--	none	none	chr1	204957765	OpenSea	NFASC;NFASC;NFASC;NFASC;NFASC;NFASC;NFASC;NFASC	ExonBnd;ExonBnd;ExonBnd;ExonBnd;Body;Body;Body;Body		NA	NA	0	1.53799e-07	0.000225469
cg08108224	-1.52861e-05	2.42705e-06	3.01e-10	--	none	none	chr6	57235407	OpenSea	PRIM2	Body	TRUE	NA	NA	0	1.54774e-07	0.000227053
cg16650073	1.00227e-05	1.59181e-06	3.046e-10	++	none	none	chr16	2089897	S_Shore	NTHL1	3'UTR	TRUE	NA	NA	0	1.56518e-07	0.000229769
cg07677157	-3.52682e-05	5.60463e-06	3.12e-10	--	none	none	chr12	66050928	OpenSea			TRUE	NA	NA	0	1.60212e-07	0.000235351
cg17695856	-1.65845e-05	2.63633e-06	3.159e-10	--	none	none	chr1	109855826	OpenSea	SORT1;SORT1	3'UTR;3'UTR		NA	NA	0	1.62104e-07	0.000238293
cg19523667	1.20976e-05	1.92322e-06	3.169e-10	++	chr7:44833378:G:A	chr7:44833378:G:A	chr7	44795780	OpenSea	ZMIZ2;ZMIZ2	TSS200;5'UTR	TRUE	NA	NA	1	1.62507e-07	0.000239047
cg08460026	-1.60106e-05	2.54649e-06	3.23e-10	--	chr2:203800092:C:T	chr2:203800092:C:T	chr2	204732474	OpenSea	CTLA4;CTLA4	TSS200;TSS200	TRUE	NA	NA	1	1.65522e-07	0.000243649
cg10628107	1.21671e-05	1.93558e-06	3.257e-10	++	none	none	chr16	626446	N_Shelf	PIGQ;PIGQ	Body;Body		NA	NA	0	1.66679e-07	0.000245685
cg22360016	1.82779e-05	2.90769e-06	3.257e-10	++	chr2:104659702:T:C	chr2:104659702:T:C	chr2	105276153	S_Shore			TRUE	NA	NA	0	1.66679e-07	0.000245685
cg01125548	1.13931e-05	1.81294e-06	3.293e-10	++	chr14:100678359:A:G	chr14:100678359:A:G	chr14	101143669	OpenSea				NA	NA	0	1.68395e-07	0.000248401
cg18899498	1.10336e-05	1.75576e-06	3.295e-10	++	none	none	chr15	40586020	S_Shelf	PLCB2;PLCB2;PLCB2	Body;Body;Body		NA	NA	0	1.68395e-07	0.000248552
cg14292619	-2.05538e-05	3.27141e-06	3.324e-10	--	chr12:75379684:G:A	chr12:75379684:G:A	chr12	75784617	N_Shore	GLIPR1L2	TSS1500	TRUE	NA	NA	1	1.69763e-07	0.000250739
cg04810928	-1.15735e-05	1.84243e-06	3.351e-10	--	none	none	chr20	47893534	N_Shore	ZNFX1;ZFAS1;ZFAS1;ZFAS1;ZFAS1	5'UTR;TSS1500;TSS1500;TSS1500;TSS1500		NA	NA	1	1.71026e-07	0.000252776
cg05697726	-2.5307e-06	4.02941e-07	3.373e-10	--	chr6:32845024:G:A	chr6:32845024:G:A	chr6	32812933	S_Shore	PSMB8;PSMB8	TSS1500;TSS1500	TRUE	NA	NA	1	1.72032e-07	0.000254436
cg13353474	-1.32508e-05	2.10984e-06	3.376e-10	--	chr7:141698907:A:G	chr7:141698907:A:G	chr7	141398852	N_Shelf	KIAA1147	Body		NA	0.013032	0	1.72069e-07	0.000254662
cg14907788	1.00818e-05	1.60537e-06	3.384e-10	++	none	none	chr19	2555976	Island	GNG7	5'UTR	TRUE	NA	NA	0	1.7236e-07	0.000255265
cg00875779	-1.4709e-05	2.34243e-06	3.399e-10	--	none	none	chr6	45401563	OpenSea	RUNX2;RUNX2;RUNX2	Body;Body;Body		NA	NA	0	1.73007e-07	0.000256397
cg11792779	-1.2549e-05	1.99861e-06	3.41e-10	--	none	none	chr6	156594727	OpenSea				NA	0.000385	0	1.7345e-07	0.000257227
cg13089335	-1.51205e-05	2.40849e-06	3.43e-10	--	chr1:167210461:G:GA	chr1:167210461:G:GA	chr1	167203243	OpenSea	POU2F1	5'UTR	TRUE	NA	0.016438	0	1.74283e-07	0.000258735
cg12729623	-2.05177e-05	3.26823e-06	3.431e-10	--	chr4:100895723:T:A	chr4:100895723:T:A	chr4	101816814	OpenSea				NA	NA	0	1.74283e-07	0.000258811
cg20532908	-1.7732e-05	2.82495e-06	3.453e-10	--	chr18:25107674:G:C	chr18:25107674:G:C	chr18	22720427	OpenSea	ZNF521;ZNF521	Body;Body		NA	NA	0	1.75283e-07	0.00026047
cg20014412	1.34032e-05	2.13537e-06	3.457e-10	++	chr1:25054894:C:G	chr1:25054894:C:G	chr1	25381898	OpenSea			TRUE	NA	NA	0	1.75368e-07	0.000260772
cg13260278	1.37768e-05	2.19518e-06	3.475e-10	++	chr10:119506123:T:C	chr10:119506123:T:C	chr10	121265587	OpenSea	RGS10;RGS10	Body;Body	TRUE	NA	NA	0	1.76145e-07	0.00026213
cg06636340	-9.16525e-06	1.46039e-06	3.477e-10	--	chr22:44773892:A:C	chr22:44773892:A:C	chr22	46005129	OpenSea				NA	NA	0	1.76145e-07	0.000262281
cg21640060	-1.50119e-05	2.39211e-06	3.483e-10	--	chr1:175520414:A:G	chr1:175520414:A:G	chr1	175489604	OpenSea	TNR	5'UTR		NA	NA	0	1.76331e-07	0.000262733
cg01529253	-1.53357e-05	2.4443e-06	3.518e-10	--	chr17:37765129:G:GT	chr17:37765129:G:GT	chr17	36125168	OpenSea				NA	NA	0	1.77983e-07	0.000265373
cg15961007	-1.56084e-05	2.48813e-06	3.539e-10	--	chr6:152620341:A:G	chr6:152620341:A:G	chr6	153023279	OpenSea	MYCT1	Body	TRUE	NA	NA	0	1.78926e-07	0.000266957
cg05283597	-2.21031e-05	3.52421e-06	3.569e-10	--	chr3:52791896:C:A	chr3:52791896:C:A	chr3	52812410	OpenSea	ITIH1;ITIH1	TSS200;Body	TRUE	NA	NA	1	1.80322e-07	0.00026922
cg25287071	-2.22876e-05	3.55452e-06	3.605e-10	--	chr1:226920957:G:A	chr1:226920957:G:A	chr1	226878419	OpenSea	ITPKB	Body	TRUE	NA	NA	0	1.82019e-07	0.000271936
cg15501255	1.3063e-05	2.08344e-06	3.613e-10	++	none	none	chr9	18330948	OpenSea				NA	NA	0	1.82229e-07	0.000272539
cg22145042	-2.1364e-05	3.40742e-06	3.614e-10	--	none	none	chr8	129840503	OpenSea				NA	NA	0	1.82229e-07	0.000272615
cg26970354	1.02743e-05	1.63875e-06	3.621e-10	++	chr5:59357324:G:C	chr5:59357324:G:C	chr5	58652891	OpenSea	PDE4D;PDE4D;PDE4D;PDE4D;PDE4D	TSS200;Body;Body;Body;Body		NA	NA	1	1.8246e-07	0.000273143
cg08353847	-2.01601e-05	3.21596e-06	3.639e-10	--	chr10:6926806:A:T	chr10:6926806:A:T	chr10	6968167	OpenSea				NA	0.036232	0	1.83245e-07	0.000274501
cg08200148	-1.54729e-05	2.46863e-06	3.662e-10	--	chr9:136112895:A:G	chr9:136112895:A:G	chr9	138999623	OpenSea				NA	NA	0	1.8428e-07	0.000276236
cg01978937	-1.41706e-05	2.261e-06	3.671e-10	--	chr20:2690689:C:T	chr20:2690689:C:T	chr20	2671574	N_Shore			TRUE	NA	NA	0	1.8461e-07	0.000276915
cg12202498	-9.538e-06	1.5219e-06	3.677e-10	--	none	none	chr3	15482605	OpenSea	EAF1	3'UTR		NA	NA	0	1.84788e-07	0.000277367
cg01985330	-2.1433e-05	3.4207e-06	3.712e-10	--	chr12:68236799:T:C	chr12:68236799:T:C	chr12	68630466	OpenSea				NA	NA	0	1.86423e-07	0.000280007
cg01324550	1.39684e-05	2.22952e-06	3.724e-10	++	none	none	chr17	46676099	S_Shore	LOC404266;LOC404266;LOC404266;LOC404266;HOXB6;LOC404266	Body;Body;Body;Body;5'UTR;Body	TRUE	NA	NA	0	1.86901e-07	0.000280912
cg00465247	2.39464e-05	3.82263e-06	3.743e-10	++	chr13:50129554:C:T	chr13:50129554:C:T	chr13	50703477	N_Shore			TRUE	NA	NA	0	1.8773e-07	0.000282346
cg12855906	-1.74832e-05	2.79108e-06	3.753e-10	--	chr21:42672493:A:G	chr21:42672493:A:G	chr21	44092508	S_Shelf	PDE9A;PDE9A;PDE9A;PDE9A;PDE9A;PDE9A;PDE9A;PDE9A;PDE9A;PDE9A;PDE9A;PDE9A;PDE9A;PDE9A;PDE9A;PDE9A;PDE9A;PDE9A;PDE9A;PDE9A	5'UTR;5'UTR;5'UTR;5'UTR;5'UTR;5'UTR;5'UTR;Body;Body;Body;Body;Body;Body;Body;Body;Body;Body;Body;Body;Body		NA	NA	0	1.88106e-07	0.0002831
cg25174412	-9.62338e-06	1.53637e-06	3.759e-10	--	none	none	chr12	105803653	OpenSea			TRUE	NA	NA	0	1.88282e-07	0.000283553
cg13933685	1.62629e-05	2.59645e-06	3.764e-10	++	none	none	chr2	237780791	OpenSea				NA	NA	0	1.88407e-07	0.00028393
cg16253064	1.60949e-05	2.57016e-06	3.795e-10	++	chr1:181146887:T:C	chr1:181146887:T:C	chr1	180945704	OpenSea	STX6;STX6	3'UTR;3'UTR		NA	NA	0	1.89833e-07	0.000286268
cg18510665	-1.7673e-05	2.82223e-06	3.799e-10	--	none	none	chr6	147605893	OpenSea	STXBP5;STXBP5	Body;Body		NA	NA	0	1.89907e-07	0.00028657
cg00971695	-1.65236e-05	2.63883e-06	3.808e-10	--	chr14:64652225:A:G	chr14:64652225:A:G	chr14	65169664	N_Shore			TRUE	NA	NA	0	1.90231e-07	0.000287249
cg15348679	-1.18607e-05	1.89427e-06	3.816e-10	--	chr21:45033217:C:G	chr21:45033217:C:G	chr21	45626491	S_Shelf			TRUE	NA	NA	0	1.90505e-07	0.000287852
cg17474973	-1.08949e-05	1.7402e-06	3.832e-10	--	chr17:78833833:G:GC	chr17:78833833:G:GC	chr17	76770898	OpenSea	CYTH1;CYTH1	Body;Body		NA	NA	0	1.91177e-07	0.000289059
cg08708644	-1.65064e-05	2.63695e-06	3.858e-10	--	chr5:43378715:T:C	chr5:43378715:T:C	chr5	43397467	S_Shore	CCL28;CCL28;CCL28;CCL28	TSS200;Body;Body;Body		NA	NA	1	1.92347e-07	0.000291021
cg14390322	1.57048e-05	2.50893e-06	3.861e-10	++	chr14:34211402:T:C	chr14:34211402:T:C	chr14	34600339	OpenSea				NA	NA	0	1.92369e-07	0.000291247
cg04970516	1.20621e-05	1.92709e-06	3.869e-10	++	none	none	chr1	204050713	OpenSea	SOX13	5'UTR		NA	NA	0	1.9264e-07	0.00029185
cg02552773	-1.98857e-05	3.17749e-06	3.892e-10	--	none	none	chr8	90486189	OpenSea				NA	NA	0	1.9358e-07	0.000293585
cg22442732	1.08464e-05	1.73313e-06	3.893e-10	++	chr2:74478108:C:G	chr2:74478108:C:G	chr2	74659711	N_Shelf	RTKN;RTKN;RTKN	Body;Body;Body	TRUE	NA	NA	0	1.9358e-07	0.000293661
cg06884805	-1.65176e-05	2.6396e-06	3.91e-10	--	chr11:13338198:A:T	chr11:13338198:A:T	chr11	13360096	OpenSea	ARNTL;ARNTL;ARNTL;ARNTL;ARNTL;ARNTL	5'UTR;5'UTR;5'UTR;5'UTR;5'UTR;5'UTR		NA	NA	0	1.94297e-07	0.000294943
cg09992085	-2.09089e-05	3.34159e-06	3.92e-10	--	chr19:41532073:A:C	chr19:41532073:A:C	chr19	41962334	OpenSea	PCAT19	Body		NA	NA	0	1.94666e-07	0.000295697
cg19576697	-1.29414e-05	2.0685e-06	3.939e-10	--	chr5:177410791:A:C	chr5:177410791:A:C	chr5	176837920	OpenSea	F12	TSS1500	TRUE	NA	NA	1	1.95481e-07	0.000297131
cg05836030	1.20612e-05	1.92784e-06	3.942e-10	++	chr4:8434559:C:T	chr4:8434559:C:T	chr4	8474861	OpenSea	TRMT44	Body		NA	NA	0	1.95501e-07	0.000297357
cg18082788	-2.17163e-05	3.47125e-06	3.948e-10	--	none	none	chr6	149806339	OpenSea	ZC3H12D	TSS200	TRUE	NA	NA	1	1.9567e-07	0.000297809
cg01907094	-2.56068e-05	4.09418e-06	3.99e-10	--	chr1:169697730:C:A	chr1:169697730:C:A	chr1	169677406	OpenSea	SELL;SELL	Body;Body		NA	NA	0	1.9761e-07	0.000300978
cg27652459	-1.53362e-05	2.45213e-06	3.994e-10	--	chr11:46453413:G:A	chr11:46453413:G:A	chr11	46709238	OpenSea	ARHGAP1	Body	TRUE	NA	NA	0	1.9761e-07	0.000301279
cg14445026	-1.14898e-05	1.83713e-06	3.995e-10	--	none	none	chr4	6856306	OpenSea	KIAA0232;KIAA0232	Body;Body		NA	NA	0	1.9761e-07	0.000301355
cg17595624	-1.19364e-05	1.90868e-06	4.008e-10	--	chr12:13105039:A:G	chr12:13105039:A:G	chr12	13246810	OpenSea	GSG1;GSG1;GSG1;GSG1;GSG1;GSG1;GSG1	Body;Body;Body;Body;Body;Body;Body		NA	NA	0	1.98123e-07	0.000302335
cg01154283	-1.75729e-05	2.81141e-06	4.09e-10	--	chr2:36390329:G:A	chr2:36390329:G:A	chr2	36603543	OpenSea	CRIM1	Body	TRUE	NA	NA	0	2.02044e-07	0.000308521
cg16651780	-1.99674e-05	3.19475e-06	4.103e-10	--	chr16:81004278:A:G	chr16:81004278:A:G	chr16	81037892	N_Shelf	C16orf61	5'UTR	TRUE	NA	0.028236	0	2.0252e-07	0.000309502
cg05200653	1.19663e-05	1.91461e-06	4.105e-10	++	chr6:89433451:G:T	chr6:89433451:G:T	chr6	90271887	OpenSea	ANKRD6;ANKRD6;ANKRD6;ANKRD6	TSS200;5'UTR;5'UTR;5'UTR		NA	NA	1	2.0252e-07	0.000309652
cg25197194	-2.61574e-05	4.18535e-06	4.111e-10	--	chr3:129185590:A:G	chr3:129185590:A:G	chr3	128758787	OpenSea	CCDC48	3'UTR	TRUE	NA	NA	0	2.02649e-07	0.000310105
cg11542649	-9.55002e-06	1.52808e-06	4.113e-10	--	none	none	chr1	157750941	OpenSea				NA	NA	0	2.02649e-07	0.000310256
cg09209250	1.60598e-05	2.56975e-06	4.116e-10	++	chr5:150068065:G:A	chr5:150068065:G:A	chr5	149466663	OpenSea	CSF1R;CSF1R;CSF1R	TSS1500;TSS1500;5'UTR		NA	NA	1	2.02665e-07	0.000310482
cg07768696	-1.0443e-05	1.6716e-06	4.175e-10	--	none	none	chr17	55676682	OpenSea	MSI2;MSI2	Body;Body		NA	NA	0	2.05436e-07	0.000314933
cg25129960	-2.2369e-05	3.58161e-06	4.224e-10	--	chr12:73777411:T:TTTG	chr12:73777411:T:TTTG	chr12	73815784	OpenSea				0.0105	NA	0	2.07711e-07	0.000318629
cg06895124	1.32611e-05	2.12355e-06	4.244e-10	++	none	none	chr8	141588750	OpenSea	EIF2C2;EIF2C2	Body;Body	TRUE	NA	NA	0	2.08559e-07	0.000320138
cg25715124	-1.43994e-05	2.30685e-06	4.319e-10	--	none	none	chr1	200276578	OpenSea				NA	NA	0	2.12106e-07	0.000325795
cg13573460	1.12207e-05	1.79782e-06	4.34e-10	++	chr3:13496579:C:G	chr3:13496579:C:G	chr3	13538181	OpenSea	HDAC11;HDAC11	Body;Body		NA	NA	0	2.12999e-07	0.000327379
cg25813942	-1.3191e-05	2.11396e-06	4.378e-10	--	chr18:2843339:C:T	chr18:2843339:C:T	chr18	2843518	N_Shelf			TRUE	NA	NA	0	2.14724e-07	0.000330246
cg26898353	-1.75654e-05	2.81521e-06	4.391e-10	--	none	none	chr14	96978924	OpenSea	PAPOLA;PAPOLA;PAPOLA;PAPOLA;PAPOLA;PAPOLA	5'UTR;Body;Body;Body;Body;5'UTR		NA	NA	0	2.15222e-07	0.000331226
cg21534537	1.19089e-05	1.90873e-06	4.399e-10	++	chr17:73059727:T:C	chr17:73059727:T:C	chr17	70974212	OpenSea	SLC39A11;SLC39A11	Body;Body		NA	0.010046	0	2.15474e-07	0.00033183
cg04523868	9.10763e-06	1.45991e-06	4.419e-10	++	none	none	chr11	64563983	OpenSea	MAP4K2	Body	TRUE	NA	NA	0	2.16313e-07	0.000333338
cg06413192	-1.64707e-05	2.64078e-06	4.459e-10	--	none	none	chr14	64029351	OpenSea				NA	NA	0	2.1813e-07	0.000336356
cg04416898	-1.11641e-05	1.79003e-06	4.466e-10	--	none	none	chr5	139040055	N_Shore	CXXC5	5'UTR	TRUE	0.013254	NA	0	2.1833e-07	0.000336884
cg05738655	-1.43378e-05	2.30051e-06	4.592e-10	--	chr2:113471466:GT:G	chr2:113471466:GT:G	chr2	114165406	OpenSea				NA	NA	0	2.24345e-07	0.000346388
cg23461488	-1.21055e-05	1.94239e-06	4.597e-10	--	chr2:41509788:A:G	chr2:41509788:A:G	chr2	41925803	S_Shore			TRUE	NA	NA	0	2.24444e-07	0.000346766
cg19103536	-1.52546e-05	2.44807e-06	4.626e-10	--	none	none	chr17	63397887	OpenSea			TRUE	NA	NA	0	2.25713e-07	0.000348953
cg05099863	1.08166e-05	1.73673e-06	4.721e-10	++	none	none	chr2	218937172	OpenSea	RUFY4;RUFY4	Body;Body		NA	NA	0	2.302e-07	0.000356119
cg21456939	-2.13493e-05	3.42835e-06	4.746e-10	--	chr1:217076993:G:A	chr1:217076993:G:A	chr1	217250400	OpenSea	ESRRG;ESRRG;ESRRG;ESRRG;ESRRG;ESRRG;ESRRG;ESRRG;ESRRG	TSS200;TSS200;5'UTR;5'UTR;5'UTR;5'UTR;5'UTR;5'UTR;5'UTR		NA	NA	1	2.31169e-07	0.000358005
cg07042301	9.75301e-06	1.56618e-06	4.747e-10	++	none	none	chr14	104338807	OpenSea				NA	NA	0	2.31169e-07	0.00035808
cg18325315	1.83309e-05	2.94411e-06	4.775e-10	++	none	none	chr7	73897230	S_Shelf	GTF2IRD1;GTF2IRD1	5'UTR;5'UTR	TRUE	NA	NA	0	2.32382e-07	0.000360193
cg14415981	-1.23927e-05	1.99043e-06	4.78e-10	--	chr16:12371420:G:C	chr16:12371420:G:C	chr16	11504834	OpenSea				NA	NA	0	2.32476e-07	0.00036057
cg17615115	-1.26746e-05	2.03575e-06	4.785e-10	--	none	none	chr17	60905352	OpenSea			TRUE	0.028793	NA	0	2.32569e-07	0.000360947
cg20149988	-2.43112e-05	3.90492e-06	4.791e-10	--	chr5:58305123:C:G	chr5:58305123:C:G	chr5	57569404	OpenSea				NA	NA	0	2.32711e-07	0.0003614
cg14891040	-1.25259e-05	2.01219e-06	4.816e-10	--	chr6:2815354:C:T	chr6:2815354:C:T	chr6	2819667	OpenSea				NA	NA	0	2.33774e-07	0.000363285
cg05912063	-7.83947e-06	1.2597e-06	4.868e-10	--	chr1:6132077:GC:G	chr1:6132077:GC:G	chr1	6419081	OpenSea	ACOT7;ACOT7;ACOT7;ACOT7	TSS200;Body;Body;Body		NA	NA	1	2.36147e-07	0.000367208
cg17501395	-1.6018e-05	2.57437e-06	4.905e-10	--	chr6:149490557:A:G	chr6:149490557:A:G	chr6	149806331	OpenSea	ZC3H12D	TSS200	TRUE	NA	NA	1	2.37788e-07	0.000369999
cg01340093	1.93106e-05	3.10377e-06	4.919e-10	++	chr5:123875969:T:G	chr5:123875969:T:G	chr5	123211651	OpenSea				NA	NA	0	2.38314e-07	0.000371055
cg16399664	-1.84469e-05	2.9651e-06	4.929e-10	--	chr12:112985618:T:G	chr12:112985618:T:G	chr12	113417284	OpenSea	OAS2;OAS2;OAS2	Body;Body;Body	TRUE	NA	NA	0	2.38645e-07	0.000371809
cg03459327	-9.45664e-06	1.52027e-06	4.96e-10	--	chr10:22672840:G:A	chr10:22672840:G:A	chr10	22961768	OpenSea	PIP4K2A	Body		0.040644	NA	0	2.39992e-07	0.000374148
cg17805294	1.07974e-05	1.736e-06	4.982e-10	++	chr18:46547262:T:C	chr18:46547262:T:C	chr18	43408770	OpenSea	SIGLEC15	Body		NA	NA	0	2.40902e-07	0.000375807
cg02264407	1.77715e-05	2.85743e-06	4.99e-10	++	chr13:75781087:T:G	chr13:75781087:T:G	chr13	76430665	OpenSea	LMO7;LMO7	Body;Body	TRUE	NA	NA	0	2.41134e-07	0.000376411
cg24363020	-1.43115e-05	2.30145e-06	5.02e-10	--	chr3:72657832:C:T	chr3:72657832:C:T	chr3	72706849	S_Shelf			TRUE	NA	NA	0	2.42429e-07	0.000378674
cg00093643	-2.07699e-05	3.34009e-06	5.024e-10	--	chr15:44308731:G:A	chr15:44308731:G:A	chr15	44579510	N_Shore	CASC4;CASC4	TSS1500;TSS1500	TRUE	NA	NA	1	2.42467e-07	0.000378975
cg20186396	1.14256e-05	1.83755e-06	5.04e-10	++	none	none	chr17	80275498	N_Shore	CD7	TSS200	TRUE	NA	NA	1	2.43083e-07	0.000380182
cg02421383	-8.82938e-06	1.42021e-06	5.069e-10	--	none	none	chr8	101442975	OpenSea				NA	NA	0	2.44326e-07	0.00038237
cg03530557	-1.08164e-05	1.73987e-06	5.075e-10	--	none	none	chr20	35447403	S_Shelf	SOGA1;SOGA1	Body;Body		NA	NA	0	2.44459e-07	0.000382822
cg10317026	-7.07018e-06	1.13731e-06	5.081e-10	--	none	none	chr1	155056636	N_Shore	EFNA3	Body	TRUE	NA	NA	0	2.44592e-07	0.000383275
cg09780809	-1.42364e-05	2.29043e-06	5.113e-10	--	none	none	chr3	194878096	OpenSea	XXYLT1;XXYLT1	Body;Body		NA	0.011285	0	2.45975e-07	0.000385689
cg24942683	-1.57689e-05	2.53744e-06	5.149e-10	--	none	none	chr13	77518644	OpenSea				NA	NA	0	2.47549e-07	0.000388405
cg00713549	-2.14723e-05	3.45562e-06	5.175e-10	--	none	none	chr7	41670492	OpenSea				NA	NA	0	2.48641e-07	0.000390366
cg09709426	-1.75823e-05	2.82988e-06	5.195e-10	--	none	none	chr3	45911521	OpenSea	LZTFL1;LZTFL1	5'UTR;Body		NA	NA	0	2.49443e-07	0.000391874
cg08810410	-1.07189e-05	1.72548e-06	5.227e-10	--	none	none	chr1	203300522	S_Shelf				NA	NA	0	2.5082e-07	0.000394288
cg26256358	1.23801e-05	1.99311e-06	5.25e-10	++	chr19:38148149:G:A	chr19:38148149:G:A	chr19	38537066	OpenSea	SIPA1L3	5'UTR		NA	NA	0	2.51763e-07	0.000396023
cg09230711	1.50546e-05	2.42375e-06	5.255e-10	++	chr1:225467965:T:C	chr1:225467965:T:C	chr1	225653241	OpenSea				NA	0.028646	0	2.51843e-07	0.0003964
cg25308120	-1.75925e-05	2.83246e-06	5.264e-10	--	chr10:110379939:AAT:A	chr10:110379939:AAT:A	chr10	112139793	OpenSea				NA	NA	0	2.52114e-07	0.000397079
cg08920838	1.48556e-05	2.39198e-06	5.279e-10	++	chr3:58579987:C:T	chr3:58579987:C:T	chr3	58175156	OpenSea				NA	NA	0	2.52672e-07	0.000398211
cg03507336	1.4684e-05	2.36467e-06	5.308e-10	++	chr11:1149830:T:G	chr11:1149830:T:G	chr11	1150298	OpenSea	MUC5AC	TSS1500		NA	NA	1	2.53899e-07	0.000400398
cg22968327	-1.90605e-05	3.07028e-06	5.364e-10	--	chr16:56719761:TA:T	chr16:56719761:TA:T	chr16	56823421	OpenSea	NUP93;NUP93;NUP93	Body;5'UTR;5'UTR		NA	NA	0	2.56415e-07	0.000404623
cg14667838	1.10054e-05	1.77281e-06	5.371e-10	++	none	none	chr19	10445908	Island	ICAM3	Body	TRUE	NA	NA	0	2.56587e-07	0.000405151
cg21808406	9.66623e-06	1.5574e-06	5.413e-10	++	none	none	chr17	7482475	N_Shelf	CD68;CD68	TSS1500;TSS1500	TRUE	NA	NA	1	2.5843e-07	0.000408319
cg13321166	8.89771e-06	1.43426e-06	5.515e-10	++	none	none	chr11	59824038	OpenSea	MS4A3;MS4A3;MS4A3	TSS200;TSS200;TSS200	TRUE	NA	NA	1	2.63133e-07	0.000416013
cg00343666	-1.41738e-05	2.28508e-06	5.548e-10	--	chr1:45355806:A:G	chr1:45355806:A:G	chr1	45821490	OpenSea	TESK2	Body		NA	NA	0	2.6454e-07	0.000418502
cg18922941	-2.09223e-05	3.37318e-06	5.556e-10	--	none	none	chr17	68030429	OpenSea				NA	NA	0	2.64754e-07	0.000419106
cg20893203	-8.2944e-06	1.33738e-06	5.575e-10	--	chr6:41532179:A:G	chr6:41532179:A:G	chr6	41499799	OpenSea			TRUE	NA	NA	0	2.65467e-07	0.000420539
cg27310486	9.08646e-06	1.4651e-06	5.578e-10	++	chr3:49147959:G:A	chr3:49147959:G:A	chr3	49200037	N_Shelf	CCDC71	3'UTR	TRUE	NA	NA	0	2.65467e-07	0.000420765
cg01654432	-2.20482e-05	3.55519e-06	5.586e-10	--	none	none	chr10	63235347	OpenSea	TMEM26-AS1	Body		NA	NA	0	2.6568e-07	0.000421369
cg19631651	-1.11489e-05	1.79783e-06	5.6e-10	--	chr3:55000218:T:A	chr3:55000218:T:A	chr3	55005522	OpenSea	CACNA2D3	Body	TRUE	NA	NA	0	2.66178e-07	0.000422425
cg25966016	-1.08383e-05	1.74803e-06	5.637e-10	--	chr10:132125556:T:G	chr10:132125556:T:G	chr10	134353618	S_Shelf	INPP5A	Body	TRUE	NA	NA	0	2.67768e-07	0.000425216
cg27527262	-1.86175e-05	3.00311e-06	5.667e-10	--	chr8:79388847:G:A	chr8:79388847:G:A	chr8	80781750	OpenSea	LOC101927040	Body		NA	NA	0	2.69024e-07	0.000427479
cg15472145	-1.56015e-05	2.51666e-06	5.672e-10	--	chr1:65498021:T:A	chr1:65498021:T:A	chr1	65294640	OpenSea	RAVER2	Body		NA	NA	0	2.69092e-07	0.000427856
cg04731861	-1.99902e-05	3.2251e-06	5.708e-10	--	chr2:218221140:G:C	chr2:218221140:G:C	chr2	219085781	S_Shelf	ARPC2;ARPC2	Body;Body	TRUE	NA	NA	0	2.7063e-07	0.000430572
cg12845950	-1.28888e-05	2.07969e-06	5.738e-10	--	none	none	chr20	23603873	OpenSea				NA	NA	0	2.71881e-07	0.000432835
cg24870729	-2.94386e-05	4.75034e-06	5.75e-10	--	chr1:61641349:G:A	chr1:61641349:G:A	chr1	62102363	OpenSea			TRUE	NA	NA	0	2.72279e-07	0.00043374
cg11192140	-2.34591e-05	3.78557e-06	5.755e-10	--	none	none	chr18	21320569	OpenSea	LAMA3;LAMA3;LAMA3;LAMA3	Body;Body;Body;Body		NA	NA	0	2.72344e-07	0.000434117
cg11469887	2.52318e-05	4.07178e-06	5.765e-10	++	chr1:9002078:CTCCATTG:C	chr1:9002078:CTCCATTG:C	chr1	9062256	OpenSea				NA	NA	0	2.72647e-07	0.000434871
cg02315187	1.11632e-05	1.8015e-06	5.77e-10	++	chr21:44897977:A:T	chr21:44897977:A:T	chr21	46317913	N_Shelf	ITGB2;ITGB2	Body;Body	TRUE	NA	NA	0	2.72712e-07	0.000435248
cg25839744	1.33666e-05	2.15734e-06	5.797e-10	++	chr20:50641609:C:T	chr20:50641609:C:T	chr20	49253648	OpenSea	FAM65C	TSS1500	TRUE	NA	0.046441	1	2.73817e-07	0.000437285
cg09979523	-1.14038e-05	1.84122e-06	5.881e-10	--	none	none	chr20	25071315	OpenSea				NA	NA	0	2.77484e-07	0.000443621
cg06205349	-1.7775e-05	2.86991e-06	5.882e-10	--	chr2:6781522:C:T	chr2:6781522:C:T	chr2	6921446	OpenSea				NA	0.01086	0	2.77484e-07	0.000443697
cg18668092	1.25692e-05	2.02965e-06	5.91e-10	++	chr20:50208190:C:T	chr20:50208190:C:T	chr20	48804024	N_Shelf	CEBPB-AS1	Body		NA	NA	0	2.78631e-07	0.000445809
cg01799671	-3.06052e-05	4.94302e-06	5.956e-10	--	chr16:81527991:G:C	chr16:81527991:G:C	chr16	81560752	OpenSea	CMIP;CMIP	Body;Body	TRUE	NA	NA	0	2.80624e-07	0.000449279
cg00301180	1.45888e-05	2.35704e-06	6.038e-10	++	chr17:76131007:C:T	chr17:76131007:C:T	chr17	74126498	OpenSea				NA	NA	0	2.84285e-07	0.000455464
cg01083910	-1.30912e-05	2.11514e-06	6.043e-10	--	none	none	chr2	47537713	OpenSea	LOC101927043;LOC101927043	Body;Body		NA	NA	0	2.84285e-07	0.000455842
cg14821257	-1.40096e-05	2.26353e-06	6.045e-10	--	chr15:50357164:C:T	chr15:50357164:C:T	chr15	50642820	N_Shelf	GABPB1;GABPB1;FLJ10038;GABPB1;GABPB1;GABPB1	5'UTR;5'UTR;Body;5'UTR;5'UTR;5'UTR	TRUE	NA	NA	0	2.84285e-07	0.000455992
cg07898252	1.07369e-05	1.735e-06	6.076e-10	++	chr19:17347657:C:G	chr19:17347657:C:G	chr19	17458126	OpenSea				NA	NA	0	2.85564e-07	0.000458331
cg00921266	1.90939e-05	3.08623e-06	6.14e-10	++	chr7:27098564:C:T	chr7:27098564:C:T	chr7	27153663	N_Shore	HOXA3;HOXA3;HOXA3	5'UTR;5'UTR;TSS200	TRUE	NA	NA	1	2.88393e-07	0.000463159
cg03950000	-9.3929e-06	1.51864e-06	6.207e-10	--	chr1:160647267:C:T	chr1:160647267:C:T	chr1	160617327	OpenSea	SLAMF1	TSS1500	TRUE	NA	NA	1	2.91358e-07	0.000468213
cg23396219	-1.0346e-05	1.67336e-06	6.3e-10	--	none	none	chr18	60088139	OpenSea				NA	NA	0	2.95497e-07	0.000475228
cg01450522	-1.3894e-05	2.24725e-06	6.303e-10	--	chr3:13429904:T:C	chr3:13429904:T:C	chr3	13465878	S_Shelf			TRUE	NA	NA	0	2.95497e-07	0.000475454
cg09827400	1.58745e-05	2.56779e-06	6.323e-10	++	chr3:194938343:C:A	chr3:194938343:C:A	chr3	194676597	OpenSea				NA	0.011729	0	2.9625e-07	0.000476963
cg14315430	1.54138e-05	2.49347e-06	6.343e-10	++	chr12:57522024:G:C	chr12:57522024:G:C	chr12	57915618	N_Shore	MBD6;DDIT3	TSS1500;TSS1500	TRUE	NA	NA	1	2.96915e-07	0.000478472
cg07328569	-1.52715e-05	2.47049e-06	6.346e-10	--	chr1:61717206:A:C	chr1:61717206:A:C	chr1	61524438	OpenSea				NA	NA	0	2.96915e-07	0.000478698
cg13353542	-1.12615e-05	1.8218e-06	6.349e-10	--	none	none	chr9	80826125	OpenSea				NA	0.031536	0	2.96915e-07	0.000478924
cg15728109	-1.0659e-05	1.72468e-06	6.4e-10	--	none	none	chr10	12375952	OpenSea				NA	NA	0	2.99115e-07	0.000482771
cg07405419	-1.26398e-05	2.04531e-06	6.415e-10	--	none	none	chr16	68451677	OpenSea	SMPD3	5'UTR		NA	NA	0	2.9963e-07	0.000483903
cg08343624	1.6655e-05	2.69519e-06	6.428e-10	++	chr17:81384195:A:G	chr17:81384195:A:G	chr17	79364211	N_Shelf				NA	NA	0	3.00052e-07	0.000484883
cg18385689	1.31349e-05	2.12564e-06	6.44e-10	++	chr1:225861044:CA:C	chr1:225861044:CA:C	chr1	226136936	OpenSea				NA	NA	0	3.00426e-07	0.000485789
cg21949194	-1.92123e-05	3.1093e-06	6.451e-10	--	chr2:39264396:T:C	chr2:39264396:T:C	chr2	39355435	S_Shelf			TRUE	NA	NA	0	3.00753e-07	0.000486618
cg05641932	1.08834e-05	1.76138e-06	6.455e-10	++	chr9:122219632:C:G	chr9:122219632:C:G	chr9	124984031	S_Shore	LHX6;LHX6;LHX6;LHX6;LHX6	TSS200;Body;Body;Body;Body		NA	NA	1	3.00754e-07	0.00048692
cg06874403	1.72742e-05	2.79589e-06	6.475e-10	++	chr10:21462682:C:T	chr10:21462682:C:T	chr10	21799047	Island			TRUE	NA	NA	0	3.01499e-07	0.000488429
cg17692798	-1.68543e-05	2.72828e-06	6.506e-10	--	chr20:53872666:A:G	chr20:53872666:A:G	chr20	52489234	OpenSea				NA	NA	0	3.02756e-07	0.000490767
cg27080917	-1.75852e-05	2.84679e-06	6.524e-10	--	none	none	chr12	11978350	OpenSea	ETV6;RNU6-19P	Body;Body		NA	NA	0	3.03406e-07	0.000492125
cg09015278	-1.00523e-05	1.62738e-06	6.532e-10	--	chr8:134546311:G:A	chr8:134546311:G:A	chr8	135698455	OpenSea	ZFAT;ZFAT;ZFAT;ZFAT;ZFAT;ZFAT;ZFAT	5'UTR;5'UTR;5'UTR;5'UTR;Body;Body;Body		NA	NA	0	3.03591e-07	0.000492728
cg11011354	-2.0224e-05	3.2743e-06	6.55e-10	--	none	none	chr7	26745413	OpenSea	SKAP2;SKAP2	Body;Body		NA	NA	0	3.0424e-07	0.000494086
cg26855431	1.23209e-05	1.99567e-06	6.665e-10	++	none	none	chr10	82462096	OpenSea				NA	NA	0	3.09391e-07	0.000502761
cg11026820	2.88344e-05	4.6707e-06	6.681e-10	++	chr9:127822752:T:C	chr9:127822752:T:C	chr9	130591047	OpenSea	ENG;ENG;ENG	Body;Body;5'UTR		NA	NA	0	3.09943e-07	0.000503968
cg07232465	-1.01208e-05	1.63952e-06	6.7e-10	--	none	none	chr11	59705801	OpenSea				NA	NA	0	3.10582e-07	0.000505401
cg09866565	9.31175e-06	1.50848e-06	6.703e-10	++	chr3:138122132:A:C	chr3:138122132:A:C	chr3	137844436	OpenSea	A4GNT	Body	TRUE	NA	NA	0	3.10582e-07	0.000505627
cg27397721	-1.28013e-05	2.07392e-06	6.721e-10	--	chr11:117053650:C:G	chr11:117053650:C:G	chr11	116954516	OpenSea	SIK3;SIK3;SIK3	Body;Body;5'UTR		NA	NA	0	3.11225e-07	0.000506985
cg24902842	-1.14207e-05	1.85062e-06	6.773e-10	--	chr3:49805192:A:G	chr3:49805192:A:G	chr3	49850507	OpenSea	UBA7	Body	TRUE	NA	NA	0	3.1344e-07	0.000510908
cg14730984	-1.04241e-05	1.68936e-06	6.809e-10	--	none	none	chr15	70713592	OpenSea				NA	NA	0	3.14905e-07	0.000513623
cg19155346	-1.55419e-05	2.5188e-06	6.813e-10	--	chr1:111511744:C:A	chr1:111511744:C:A	chr1	112054157	OpenSea	TMIGD3;TMIGD3	Body;Body		NA	NA	0	3.14905e-07	0.000513925
cg08904394	1.13571e-05	1.84122e-06	6.905e-10	++	chr11:64341736:G:C	chr11:64341736:G:C	chr11	64108902	N_Shore	CCDC88B	Body	TRUE	NA	NA	0	3.18962e-07	0.000520865
cg05209405	-1.94861e-05	3.15921e-06	6.915e-10	--	chr6:125833329:G:A	chr6:125833329:G:A	chr6	126140333	OpenSea	NCOA7;NCOA7-AS1;NCOA7;NCOA7;NCOA7;NCOA7	5'UTR;TSS1500;Body;Body;Body;Body		NA	NA	1	3.19228e-07	0.000521619
cg04488311	-1.65868e-05	2.68934e-06	6.932e-10	--	chr17:78276863:G:C	chr17:78276863:G:C	chr17	76730931	OpenSea	CYTH1;CYTH1	Body;Body		NA	NA	0	3.19817e-07	0.000522902
cg22003537	-1.59616e-05	2.58827e-06	6.963e-10	--	chr14:105042905:G:A	chr14:105042905:G:A	chr14	106363950	OpenSea				NA	0.038884	0	3.21051e-07	0.00052524
cg25702652	1.73456e-05	2.81278e-06	6.972e-10	++	none	none	chr2	164204628	N_Shore			TRUE	NA	NA	0	3.2127e-07	0.000525919
cg18264933	-1.49564e-05	2.42587e-06	7.032e-10	--	chr10:125610918:C:T	chr10:125610918:C:T	chr10	126407067	OpenSea	FAM53B	5'UTR		NA	NA	0	3.23626e-07	0.000530445
cg17622855	-5.93208e-06	9.62161e-07	7.032e-10	--	none	none	chr6	157982358	OpenSea	ZDHHC14;ZDHHC14	Body;Body	TRUE	NA	NA	0	3.23626e-07	0.000530445
cg26785499	1.1817e-05	1.91671e-06	7.036e-10	++	none	none	chr1	2820433	OpenSea			TRUE	NA	NA	0	3.23626e-07	0.000530747
cg14108837	-1.83486e-05	2.97631e-06	7.054e-10	--	none	none	chr1	240056781	OpenSea	CHRM3	5'UTR		0.025625	NA	0	3.24256e-07	0.000532104
cg10734102	-2.41905e-05	3.92443e-06	7.089e-10	--	none	none	chr2	225895015	OpenSea	DOCK10	Body		NA	NA	0	3.25667e-07	0.000534745
cg18137347	-2.75085e-05	4.46321e-06	7.121e-10	--	chr8:22441708:T:A	chr8:22441708:T:A	chr8	22300500	S_Shore	PPP3CC;PPP3CC;PPP3CC	Body;Body;Body		NA	NA	0	3.26938e-07	0.000537158
cg21279706	1.1056e-05	1.79409e-06	7.162e-10	++	none	none	chr3	128710636	N_Shore	KIAA1257	Body		NA	NA	0	3.2862e-07	0.000540251
cg03229491	-2.20783e-05	3.58276e-06	7.167e-10	--	chr9:115580925:T:C	chr9:115580925:T:C	chr9	117498026	OpenSea				NA	0.044618	0	3.28649e-07	0.000540628
cg01079345	-5.93058e-06	9.62413e-07	7.174e-10	--	chr7:138752969:C:T	chr7:138752969:C:T	chr7	138437551	OpenSea	ATP6V0A4;ATP6V0A4;ATP6V0A4	Body;Body;Body		NA	NA	0	3.28771e-07	0.000541156
cg11474748	-1.56164e-05	2.53517e-06	7.279e-10	--	none	none	chr13	40924734	OpenSea	LINC00598;LINC00598	Body;Body		NA	NA	0	3.3338e-07	0.000549077
cg09406842	-1.04831e-05	1.70197e-06	7.301e-10	--	none	none	chr1	46391593	OpenSea	MAST2	Body		NA	NA	0	3.34185e-07	0.000550736
cg17901584	-1.67858e-05	2.72527e-06	7.307e-10	--	none	none	chr1	55353706	S_Shore	DHCR24	TSS1500	TRUE	NA	NA	1	3.34256e-07	0.000551189
cg08101036	1.7381e-05	2.82205e-06	7.321e-10	++	chr7:27098564:C:T	chr7:27098564:C:T	chr7	27153655	N_Shore	HOXA3;HOXA3;HOXA3	5'UTR;5'UTR;TSS200	TRUE	NA	NA	1	3.34694e-07	0.000552245
cg04436755	1.41089e-05	2.29088e-06	7.333e-10	++	chr15:73928258:A:G	chr15:73928258:A:G	chr15	74218767	Island	LOXL1	TSS200	TRUE	NA	NA	1	3.35039e-07	0.00055315
cg04944125	-2.25193e-05	3.65695e-06	7.369e-10	--	chr2:105795302:AT:A	chr2:105795302:AT:A	chr2	106451609	OpenSea	NCK2;NCK2	5'UTR;5'UTR		NA	NA	0	3.3648e-07	0.000555866
cg14083015	-4.0053e-06	6.5045e-07	7.379e-10	--	chr6:25075530:A:G	chr6:25075530:A:G	chr6	25042090	OpenSea			TRUE	NA	NA	0	3.36733e-07	0.00055662
cg26200585	1.48302e-05	2.40952e-06	7.516e-10	++	chr19:40413751:C:T	chr19:40413751:C:T	chr19	40919245	OpenSea	PRX;PRX;PRX;PRX	1stExon;5'UTR;1stExon;5'UTR	TRUE	NA	NA	0	3.42778e-07	0.000566954
cg25557995	1.43116e-05	2.32606e-06	7.617e-10	++	chr12:2650543:T:C	chr12:2650543:T:C	chr12	2761091	OpenSea	CACNA1C;CACNA1C;CACNA1C;CACNA1C;CACNA1C;CACNA1C;CACNA1C;CACNA1C;CACNA1C;CACNA1C;CACNA1C;CACNA1C;CACNA1C;CACNA1C;CACNA1C;CACNA1C;CACNA1C;CACNA1C;CACNA1C;CACNA1C;CACNA1C;CACNA1C;CACNA1C	Body;Body;Body;Body;Body;Body;Body;Body;Body;Body;Body;Body;Body;Body;Body;Body;Body;Body;Body;Body;Body;Body;Body	TRUE	NA	NA	0	3.47174e-07	0.000574573
cg03552937	1.25238e-05	2.03567e-06	7.641e-10	++	chr7:44541392:T:C	chr7:44541392:T:C	chr7	44795713	OpenSea	ZMIZ2;ZMIZ2	TSS200;5'UTR	TRUE	NA	NA	1	3.47865e-07	0.000576384
cg04420294	-1.17374e-05	1.90785e-06	7.643e-10	--	chr7:130956871:A:C	chr7:130956871:A:C	chr7	130641745	OpenSea	LINC-PINT;LINC-PINT;LINC-PINT;LINC-PINT;LINC-PINT;LINC-PINT;LINC-PINT;LINC-PINT	Body;Body;Body;Body;Body;Body;Body;Body		NA	NA	0	3.47865e-07	0.000576534
cg04496782	-1.34322e-05	2.18335e-06	7.646e-10	--	chr3:31702741:C:T	chr3:31702741:C:T	chr3	31741190	OpenSea	OSBPL10;OSBPL10	Body;Body		NA	NA	0	3.47865e-07	0.000576761
cg10324998	1.14069e-05	1.85419e-06	7.653e-10	++	chr1:91938734:A:C	chr1:91938734:A:C	chr1	92338262	OpenSea	TGFBR3	5'UTR	TRUE	NA	NA	0	3.47974e-07	0.000577289
cg14869070	-1.78262e-05	2.8977e-06	7.659e-10	--	chr1:212162765:A:T	chr1:212162765:A:T	chr1	212336373	OpenSea				NA	NA	0	3.48037e-07	0.000577741
cg16523252	-1.17149e-05	1.90432e-06	7.664e-10	--	chr10:79085288:GC:G	chr10:79085288:GC:G	chr10	80845126	OpenSea	ZMIZ1	5'UTR		NA	NA	0	3.48054e-07	0.000578119
cg16097708	-1.20298e-05	1.95581e-06	7.707e-10	--	chr14:92729029:C:T	chr14:92729029:C:T	chr14	93195380	OpenSea	LGMN;LGMN	Body;Body		NA	NA	0	3.49797e-07	0.000581362
cg03618302	-1.43836e-05	2.33876e-06	7.744e-10	--	chr12:20424352:A:C	chr12:20424352:A:C	chr12	20576950	OpenSea	PDE3A	Body	TRUE	0.020128	NA	0	3.51265e-07	0.000584153
cg19588519	1.13474e-05	1.84515e-06	7.755e-10	++	chr10:124067986:A:C	chr10:124067986:A:C	chr10	125817817	S_Shore			TRUE	NA	NA	0	3.51552e-07	0.000584983
cg08005460	1.04541e-05	1.70011e-06	7.795e-10	++	chr17:39888831:G:A	chr17:39888831:G:A	chr17	38473382	N_Shore	RARA;RARA;RARA	TSS1500;5'UTR;TSS1500	TRUE	NA	NA	1	3.53153e-07	0.000588
cg27257822	9.4074e-06	1.53026e-06	7.867e-10	++	chr3:184576330:G:C	chr3:184576330:G:C	chr3	184292880	S_Shore	EPHB3	Body	TRUE	NA	NA	0	3.56201e-07	0.000593431
cg26021293	-1.2632e-05	2.05488e-06	7.881e-10	--	none	none	chr2	192711023	OpenSea	SDPR	Body		NA	NA	0	3.56621e-07	0.000594487
cg08351473	-1.77458e-05	2.88739e-06	7.947e-10	--	chr3:31592629:C:T	chr3:31592629:C:T	chr3	31606990	OpenSea	STT3B	Body		NA	NA	0	3.59392e-07	0.000599466
cg25390749	1.3224e-05	2.15182e-06	7.971e-10	++	chr16:87741098:C:G	chr16:87741098:C:G	chr16	87781404	OpenSea	KLHDC4;KLHDC4;KLHDC4	Body;Body;Body		NA	NA	0	3.60261e-07	0.000601276
cg11368628	-1.06782e-05	1.73761e-06	7.979e-10	--	none	none	chr11	1856183	OpenSea	SYT8	Body	TRUE	NA	0.0101	0	3.60407e-07	0.00060188
cg09057405	1.04492e-05	1.70042e-06	7.991e-10	++	chr14:23697279:C:A	chr14:23697279:C:A	chr14	24820950	OpenSea				NA	NA	0	3.60733e-07	0.000602785
cg23680451	1.4501e-05	2.35999e-06	8.021e-10	++	none	none	chr10	3823790	Island	KLF6;KLF6;KLF6;KLF6	Body;Body;Body;Body	TRUE	NA	NA	0	3.61871e-07	0.000605048
cg12141483	-9.47683e-06	1.54247e-06	8.051e-10	--	none	none	chr4	103609154	OpenSea	MANBA	Body		NA	NA	0	3.63007e-07	0.000607311
cg19125393	-1.03952e-05	1.69202e-06	8.062e-10	--	none	none	chr1	182355204	OpenSea	GLUL;GLUL;GLUL	Body;Body;Body		NA	NA	0	3.63286e-07	0.000608141
cg25703604	-2.11012e-05	3.4347e-06	8.07e-10	--	chr1:111513794:C:T	chr1:111513794:C:T	chr1	112056275	N_Shore	TMIGD3;TMIGD3	Body;Body		NA	NA	0	3.63429e-07	0.000608744
cg11258947	-1.56904e-05	2.5542e-06	8.1e-10	--	none	none	chr3	31199029	OpenSea				NA	NA	0	3.64563e-07	0.000611007
cg11769995	-1.29611e-05	2.11005e-06	8.12e-10	--	chr16:68287933:C:G	chr16:68287933:C:G	chr16	68321730	OpenSea	SLC7A6;SLC7A6	Body;Body		NA	NA	0	3.65245e-07	0.000612516
cg16602871	-1.02666e-05	1.67144e-06	8.129e-10	--	none	none	chr18	13613748	OpenSea	LDLRAD4;LDLRAD4;LDLRAD4;LDLRAD4;LDLRAD4	5'UTR;Body;Body;Body;Body		NA	NA	0	3.65432e-07	0.000613195
cg11860434	-1.03081e-05	1.67848e-06	8.183e-10	--	chr7:102390590:T:G	chr7:102390590:T:G	chr7	102067440	OpenSea			TRUE	NA	NA	0	3.6764e-07	0.000617268
cg06633438	3.04562e-05	4.95935e-06	8.192e-10	++	none	none	chr19	6272158	Island	MLLT1	Body	TRUE	NA	NA	0	3.67826e-07	0.000617947
cg26955215	-1.18077e-05	1.92284e-06	8.213e-10	--	none	none	chr6	112314248	OpenSea				NA	0.033699	0	3.68549e-07	0.000619531
cg13938909	-2.92354e-05	4.76109e-06	8.227e-10	--	chr1:89407629:C:T	chr1:89407629:C:T	chr1	89873226	OpenSea	LOC400759	TSS200	TRUE	NA	NA	1	3.68958e-07	0.000620587
cg26338105	-1.4988e-05	2.441e-06	8.246e-10	--	chr12:15690277:T:C	chr12:15690277:T:C	chr12	15843089	OpenSea	EPS8	5'UTR		NA	NA	0	3.6959e-07	0.000622021
cg23385718	1.15534e-05	1.88188e-06	8.288e-10	++	chr7:18089178:A:T	chr7:18089178:A:T	chr7	18127029	S_Shore			TRUE	NA	NA	0	3.71252e-07	0.000625189
cg10819358	1.0408e-05	1.69546e-06	8.318e-10	++	chr5:148897153:A:G	chr5:148897153:A:G	chr5	148260303	OpenSea				NA	NA	0	3.72375e-07	0.000627452
cg07361315	-1.7275e-05	2.81415e-06	8.324e-10	--	none	none	chr14	95715565	OpenSea	CLMN	Body		NA	NA	0	3.72422e-07	0.000627904
cg23884812	-9.76474e-06	1.59079e-06	8.341e-10	--	chr6:156131417:A:G	chr6:156131417:A:G	chr6	156452469	OpenSea				NA	NA	0	3.72962e-07	0.000629187
cg04148839	-1.35422e-05	2.20712e-06	8.48e-10	--	chr1:101382941:C:T	chr1:101382941:C:T	chr1	101845787	OpenSea				NA	NA	0	3.78953e-07	0.000639672
cg14085262	9.84445e-06	1.60469e-06	8.526e-10	++	chr1:203186870:G:A	chr1:203186870:G:A	chr1	203155938	OpenSea	CHI3L1	TSS200	TRUE	NA	NA	1	3.80783e-07	0.000643142
cg17902887	8.72141e-06	1.42169e-06	8.54e-10	++	chr20:50594098:G:A	chr20:50594098:G:A	chr20	49118682	OpenSea				NA	NA	0	3.81182e-07	0.000644198
cg15357070	9.81009e-06	1.59921e-06	8.551e-10	++	chr10:26642800:A:G	chr10:26642800:A:G	chr10	26936980	OpenSea	LINC00202-2	Body		NA	NA	0	3.81447e-07	0.000645028
cg09438864	1.20287e-05	1.96175e-06	8.7e-10	++	chr17:62313072:G:A	chr17:62313072:G:A	chr17	60695140	OpenSea				NA	NA	0	3.87725e-07	0.000656267
cg12362077	-1.12528e-05	1.83522e-06	8.702e-10	--	chr20:2099352:CAGTACTAGA:C	chr20:2099352:CAGTACTAGA:C	chr20	2081907	N_Shore	STK35	TSS1500	TRUE	NA	NA	1	3.87725e-07	0.000656418
cg05160449	-1.87374e-05	3.05714e-06	8.839e-10	--	none	none	chr21	43580161	OpenSea				NA	NA	0	3.93596e-07	0.000666752
cg02493986	1.15526e-05	1.8851e-06	8.878e-10	++	chr9:136049137:G:C	chr9:136049137:G:C	chr9	138940949	N_Shore	NACC2	Body	TRUE	NA	0.018679	0	3.951e-07	0.000669694
cg26460720	1.18558e-05	1.93484e-06	8.926e-10	++	chr20:58689822:AAC:A	chr20:58689822:AAC:A	chr20	57264051	N_Shelf	NPEPL1;NPEPL1;STX16-NPEPL1	TSS200;TSS200;Body		NA	NA	1	3.97002e-07	0.000673315
cg14264182	-1.32832e-05	2.16809e-06	8.972e-10	--	chr21:35513619:A:G	chr21:35513619:A:G	chr21	36958638	OpenSea				NA	NA	0	3.98813e-07	0.000676785
cg22195238	1.04688e-05	1.70882e-06	8.993e-10	++	chr12:113957637:T:C	chr12:113957637:T:C	chr12	114296830	OpenSea	RBM19;RBM19;RBM19	Body;Body;Body		NA	0.013901	0	3.99511e-07	0.000678369
cg24402518	-5.43602e-06	8.87437e-07	9.039e-10	--	none	none	chr10	98455236	OpenSea	PIK3AP1	Body		NA	NA	0	4.01318e-07	0.000681839
cg05894462	1.47332e-05	2.40553e-06	9.084e-10	++	chr7:157660312:C:T	chr7:157660312:C:T	chr7	157461125	OpenSea	PTPRN2;PTPRN2;PTPRN2	Body;Body;Body	TRUE	NA	NA	0	4.03078e-07	0.000685233
cg17605100	1.06582e-05	1.7405e-06	9.146e-10	++	chr3:12741577:G:A	chr3:12741577:G:A	chr3	12782862	OpenSea	TMEM40;TMEM40;TMEM40;TMEM40	Body;Body;Body;Body		NA	NA	0	4.05591e-07	0.00068991
cg05577344	1.88121e-05	3.07307e-06	9.264e-10	++	none	none	chr2	74775637	N_Shore	DOK1;LOXL3;LOXL3;LOXL3	TSS1500;Body;Body;5'UTR		0.019213	NA	1	4.10582e-07	0.000698811
cg12797990	-1.01661e-05	1.66078e-06	9.28e-10	--	chr21:34552672:TA:T	chr21:34552672:TA:T	chr21	35925753	OpenSea	RCAN1;RCAN1;RCAN1	Body;Body;5'UTR		NA	NA	0	4.10833e-07	0.000700018
cg25586410	-2.40673e-05	3.93177e-06	9.285e-10	--	chr2:174486532:C:T	chr2:174486532:C:T	chr2	175350621	N_Shore	GPR155;GPR155	5'UTR;5'UTR	TRUE	NA	NA	0	4.10833e-07	0.000700395
cg26170516	-1.02614e-05	1.67636e-06	9.286e-10	--	chr13:106761149:T:A	chr13:106761149:T:A	chr13	107405774	OpenSea				NA	NA	0	4.10833e-07	0.000700471
cg24024661	-1.8814e-05	3.07384e-06	9.317e-10	--	none	none	chr19	1074425	N_Shore	HMHA1	Body	TRUE	NA	NA	0	4.11963e-07	0.000702809
cg05540242	-1.33162e-05	2.17581e-06	9.352e-10	--	none	none	chr5	126347733	OpenSea	2022-03-03	5'UTR		NA	NA	0	4.13269e-07	0.000705449
cg21994143	-1.12986e-05	1.84626e-06	9.376e-10	--	chr1:25022166:G:A	chr1:25022166:G:A	chr1	25319308	OpenSea				NA	NA	0	4.14087e-07	0.00070726
cg03556458	1.06339e-05	1.73834e-06	9.52e-10	++	none	none	chr5	135387559	OpenSea	TGFBI	Body		NA	NA	0	4.202e-07	0.000718122
cg07566304	-1.61948e-05	2.64759e-06	9.546e-10	--	chr9:125190467:T:C	chr9:125190467:T:C	chr9	127883570	OpenSea	SCAI;SCAI	Body;Body		NA	NA	0	4.21101e-07	0.000720083
cg03938777	8.26017e-06	1.35051e-06	9.575e-10	++	chr12:104120581:G:A	chr12:104120581:G:A	chr12	104439124	OpenSea	GLT8D2	5'UTR		NA	NA	0	4.22134e-07	0.000722271
cg00889363	1.44007e-05	2.35451e-06	9.582e-10	++	chr2:205383363:C:A	chr2:205383363:C:A	chr2	206255841	OpenSea	PARD3B;PARD3B;PARD3B	Body;Body;Body	TRUE	NA	NA	0	4.22196e-07	0.000722799
cg09247358	-9.37496e-06	1.5332e-06	9.678e-10	--	none	none	chr6	157469898	OpenSea	ARID1B;ARID1B	Body;Body		NA	NA	0	4.26177e-07	0.000730041
cg17295699	-1.95027e-05	3.1899e-06	9.723e-10	--	none	none	chr6	15474332	OpenSea	JARID2;JARID2	Body;Body		NA	NA	0	4.27908e-07	0.000733435
cg14097472	-5.47508e-06	8.95662e-07	9.785e-10	--	none	none	chr1	173159897	OpenSea	TNFSF4;TNFSF4	Body;Body		NA	NA	0	4.30386e-07	0.000738112
cg09600108	-9.36424e-06	1.53215e-06	9.849e-10	--	chr11:60499036:T:G	chr11:60499036:T:G	chr11	60266519	OpenSea	MS4A12;MS4A12	Body;Body		NA	NA	0	4.32948e-07	0.00074294
cg14931905	1.23971e-05	2.0287e-06	9.91e-10	++	chr12:168820:C:G	chr12:168820:C:G	chr12	277782	OpenSea	IQSEC3;IQSEC3	Body;Body		NA	NA	0	4.35376e-07	0.000747541
cg10166148	1.06025e-05	1.73516e-06	9.939e-10	++	chr14:100669462:C:T	chr14:100669462:C:T	chr14	101135590	OpenSea	LINC00523	Body		NA	NA	0	4.36396e-07	0.000749729
cg04399598	-1.7353e-05	2.84041e-06	1.001e-09	--	chr21:42530328:G:A	chr21:42530328:G:A	chr21	43956068	OpenSea	SLC37A1	Body		NA	NA	0	4.39258e-07	0.000755084
cg07585658	1.11635e-05	1.82738e-06	1.002e-09	++	none	none	chr1	24120389	S_Shelf	LYPLA2	Body		NA	NA	0	4.39441e-07	0.000755839
cg17436420	-2.43288e-05	3.98304e-06	1.008e-09	--	chr2:127649372:A:C	chr2:127649372:A:C	chr2	128406856	N_Shelf	GPR17;GPR17;GPR17;GPR17;LIMS2;LIMS2;LIMS2;LIMS2;LIMS2	5'UTR;5'UTR;5'UTR;5'UTR;TSS1500;Body;Body;Body;Body		NA	NA	1	4.41559e-07	0.000760365
cg20400592	1.51407e-05	2.47879e-06	1.008e-09	++	chr13:50844669:C:T	chr13:50844669:C:T	chr13	51418041	Island	DLEU7	TSS200	TRUE	NA	0.023872	1	4.41559e-07	0.000760365
cg22695480	-1.58205e-05	2.5902e-06	1.01e-09	--	chr3:30779353:G:A	chr3:30779353:G:A	chr3	30820620	OpenSea	GADL1	Body		NA	NA	0	4.42178e-07	0.000761873
cg12321810	1.00145e-05	1.6398e-06	1.014e-09	++	none	none	chr5	32099940	OpenSea	PDZD2	Body		NA	NA	0	4.43672e-07	0.000764891
cg02445074	-2.0307e-05	3.32551e-06	1.019e-09	--	chr3:197018023:C:T	chr3:197018023:C:T	chr3	196291115	OpenSea	WDR53	5'UTR		NA	NA	0	4.45601e-07	0.000768662
cg01797501	-2.21942e-05	3.63471e-06	1.02e-09	--	chr12:65293975:A:G	chr12:65293975:A:G	chr12	65671924	N_Shore	MSRB3;MSRB3;MSRB3;MSRB3	TSS1500;TSS1500;TSS1500;TSS1500		NA	NA	1	4.4578e-07	0.000769417
cg23809124	-1.28161e-05	2.09946e-06	1.032e-09	--	none	none	chr3	37717578	OpenSea	ITGA9	Body		NA	NA	0	4.50763e-07	0.000778469
cg19644580	-9.71707e-06	1.59192e-06	1.034e-09	--	chr21:17787488:T:TG	chr21:17787488:T:TG	chr21	19166676	OpenSea	C21orf91;C21orf91;C21orf91	Body;Body;Body		NA	NA	0	4.51376e-07	0.000779977
cg02359807	-1.07944e-05	1.76875e-06	1.042e-09	--	chr19:2625241:A:T	chr19:2625241:A:T	chr19	2628032	OpenSea	GNG7	5'UTR		NA	NA	0	4.54342e-07	0.000786012
cg07330123	1.46542e-05	2.40119e-06	1.042e-09	++	chr16:2252530:T:C	chr16:2252530:T:C	chr16	3005479	OpenSea				NA	NA	0	4.54342e-07	0.000786012
cg15581537	-1.98317e-05	3.24973e-06	1.044e-09	--	chr7:23289738:G:T	chr7:23289738:G:T	chr7	23375935	OpenSea	IGF2BP3	Body		NA	NA	0	4.54951e-07	0.000787521
cg12338887	-1.64527e-05	2.69609e-06	1.045e-09	--	none	none	chr6	106542466	OpenSea	PRDM1	Body		NA	NA	0	4.55124e-07	0.000788275
cg15128785	-2.64988e-05	4.34276e-06	1.049e-09	--	chr22:41756984:A:C	chr22:41756984:A:C	chr22	42230879	S_Shore	SREBF2;SREBF2	Body;Body		NA	NA	0	4.56603e-07	0.000791292
cg24111241	-2.4126e-05	3.95695e-06	1.08e-09	--	none	none	chr14	106360374	OpenSea				NA	NA	0	4.69825e-07	0.000814676
cg19265972	7.05019e-06	1.15641e-06	1.083e-09	++	chr17:7176997:C:T	chr17:7176997:C:T	chr17	7080409	S_Shelf	ASGR1	Body	TRUE	NA	NA	0	4.70858e-07	0.000816939
cg20913344	1.15412e-05	1.8934e-06	1.091e-09	++	none	none	chr7	100453278	S_Shelf	SLC12A9;SLC12A9;SLC12A9	Body;Body;Body		NA	NA	0	4.74063e-07	0.000822974
cg12806049	-1.643e-05	2.6955e-06	1.092e-09	--	none	none	chr14	51208379	OpenSea	NIN;NIN;NIN;NIN	Body;Body;Body;Body		NA	NA	0	4.74225e-07	0.000823728
cg10501360	-1.18103e-05	1.93802e-06	1.101e-09	--	chr10:48469139:G:C	chr10:48469139:G:C	chr10	49671665	N_Shelf	ARHGAP22	Body	TRUE	NA	NA	0	4.77858e-07	0.000830517
cg08829107	1.78916e-05	2.93597e-06	1.102e-09	++	chr10:3452845:T:C	chr10:3452845:T:C	chr10	3520065	OpenSea	LOC105376360	Body		NA	NA	0	4.78017e-07	0.000831272
cg22016731	-9.06342e-06	1.48739e-06	1.105e-09	--	none	none	chr1	40311142	OpenSea	TRIT1	Body	TRUE	NA	NA	0	4.79043e-07	0.000833535
cg14136535	-8.58054e-06	1.4082e-06	1.106e-09	--	chr11:61429516:G:T	chr11:61429516:G:T	chr11	61159083	N_Shore	TMEM216;TMEM216;TMEM216	TSS1500;TSS1500;TSS1500		NA	NA	1	4.79201e-07	0.000834289
cg02097014	7.58808e-06	1.24534e-06	1.107e-09	++	chr1:203189101:C:T	chr1:203189101:C:T	chr1	203156374	OpenSea	CHI3L1	TSS1500	TRUE	NA	NA	1	4.79359e-07	0.000835043
cg08190378	-1.17876e-05	1.93461e-06	1.108e-09	--	none	none	chr11	60545326	OpenSea				NA	NA	0	4.79517e-07	0.000835798
cg26501313	1.30769e-05	2.14624e-06	1.109e-09	++	chr19:35142332:G:A	chr19:35142332:G:A	chr19	35630425	N_Shore	FXYD1;FXYD1;FXYD1;FXYD1;FXYD1	5'UTR;5'UTR;TSS200;1stExon;5'UTR		NA	0.013901	1	4.79674e-07	0.000836552
cg24495383	1.15873e-05	1.90187e-06	1.111e-09	++	chr11:66240033:C:T	chr11:66240033:C:T	chr11	66007559	OpenSea	PACS1	Body		NA	NA	0	4.80264e-07	0.000838061
cg07250315	-1.62674e-05	2.67024e-06	1.114e-09	--	chr2:112823054:G:T	chr2:112823054:G:T	chr2	113592034	OpenSea	IL1B	Body		NA	NA	0	4.81285e-07	0.000840324
cg13315706	1.04923e-05	1.72234e-06	1.116e-09	++	chr21:44920928:A:G	chr21:44920928:A:G	chr21	46341054	OpenSea	ITGB2;ITGB2	TSS200;5'UTR	TRUE	NA	NA	1	4.81873e-07	0.000841832
cg03883939	1.60289e-05	2.63147e-06	1.12e-09	++	chr3:49762779:CT:C	chr3:49762779:CT:C	chr3	49754876	N_Shore	AMIGO3;AMIGO3;RNF123	3'UTR;1stExon;Body		NA	NA	0	4.83324e-07	0.00084485
cg00154107	-1.48506e-05	2.43808e-06	1.121e-09	--	chr7:7970755:G:A	chr7:7970755:G:A	chr7	8010695	S_Shore	GLCCI1	Body		NA	NA	0	4.83479e-07	0.000845604
cg16323245	-2.13938e-05	3.51241e-06	1.123e-09	--	chr3:114618839:G:A	chr3:114618839:G:A	chr3	114622118	OpenSea	ZBTB20;ZBTB20	5'UTR;5'UTR	TRUE	NA	NA	0	4.83788e-07	0.000847113
cg21926626	-2.31836e-05	3.80628e-06	1.123e-09	--	chr8:142375127:A:G	chr8:142375127:A:G	chr8	143382226	S_Shelf	TSNARE1	Body	TRUE	NA	NA	0	4.83788e-07	0.000847113
cg20705168	1.04676e-05	1.71874e-06	1.127e-09	++	chr2:15698527:A:C	chr2:15698527:A:C	chr2	15834519	OpenSea	LOC101926966	Body		NA	NA	0	4.85234e-07	0.00085013
cg27585916	-9.60088e-06	1.57652e-06	1.13e-09	--	none	none	chr6	91108049	OpenSea				NA	NA	0	4.86248e-07	0.000852393
cg13098738	-1.1745e-05	1.92892e-06	1.137e-09	--	chr6:15207442:G:C	chr6:15207442:G:C	chr6	15286332	OpenSea	JARID2;JARID2	Body;5'UTR		NA	NA	0	4.88981e-07	0.000857673
cg00814985	1.73131e-05	2.84367e-06	1.141e-09	++	chr13:114035707:C:T	chr13:114035707:C:T	chr13	114801132	N_Shelf	RASA3	Body	TRUE	NA	NA	0	4.90422e-07	0.000860691
cg07310873	-1.73651e-05	2.85261e-06	1.147e-09	--	chr20:46575627:A:G	chr20:46575627:A:G	chr20	45197562	OpenSea	SLC13A3;SLC13A3;SLC13A3;SLC13A3;SLC13A3	Body;Body;Body;Body;Body		NA	NA	0	4.9272e-07	0.000865217
cg12959966	-2.24646e-05	3.69048e-06	1.149e-09	--	chr3:56703772:C:T	chr3:56703772:C:T	chr3	56759314	OpenSea				NA	NA	0	4.93298e-07	0.000866725
cg22180580	9.68827e-06	1.5917e-06	1.152e-09	++	chr6:138546964:C:T	chr6:138546964:C:T	chr6	138867046	OpenSea	NHSL1	Body	TRUE	NA	NA	0	4.94305e-07	0.000868988
cg06051311	-1.48743e-05	2.44479e-06	1.172e-09	--	chr6:30163346:T:G	chr6:30163346:T:G	chr6	30131001	OpenSea	TRIM15;TRIM15	5'UTR;1stExon	TRUE	NA	NA	0	5.02315e-07	0.000884075
cg13150925	2.1612e-05	3.55222e-06	1.172e-09	++	chr12:124051265:C:T	chr12:124051265:C:T	chr12	124529439	OpenSea			TRUE	0.016507	NA	0	5.02315e-07	0.000884075
cg18257193	1.06166e-05	1.74517e-06	1.176e-09	++	none	none	chr12	106699438	S_Shelf	TCP11L2;TCP11L2	5'UTR;5'UTR		NA	0.012153	0	5.03743e-07	0.000887092
cg06995479	-1.87944e-05	3.08975e-06	1.181e-09	--	chr16:19740584:C:T	chr16:19740584:C:T	chr16	19708018	OpenSea	C16orf62;C16orf62	Body;Body		NA	NA	0	5.05311e-07	0.000890864
cg07958818	-1.09282e-05	1.79658e-06	1.181e-09	--	none	none	chr1	19767194	OpenSea	CAPZB;CAPZB;CAPZB;CAPZB	Body;Body;Body;Body		NA	NA	0	5.05311e-07	0.000890864
cg19100778	-1.92896e-05	3.17126e-06	1.182e-09	--	chr11:116841258:C:T	chr11:116841258:C:T	chr11	116873738	OpenSea	SIK3;SIK3;SIK3	Body;Body;5'UTR		NA	NA	0	5.05452e-07	0.000891618
cg00621943	8.7389e-06	1.43673e-06	1.183e-09	++	chr6:31668190:A:C	chr6:31668190:A:C	chr6	31646236	N_Shelf	LY6G5C	Body	TRUE	NA	NA	0	5.05593e-07	0.000892372
cg03274699	-1.55411e-05	2.55515e-06	1.185e-09	--	none	none	chr9	19186421	OpenSea				NA	NA	0	5.06161e-07	0.000893881
cg04204452	9.45614e-06	1.55486e-06	1.189e-09	++	none	none	chr17	1479213	Island	SLC43A2	Body	TRUE	NA	NA	0	5.07583e-07	0.000896898
cg12875254	1.20435e-05	1.98032e-06	1.19e-09	++	chr7:74569009:G:A	chr7:74569009:G:A	chr7	73983589	OpenSea	GTF2IRD1;GTF2IRD1;GTF2IRD1	Body;Body;Body		NA	NA	0	5.07722e-07	0.000897653
cg09284275	9.63481e-06	1.58448e-06	1.196e-09	++	none	none	chr16	15923487	OpenSea	MYH11;MYH11;MYH11;MYH11	Body;Body;Body;Body	TRUE	NA	NA	0	5.09994e-07	0.000902179
cg25383605	1.40156e-05	2.30512e-06	1.2e-09	++	none	none	chr6	155538047	N_Shore	TIAM2;TIAM2	Body;TSS200	TRUE	NA	NA	1	5.1141e-07	0.000905196
cg12570429	9.57215e-06	1.57436e-06	1.202e-09	++	none	none	chr17	56345839	OpenSea	LPO;LPO;LPO	3'UTR;3'UTR;Body	TRUE	NA	NA	0	5.11973e-07	0.000906705
cg06380249	1.79906e-05	2.95935e-06	1.208e-09	++	chr7:157662520:G:T	chr7:157662520:G:T	chr7	157438537	N_Shore	PTPRN2;PTPRN2;PTPRN2;PTPRN2;PTPRN2	Body;Body;Body;Body;Body		NA	NA	0	5.14239e-07	0.000911231
cg02104009	-1.24529e-05	2.04854e-06	1.21e-09	--	none	none	chr4	157713817	OpenSea	PDGFC;PDGFC	Body;Body		NA	0.011436	0	5.14799e-07	0.000912739
cg08202910	-9.89047e-06	1.62731e-06	1.218e-09	--	none	none	chr5	42586962	OpenSea	GHR;GHR;GHR;GHR;GHR;GHR;GHR;GHR;GHR;GHR;GHR	Body;Body;Body;Body;Body;Body;Body;Body;Body;Body;Body		NA	NA	0	5.17911e-07	0.000918774
cg26941552	7.82728e-06	1.28798e-06	1.223e-09	++	chr16:57620858:G:A	chr16:57620858:G:A	chr16	57654701	OpenSea	ADGRG1;ADGRG1;ADGRG1;ADGRG1	5'UTR;5'UTR;5'UTR;5'UTR		NA	NA	0	5.19744e-07	0.000922546
cg03173827	1.03258e-05	1.69912e-06	1.224e-09	++	chr20:64057135:G:C	chr20:64057135:G:C	chr20	62688717	Island	TCEA2;TCEA2	1stExon;5'UTR	TRUE	NA	NA	0	5.19876e-07	0.0009233
cg07049121	1.51917e-05	2.49998e-06	1.227e-09	++	chr12:49972517:A:G	chr12:49972517:A:G	chr12	50373783	OpenSea				NA	NA	0	5.20857e-07	0.000925563
cg09152259	-1.38931e-05	2.28645e-06	1.23e-09	--	chr2:127316730:C:T	chr2:127316730:C:T	chr2	128156114	N_Shelf			TRUE	NA	NA	0	5.21837e-07	0.000927826
cg16755922	2.31752e-05	3.81415e-06	1.231e-09	++	chr17:81838428:A:G	chr17:81838428:A:G	chr17	80536214	S_Shelf	FOXK2	Body	TRUE	NA	NA	0	5.21968e-07	0.00092858
cg17341514	1.42943e-05	2.35342e-06	1.249e-09	++	chr5:138375914:C:T	chr5:138375914:C:T	chr5	137708501	OpenSea	KDM3B	Body		NA	NA	0	5.29005e-07	0.000942158
cg20198512	-1.41759e-05	2.33394e-06	1.249e-09	--	none	none	chr12	116574288	OpenSea	MED13L	Body		NA	NA	0	5.29005e-07	0.000942158
cg16464569	9.21357e-06	1.51697e-06	1.25e-09	++	chr1:37966241:TA:T	chr1:37966241:TA:T	chr1	38472003	S_Shore	FHL3;FHL3	TSS1500;TSS1500		NA	0.017811	1	5.29132e-07	0.000942913
cg18788284	-9.57263e-06	1.57632e-06	1.257e-09	--	none	none	chr8	731697	OpenSea			TRUE	NA	NA	0	5.31796e-07	0.000948193
cg18728406	1.10523e-05	1.82038e-06	1.268e-09	++	chr12:49671106:G:A	chr12:49671106:G:A	chr12	50066533	OpenSea	FMNL3;FMNL3	Body;Body		NA	NA	0	5.36149e-07	0.00095649
cg12018969	1.54257e-05	2.54079e-06	1.269e-09	++	chr2:43127141:A:G	chr2:43127141:A:G	chr2	43350413	OpenSea			TRUE	NA	NA	0	5.36272e-07	0.000957245
cg01054402	1.01097e-05	1.66533e-06	1.274e-09	++	chr2:85313523:A:ACT	chr2:85313523:A:ACT	chr2	85551850	N_Shelf	TGOLN2	Body	TRUE	NA	NA	0	5.38083e-07	0.000961016
cg11060940	-1.56689e-05	2.58158e-06	1.283e-09	--	chr9:107255667:A:G	chr9:107255667:A:G	chr9	110022767	OpenSea				NA	NA	0	5.41581e-07	0.000967805
cg15095917	7.08023e-06	1.16658e-06	1.286e-09	++	none	none	chr17	7482694	N_Shelf	CD68;CD68	TSS200;TSS200	TRUE	NA	NA	1	5.42544e-07	0.000970068
cg14257305	-1.3844e-05	2.28136e-06	1.293e-09	--	chr6:154656373:T:C	chr6:154656373:T:C	chr6	154982977	OpenSea				0.0151	NA	0	5.45192e-07	0.000975349
cg08161742	-1.28735e-05	2.12161e-06	1.297e-09	--	none	none	chr12	112787474	OpenSea	HECTD4	5'UTR		NA	NA	0	5.46573e-07	0.000978366
cg06084952	9.82588e-06	1.61944e-06	1.299e-09	++	chr16:31384819:A:G	chr16:31384819:A:G	chr16	30959315	Island	FBXL19;ORAI3	3'UTR;TSS1500	TRUE	NA	NA	1	5.4711e-07	0.000979875
cg10910629	-1.37023e-05	2.25871e-06	1.308e-09	--	chr12:94954450:C:G	chr12:94954450:C:G	chr12	94503155	OpenSea				NA	NA	0	5.50594e-07	0.000986664
cg24815934	-1.09971e-05	1.81285e-06	1.31e-09	--	chr21:44909825:T:C	chr21:44909825:T:C	chr21	46332181	OpenSea	ITGB2;ITGB2	5'UTR;5'UTR	TRUE	NA	NA	0	5.51128e-07	0.000988172
cg24674703	-1.27606e-05	2.10362e-06	1.311e-09	--	none	none	chr11	60869960	OpenSea	CD5;CD5	5'UTR;1stExon	TRUE	NA	NA	0	5.51241e-07	0.000988927
cg06498520	-1.95425e-05	3.22181e-06	1.314e-09	--	chr4:186079914:A:G	chr4:186079914:A:G	chr4	186990006	OpenSea	TLR3	TSS1500	TRUE	NA	NA	1	5.52195e-07	0.00099119
cg07904475	5.26939e-06	8.68899e-07	1.324e-09	++	none	none	chr4	151500931	Island	LRBA	Body	TRUE	NA	NA	0	5.56087e-07	0.000998733
cg22889646	-1.51371e-05	2.49616e-06	1.326e-09	--	none	none	chr8	29107750	OpenSea	KIF13B	Body		NA	NA	0	5.56617e-07	0.00100024
cg24154161	-1.50123e-05	2.47631e-06	1.341e-09	--	chr6:32852879:G:T	chr6:32852879:G:T	chr6	32820421	N_Shore	TAP1	Body	TRUE	NA	NA	0	5.62601e-07	0.00101156
cg14435807	1.24501e-05	2.05386e-06	1.346e-09	++	chr15:73928258:A:G	chr15:73928258:A:G	chr15	74218780	Island	LOXL1	TSS200	TRUE	NA	NA	1	5.64385e-07	0.00101533
cg06867089	1.14544e-05	1.89002e-06	1.357e-09	++	none	none	chr2	218867385	OpenSea			TRUE	NA	NA	0	5.68681e-07	0.00102363
cg21220721	-1.13585e-05	1.87428e-06	1.36e-09	--	chr1:6283765:G:A	chr1:6283765:G:A	chr1	6341230	Island	ACOT7;ACOT7;ACOT7;ACOT7	Body;Body;Body;Body	TRUE	NA	NA	0	5.69622e-07	0.00102589
cg07666998	7.85414e-06	1.29605e-06	1.361e-09	++	none	none	chr4	8254585	OpenSea				NA	NA	0	5.69724e-07	0.00102664
cg15961811	9.41813e-06	1.55426e-06	1.365e-09	++	chr14:70176467:C:T	chr14:70176467:C:T	chr14	70161923	OpenSea	SUSD6	Body		NA	NA	0	5.71082e-07	0.00102966
cg15564329	1.00836e-05	1.6647e-06	1.384e-09	++	chr22:26475102:T:C	chr22:26475102:T:C	chr22	26859954	OpenSea	HPS4;HPS4;HPS4;HPS4	Body;Body;Body;Body		NA	NA	0	5.7871e-07	0.00104399
cg05686332	1.81575e-05	2.99826e-06	1.395e-09	++	chr6:31894038:A:G	chr6:31894038:A:G	chr6	31875344	OpenSea	C2;C2	5'UTR;Body		NA	NA	0	5.82986e-07	0.00105229
cg23378033	-1.97604e-05	3.26333e-06	1.402e-09	--	chr12:65281848:T:C	chr12:65281848:T:C	chr12	65672031	N_Shore	MSRB3;MSRB3	TSS1500;TSS1500	TRUE	NA	NA	1	5.85263e-07	0.00105757
cg09245115	-1.34432e-05	2.2201e-06	1.402e-09	--	none	none	chr13	46709790	OpenSea	LCP1	Body		NA	NA	0	5.85263e-07	0.00105757
cg00927883	9.80545e-06	1.61983e-06	1.418e-09	++	chr22:29531609:C:T	chr22:29531609:C:T	chr22	29932369	OpenSea	THOC5;THOC5;THOC5;THOC5	Body;Body;Body;Body		NA	NA	0	5.91615e-07	0.00106964
cg11408937	-1.37194e-05	2.26739e-06	1.442e-09	--	chr3:49120338:A:G	chr3:49120338:A:G	chr3	49315017	S_Shore	USP4;USP4;C3orf62	3'UTR;3'UTR;TSS1500		NA	NA	1	6.01296e-07	0.00108774
cg05328218	-2.94428e-05	4.86631e-06	1.445e-09	--	none	none	chr5	6729637	OpenSea	PAPD7;PAPD7	5'UTR;5'UTR		NA	NA	0	6.02214e-07	0.00109001
cg18584067	-1.55011e-05	2.56251e-06	1.456e-09	--	chr2:64733902:G:A	chr2:64733902:G:A	chr2	64975916	N_Shelf			TRUE	NA	NA	0	6.06463e-07	0.0010983
cg13053471	-1.16846e-05	1.93178e-06	1.461e-09	--	chr1:234290210:G:C	chr1:234290210:G:C	chr1	235147039	OpenSea				NA	NA	0	6.0821e-07	0.00110208
cg25942198	1.5092e-05	2.49538e-06	1.467e-09	++	chr17:74812508:C:T	chr17:74812508:C:T	chr17	72808738	OpenSea	TMEM104	Body		NA	NA	0	6.10371e-07	0.0011066
cg06202136	1.07894e-05	1.78414e-06	1.472e-09	++	none	none	chr9	133576708	OpenSea	EXOSC2;EXOSC2;EXOSC2;EXOSC2	Body;Body;Body;Body		NA	NA	0	6.12113e-07	0.00111037
cg00916981	-1.46515e-05	2.42288e-06	1.474e-09	--	none	none	chr16	68321503	OpenSea	SLC7A6;SLC7A6	Body;Body		NA	NA	0	6.12607e-07	0.00111188
cg13292715	-1.42942e-05	2.36403e-06	1.48e-09	--	chr2:158043789:T:A	chr2:158043789:T:A	chr2	158900247	OpenSea	UPP2	Body		NA	NA	0	6.14762e-07	0.00111641
cg01429256	-1.13444e-05	1.87621e-06	1.481e-09	--	chr17:16988951:G:A	chr17:16988951:G:A	chr17	17687834	S_Shore	RAI1	5'UTR	TRUE	NA	NA	0	6.14839e-07	0.00111716
cg03497652	1.8235e-05	3.01686e-06	1.5e-09	++	none	none	chr16	4751569	OpenSea	ANKS3	Body	TRUE	NA	NA	0	6.22384e-07	0.00113149
cg17889259	-1.10403e-05	1.82681e-06	1.508e-09	--	chr10:79300986:T:C	chr10:79300986:T:C	chr10	81048344	OpenSea	ZMIZ1	Body		NA	NA	0	6.2536e-07	0.00113753
cg21739530	-4.34324e-06	7.18678e-07	1.509e-09	--	none	none	chr4	174186068	OpenSea	GALNT7	Body	TRUE	NA	NA	0	6.25431e-07	0.00113828
cg00382138	-2.31079e-05	3.82419e-06	1.517e-09	--	none	none	chr4	110723299	OpenSea	CFI;CFI	1stExon;5'UTR	TRUE	NA	NA	0	6.28401e-07	0.00114432
cg19771746	-8.79054e-06	1.45524e-06	1.535e-09	--	none	none	chr12	109090295	OpenSea	CORO1C;CORO1C;CORO1C	Body;Body;Body		NA	NA	0	6.35509e-07	0.0011579
cg23556108	2.39507e-06	3.96549e-07	1.543e-09	++	none	none	chr2	60680616	OpenSea	BCL11A;BCL11A	Body;Body	TRUE	NA	NA	0	6.3847e-07	0.00116393
cg02353484	8.70979e-06	1.44219e-06	1.548e-09	++	none	none	chr11	65836496	N_Shore	PACS1	TSS1500		NA	NA	1	6.40188e-07	0.0011677
cg09599209	-2.09971e-05	3.47685e-06	1.55e-09	--	none	none	chr3	97636818	OpenSea	CRYBG3	Body		NA	NA	0	6.40664e-07	0.00116921
cg26936496	-1.24758e-05	2.0659e-06	1.552e-09	--	chr17:64029943:G:A	chr17:64029943:G:A	chr17	62094991	OpenSea	ICAM2;ICAM2;ICAM2;ICAM2	5'UTR;5'UTR;5'UTR;5'UTR		NA	NA	0	6.41139e-07	0.00117072
cg12325286	-1.25244e-05	2.07482e-06	1.576e-09	--	chr17:57247032:C:A	chr17:57247032:C:A	chr17	55332820	N_Shore	MSI2	TSS1500	TRUE	NA	NA	1	6.50697e-07	0.00118882
cg06016758	-1.5467e-05	2.56236e-06	1.578e-09	--	none	none	chr13	44906194	OpenSea				NA	0.02011	0	6.51167e-07	0.00119033
cg09409434	-1.98403e-05	3.28731e-06	1.586e-09	--	chr17:70103465:T:C	chr17:70103465:T:C	chr17	68340676	OpenSea				NA	0.023307	0	6.5411e-07	0.00119637
cg13645526	-1.37446e-05	2.27767e-06	1.594e-09	--	chr3:30717464:C:T	chr3:30717464:C:T	chr3	30730767	OpenSea	TGFBR2;TGFBR2	Body;Body		NA	NA	0	6.5705e-07	0.0012024
cg00042969	1.93947e-05	3.21404e-06	1.596e-09	++	chr19:40376579:C:G	chr19:40376579:C:G	chr19	40882392	OpenSea	PLD3;PLD3;PLD3	Body;Body;Body		NA	NA	0	6.57515e-07	0.00120391
cg26473818	-1.23871e-05	2.05288e-06	1.599e-09	--	none	none	chr11	13945715	OpenSea			TRUE	NA	NA	0	6.58392e-07	0.00120617
cg16519217	1.44451e-05	2.39443e-06	1.612e-09	++	chr6:31085964:C:T	chr6:31085964:C:T	chr6	31038713	OpenSea			TRUE	NA	0.020529	0	6.63382e-07	0.00121598
cg04927706	-1.00575e-05	1.66727e-06	1.616e-09	--	chr16:53059808:G:A	chr16:53059808:G:A	chr16	53117254	OpenSea	CHD9	5'UTR		NA	NA	0	6.64666e-07	0.001219
cg17529210	1.59378e-05	2.6422e-06	1.619e-09	++	none	none	chr16	70597895	OpenSea	SF3B3	Body		NA	NA	0	6.65537e-07	0.00122126
cg09580592	1.78645e-05	2.96233e-06	1.634e-09	++	chr17:1004989:G:A	chr17:1004989:G:A	chr17	907643	N_Shelf	ABR;ABR;ABR	3'UTR;3'UTR;3'UTR	TRUE	NA	NA	0	6.71337e-07	0.00123258
cg24813733	-8.12472e-06	1.34728e-06	1.635e-09	--	none	none	chr20	24676301	OpenSea				NA	NA	0	6.71382e-07	0.00123333
cg17114767	1.47291e-05	2.44251e-06	1.636e-09	++	chr1:243253490:T:C	chr1:243253490:T:C	chr1	243447766	OpenSea	SDCCAG8	Body		NA	NA	0	6.71428e-07	0.00123408
cg16289349	1.3127e-05	2.17724e-06	1.648e-09	++	chr3:46743865:T:C	chr3:46743865:T:C	chr3	46784830	OpenSea	PRSS45	Body		NA	NA	0	6.75985e-07	0.00124314
cg05195823	-1.36352e-05	2.26201e-06	1.661e-09	--	chr8:127905246:C:T	chr8:127905246:C:T	chr8	128902638	OpenSea	PVT1	TSS1500		NA	NA	1	6.80947e-07	0.00125294
cg07807026	-1.16382e-05	1.93141e-06	1.683e-09	--	none	none	chr12	2041581	OpenSea			TRUE	NA	NA	0	6.89591e-07	0.00126954
cg21049840	1.67062e-05	2.77293e-06	1.694e-09	++	chr13:99323407:C:A	chr13:99323407:C:A	chr13	99956183	OpenSea	GPR183;UBAC2;UBAC2;UBAC2;MIR548AN	5'UTR;Body;Body;Body;Body		NA	NA	0	6.93345e-07	0.00127784
cg02985250	1.17216e-05	1.94559e-06	1.694e-09	++	chr10:78954535:C:A	chr10:78954535:C:A	chr10	80714322	OpenSea	LOC283050;LOC283050;LOC283050	Body;Body;Body	TRUE	NA	NA	0	6.93345e-07	0.00127784
cg14675361	-1.99384e-05	3.30952e-06	1.696e-09	--	none	none	chr13	76334583	OpenSea	LMO7;LMO7	TSS1500;Body	TRUE	NA	NA	1	6.93787e-07	0.00127934
cg13284849	-1.13202e-05	1.87915e-06	1.701e-09	--	chr3:133448519:G:A	chr3:133448519:G:A	chr3	133167599	OpenSea	BFSP2	Body		NA	NA	0	6.95455e-07	0.00128312
cg04352529	-2.69942e-05	4.48117e-06	1.702e-09	--	chr2:172390331:C:T	chr2:172390331:C:T	chr2	173254813	OpenSea				NA	NA	0	6.95487e-07	0.00128387
cg03460756	1.48762e-05	2.47031e-06	1.723e-09	++	chr17:47275655:G:T	chr17:47275655:G:T	chr17	45353128	OpenSea	ITGB3	Body	TRUE	NA	NA	0	7.03687e-07	0.00129971
cg10469774	1.37522e-05	2.28396e-06	1.731e-09	++	none	none	chr11	44642932	OpenSea			TRUE	NA	NA	0	7.06572e-07	0.00130575
cg05321694	-1.03675e-05	1.72186e-06	1.732e-09	--	chr10:70566927:C:G	chr10:70566927:C:G	chr10	72344731	OpenSea				NA	NA	0	7.06598e-07	0.0013065
cg19979370	1.29553e-05	2.15207e-06	1.745e-09	++	chr11:128903518:T:C	chr11:128903518:T:C	chr11	128772355	OpenSea	KCNJ5;C11orf45	5'UTR;3'UTR	TRUE	NA	NA	0	7.11517e-07	0.00131631
cg03864397	-1.4622e-05	2.42944e-06	1.759e-09	--	chr2:201225893:C:T	chr2:201225893:C:T	chr2	202050025	OpenSea	CASP10;CASP10;CASP10;CASP10;CASP10;CASP10;CASP10	5'UTR;5'UTR;5'UTR;5'UTR;5'UTR;5'UTR;5'UTR		NA	NA	0	7.16838e-07	0.00132687
cg18290775	1.48696e-05	2.47077e-06	1.764e-09	++	chr14:69476836:C:A	chr14:69476836:C:A	chr14	69954135	S_Shelf	FLJ44817	Body	TRUE	NA	NA	0	7.18487e-07	0.00133064
cg27407423	-1.31208e-05	2.18047e-06	1.772e-09	--	chr10:5716864:A:G	chr10:5716864:A:G	chr10	5851600	N_Shelf	GDI2;GDI2	Body;Body	TRUE	NA	NA	0	7.21356e-07	0.00133667
cg08373547	-1.88275e-05	3.12886e-06	1.773e-09	--	none	none	chr14	52794541	OpenSea	PTGER2	3'UTR		NA	NA	0	7.21374e-07	0.00133743
cg00485090	-1.62582e-05	2.70192e-06	1.774e-09	--	chr22:16821933:T:C	chr22:16821933:T:C	chr22	17306527	OpenSea				NA	NA	0	7.21392e-07	0.00133818
cg23417486	-2.45766e-05	4.08444e-06	1.775e-09	--	none	none	chr5	112548062	OpenSea	MCC;MCC	Body;Body		NA	NA	0	7.21409e-07	0.00133894
cg06009834	-1.23587e-05	2.05402e-06	1.779e-09	--	chr13:44259368:T:C	chr13:44259368:T:C	chr13	44833543	OpenSea				NA	0.044083	0	7.22646e-07	0.00134195
cg05457011	-1.72617e-05	2.86911e-06	1.783e-09	--	chr12:10667323:A:C	chr12:10667323:A:C	chr12	10820367	OpenSea	STYK1	5'UTR		NA	NA	0	7.23881e-07	0.00134497
cg07271149	-1.91627e-05	3.18541e-06	1.79e-09	--	chr14:35389302:G:A	chr14:35389302:G:A	chr14	35899518	OpenSea				NA	NA	0	7.25941e-07	0.00135025
cg15555527	3.38185e-05	5.62158e-06	1.79e-09	++	chr4:79965054:A:G	chr4:79965054:A:G	chr4	80885981	Island	ANTXR2	Body	TRUE	NA	NA	0	7.25941e-07	0.00135025
cg18001097	-1.2668e-05	2.10587e-06	1.793e-09	--	chr9:133142522:T:C	chr9:133142522:T:C	chr9	136017358	N_Shelf	RALGDS	Body		NA	NA	0	7.26767e-07	0.00135251
cg03662049	1.3523e-05	2.24811e-06	1.796e-09	++	chr2:163322378:T:C	chr2:163322378:T:C	chr2	164204829	Island			TRUE	NA	NA	0	7.27592e-07	0.00135478
cg02567488	-1.45405e-05	2.41782e-06	1.811e-09	--	chr6:32855081:G:T	chr6:32855081:G:T	chr6	32822565	S_Shore	PSMB9;PSMB9;TAP1	Body;Body;TSS1500	TRUE	0.010055	NA	1	7.33275e-07	0.00136609
cg13413819	-1.2262e-05	2.03899e-06	1.813e-09	--	chr2:42962067:T:G	chr2:42962067:T:G	chr2	43191888	OpenSea				NA	NA	0	7.33691e-07	0.0013676
cg07934731	-9.0296e-06	1.5018e-06	1.826e-09	--	none	none	chr15	72599731	OpenSea	CELF6;CELF6;CELF6	TSS1500;Body;Body		NA	NA	1	7.38556e-07	0.00137741
cg15540623	-1.64111e-05	2.7295e-06	1.827e-09	--	none	none	chr12	52388221	OpenSea	ACVR1B	3'UTR	TRUE	0.0183	NA	0	7.38564e-07	0.00137816
cg20143040	-1.3984e-05	2.32706e-06	1.863e-09	--	chr8:143601980:C:T	chr8:143601980:C:T	chr8	144684354	S_Shelf				NA	NA	0	7.52714e-07	0.00140532
cg05627498	-7.74688e-06	1.28939e-06	1.876e-09	--	none	none	chr17	55517927	OpenSea	MSI2;MSI2	Body;Body		NA	NA	0	7.57561e-07	0.00141512
cg00013530	9.78614e-06	1.62885e-06	1.878e-09	++	none	none	chr3	50266327	S_Shore	GNAI2;GNAI2	5'UTR;Body		NA	NA	0	7.57962e-07	0.00141663
cg23291039	1.19654e-05	1.9917e-06	1.882e-09	++	none	none	chr4	25808901	OpenSea	SEL1L3	Body	TRUE	NA	NA	0	7.59171e-07	0.00141965
cg08033130	-1.14125e-05	1.89975e-06	1.886e-09	--	chr3:45937788:T:A	chr3:45937788:T:A	chr3	45983597	OpenSea	CXCR6;FYCO1	TSS1500;Body	TRUE	NA	NA	1	7.59971e-07	0.00142267
cg04522498	1.20638e-05	2.00817e-06	1.886e-09	++	chr8:139889898:C:G	chr8:139889898:C:G	chr8	140902310	OpenSea	TRAPPC9;TRAPPC9	Body;Body	TRUE	NA	NA	0	7.59971e-07	0.00142267
cg21936330	-8.97558e-06	1.49432e-06	1.896e-09	--	none	none	chr2	86121124	OpenSea				NA	NA	0	7.63186e-07	0.00143021
cg25217710	1.07843e-05	1.79546e-06	1.896e-09	++	none	none	chr1	156609523	N_Shelf			TRUE	NA	NA	0	7.63186e-07	0.00143021
cg05592263	-1.55005e-05	2.58081e-06	1.901e-09	--	none	none	chr8	125377292	OpenSea	TMEM65	Body		NA	NA	0	7.6479e-07	0.00143398
cg05478824	9.20757e-06	1.53324e-06	1.91e-09	++	chr17:82001827:G:C	chr17:82001827:G:C	chr17	79970135	S_Shelf	ASPSCR1	Body	TRUE	NA	NA	0	7.68001e-07	0.00144077
cg23886355	1.29385e-05	2.1546e-06	1.913e-09	++	none	none	chr13	113662042	N_Shore	MCF2L;MCF2L	Body;Body	TRUE	NA	NA	0	7.68798e-07	0.00144303
cg13750140	-1.02098e-05	1.70028e-06	1.916e-09	--	none	none	chr1	41688346	OpenSea	SCMH1;SCMH1;SCMH1;SCMH1	5'UTR;5'UTR;5'UTR;5'UTR		NA	NA	0	7.69593e-07	0.0014453
cg13922927	-1.16432e-05	1.93945e-06	1.933e-09	--	chr22:45538540:T:G	chr22:45538540:T:G	chr22	45933570	OpenSea	FBLN1;FBLN1;FBLN1;FBLN1	Body;Body;Body;Body		NA	NA	0	7.76008e-07	0.00145812
cg04037750	1.08023e-05	1.79943e-06	1.935e-09	++	none	none	chr2	220472938	OpenSea	STK11IP	Body		NA	NA	0	7.76398e-07	0.00145963
cg18489994	-1.32411e-05	2.20625e-06	1.953e-09	--	none	none	chr4	15235419	OpenSea			TRUE	NA	NA	0	7.83204e-07	0.00147321
cg07912242	-1.47134e-05	2.45168e-06	1.957e-09	--	chr4:151032730:C:T	chr4:151032730:C:T	chr4	151956647	OpenSea				NA	NA	0	7.84391e-07	0.00147622
cg17367733	-1.65834e-05	2.76346e-06	1.961e-09	--	chr8:29544990:C:A	chr8:29544990:C:A	chr8	29963354	OpenSea	LEPROTL1;LEPROTL1;MIR548O2	Body;Body;Body		NA	NA	0	7.8556e-07	0.00147924
cg11060937	-9.62094e-06	1.60324e-06	1.962e-09	--	chr17:57490272:C:T	chr17:57490272:C:T	chr17	55568390	OpenSea	MSI2;MSI2	Body;Body		NA	NA	0	7.8556e-07	0.00148
cg27456519	1.04912e-05	1.74834e-06	1.965e-09	++	none	none	chr2	73264078	OpenSea	SFXN5	Body		NA	NA	0	7.86344e-07	0.00148226
cg25739742	-1.44834e-05	2.41393e-06	1.974e-09	--	chr10:61780622:G:A	chr10:61780622:G:A	chr10	63540323	OpenSea				NA	NA	0	7.89527e-07	0.00148905
cg03747102	-1.42034e-05	2.36738e-06	1.978e-09	--	none	none	chr14	62219600	S_Shore				NA	NA	0	7.90289e-07	0.00149206
cg03482769	1.74485e-05	2.90829e-06	1.978e-09	++	chr19:10333490:G:A	chr19:10333490:G:A	chr19	10445593	Island	RAVER1;ICAM3	TSS1500;Body		NA	NA	1	7.90289e-07	0.00149206
cg05142212	-1.54074e-05	2.56826e-06	1.983e-09	--	chr13:32252214:AT:A	chr13:32252214:AT:A	chr13	33563153	OpenSea				NA	NA	0	7.91847e-07	0.00149584
cg08889996	1.55149e-05	2.58619e-06	1.984e-09	++	none	none	chr9	98846713	OpenSea	LOC158435	Body		NA	NA	0	7.91847e-07	0.00149659
cg25984584	-1.71611e-05	2.86085e-06	1.99e-09	--	chr16:50498183:C:T	chr16:50498183:C:T	chr16	50532151	OpenSea				NA	NA	0	7.93822e-07	0.00150112
cg03134666	-1.51051e-05	2.51823e-06	1.994e-09	--	none	none	chr12	96688878	OpenSea	CDK17;CDK17	Body;Body		NA	NA	0	7.94997e-07	0.00150413
cg12304937	-1.24877e-05	2.08194e-06	1.996e-09	--	none	none	chr7	680013	S_Shelf	PRKAR1B;PRKAR1B;PRKAR1B;PRKAR1B;PRKAR1B;PRKAR1B	Body;Body;Body;Body;Body;Body	TRUE	NA	NA	0	7.95374e-07	0.00150564
cg04786323	-9.57433e-06	1.59629e-06	1.999e-09	--	chr9:114365239:T:C	chr9:114365239:T:C	chr9	117124991	OpenSea	AKNA	Body		NA	NA	0	7.96149e-07	0.00150791
cg08559711	-2.11092e-05	3.51956e-06	2.002e-09	--	none	none	chr6	20978738	OpenSea	CDKAL1	Body		NA	NA	0	7.96923e-07	0.00151017
cg07790294	1.0486e-05	1.74917e-06	2.037e-09	++	chr19:1194271:G:A	chr19:1194271:G:A	chr19	928287	N_Shore	ARID3A	5'UTR		NA	NA	0	8.10427e-07	0.00153657
cg00543315	-2.14897e-05	3.58483e-06	2.039e-09	--	chr11:121734014:G:A	chr11:121734014:G:A	chr11	121633759	OpenSea				NA	0.020586	0	8.10795e-07	0.00153808
cg10970258	-1.25012e-05	2.08579e-06	2.054e-09	--	chr15:39313187:C:A	chr15:39313187:C:A	chr15	39603094	OpenSea				NA	NA	0	8.16297e-07	0.00154939
cg02011576	1.43533e-05	2.39485e-06	2.055e-09	++	chr3:38018455:C:T	chr3:38018455:C:T	chr3	38060265	OpenSea	PLCD1;PLCD1;PLCD1	Body;Body;Body		NA	NA	0	8.16297e-07	0.00155015
cg08512745	-1.29498e-05	2.16151e-06	2.084e-09	--	none	none	chr11	66659864	OpenSea	PC;PC;PC	5'UTR;5'UTR;5'UTR		NA	NA	0	8.27381e-07	0.00157202
cg03278861	-1.73161e-05	2.89047e-06	2.089e-09	--	chr22:46588368:C:A	chr22:46588368:C:A	chr22	46977565	S_Shelf				NA	NA	0	8.2893e-07	0.0015758
cg20161212	9.45765e-06	1.57926e-06	2.116e-09	++	none	none	chr2	69500396	OpenSea				NA	NA	0	8.38761e-07	0.00159616
cg16153071	1.57088e-05	2.6231e-06	2.116e-09	++	chr20:58689822:AAC:A	chr20:58689822:AAC:A	chr20	57264032	N_Shelf	NPEPL1;NPEPL1;STX16-NPEPL1	TSS200;TSS200;Body		0.017841	NA	1	8.38761e-07	0.00159616
cg10394903	-1.07359e-05	1.79289e-06	2.124e-09	--	chr5:146217262:C:T	chr5:146217262:C:T	chr5	145355252	OpenSea	SH3RF2	Body		NA	NA	0	8.4149e-07	0.0016022
cg04308793	-1.16054e-05	1.93823e-06	2.129e-09	--	none	none	chr20	30931516	OpenSea				NA	NA	0	8.43028e-07	0.00160597
cg04872675	2.10108e-05	3.50929e-06	2.135e-09	++	none	none	chr12	108983234	OpenSea			TRUE	NA	NA	0	8.4496e-07	0.00161049
cg19628934	1.1696e-05	1.95366e-06	2.141e-09	++	chr14:77039924:CCA:C	chr14:77039924:CCA:C	chr14	77499391	Island			TRUE	NA	NA	0	8.46891e-07	0.00161502
cg02504211	1.16567e-05	1.94722e-06	2.146e-09	++	chr3:195071202:C:G	chr3:195071202:C:G	chr3	194815434	OpenSea	C3orf21	Body	TRUE	NA	NA	0	8.48424e-07	0.00161879
cg20734092	-2.62201e-05	4.38088e-06	2.162e-09	--	chr10:22052013:C:A	chr10:22052013:C:A	chr10	22546132	S_Shelf	LOC100130992	Body		NA	NA	0	8.54249e-07	0.00163086
cg23811995	-1.44807e-05	2.41947e-06	2.163e-09	--	none	none	chr9	125753914	OpenSea	RABGAP1	Body		NA	NA	0	8.54249e-07	0.00163162
cg26465469	1.28824e-05	2.15252e-06	2.166e-09	++	chr7:924758:C:G	chr7:924758:C:G	chr7	922981	OpenSea	GET4	Body		NA	NA	0	8.54986e-07	0.00163388
cg12339259	-1.83867e-05	3.07228e-06	2.168e-09	--	none	none	chr4	109029347	OpenSea	LEF1;LEF1;LEF1;LEF1	Body;Body;Body;Body		NA	NA	0	8.55328e-07	0.00163539
cg07060875	7.61254e-06	1.2721e-06	2.174e-09	++	none	none	chr5	145966494	OpenSea				NA	NA	0	8.57247e-07	0.00163991
cg16174106	-2.2624e-05	3.78113e-06	2.185e-09	--	none	none	chr1	210503830	S_Shore	HHAT;HHAT;HHAT;HHAT;HHAT;HHAT	5'UTR;5'UTR;5'UTR;5'UTR;5'UTR;Body	TRUE	NA	NA	0	8.61134e-07	0.00164821
cg09324566	-1.29977e-05	2.17274e-06	2.202e-09	--	chr1:43887565:A:G	chr1:43887565:A:G	chr1	44300401	OpenSea	ST3GAL3;ST3GAL3;ST3GAL3;ST3GAL3;ST3GAL3;ST3GAL3;ST3GAL3;ST3GAL3;ST3GAL3;ST3GAL3;ST3GAL3;ST3GAL3;ST3GAL3;ST3GAL3;ST3GAL3;ST3GAL3;ST3GAL3;ST3GAL3;ST3GAL3;ST3GAL3;ST3GAL3;ST3GAL3;ST3GAL3;ST3GAL3;ST3GAL3	Body;Body;Body;Body;Body;Body;Body;Body;Body;Body;Body;Body;Body;Body;Body;Body;Body;Body;Body;Body;Body;Body;Body;Body;Body		NA	NA	0	8.67381e-07	0.00166103
cg08000261	1.02692e-05	1.71718e-06	2.228e-09	++	chr5:150158594:T:C	chr5:150158594:T:C	chr5	149524576	OpenSea	PDGFRB	5'UTR		NA	NA	0	8.77165e-07	0.00168065
cg22857777	-1.17416e-05	1.96358e-06	2.235e-09	--	chr1:36623383:G:A	chr1:36623383:G:A	chr1	37089200	OpenSea				NA	NA	0	8.79461e-07	0.00168593
cg22490722	-3.65642e-06	6.11544e-07	2.245e-09	--	none	none	chr4	101210430	OpenSea			TRUE	NA	NA	0	8.82936e-07	0.00169347
cg01663148	-2.28704e-05	3.82537e-06	2.25e-09	--	chr6:8739146:C:T	chr6:8739146:C:T	chr6	8743589	OpenSea	LOC100506207	Body		NA	NA	0	8.84441e-07	0.00169724
cg13806740	-1.1345e-05	1.89767e-06	2.254e-09	--	chr17:17988279:T:TA	chr17:17988279:T:TA	chr17	17875029	N_Shore	LRRC48;LRRC48;LRRC48;LRRC48;TOM1L2;TOM1L2;TOM1L2;TOM1L2;TOM1L2;TOM1L2	TSS1500;TSS1500;TSS1500;TSS1500;Body;Body;Body;Body;Body;Body		NA	NA	1	8.85552e-07	0.00170026
cg24251426	1.15913e-05	1.93897e-06	2.258e-09	++	chr11:110624626:G:GT	chr11:110624626:G:GT	chr11	111340124	OpenSea	BTG4	Body		NA	NA	0	8.86662e-07	0.00170328
cg02237460	1.38396e-05	2.31528e-06	2.266e-09	++	chr17:73334339:G:T	chr17:73334339:G:T	chr17	71321934	OpenSea				NA	NA	0	8.8934e-07	0.00170931
cg11739399	9.97984e-06	1.66962e-06	2.269e-09	++	chr1:206522333:C:A	chr1:206522333:C:A	chr1	206669785	OpenSea	IKBKE	3'UTR	TRUE	NA	NA	0	8.89984e-07	0.00171157
cg04664934	-1.46276e-05	2.44722e-06	2.27e-09	--	chr9:27289376:T:C	chr9:27289376:T:C	chr9	27276709	OpenSea	LINC00032	Body		NA	NA	0	8.89984e-07	0.00171233
cg26846781	6.87983e-06	1.15114e-06	2.279e-09	++	none	none	chr17	61620942	OpenSea	KCNH6;KCNH6	Body;Body	TRUE	NA	NA	0	8.93048e-07	0.00171912
cg01339512	1.1191e-05	1.8727e-06	2.289e-09	++	none	none	chr8	141583704	OpenSea	AGO2;AGO2	Body;Body		NA	NA	0	8.96501e-07	0.00172666
cg16647844	-1.86779e-05	3.1257e-06	2.293e-09	--	chr1:232767955:A:G	chr1:232767955:A:G	chr1	232903627	OpenSea			TRUE	NA	NA	0	8.97602e-07	0.00172968
cg26027170	-1.22546e-05	2.05108e-06	2.305e-09	--	none	none	chr17	37394705	OpenSea			TRUE	NA	NA	0	9.01831e-07	0.00173873
cg06232874	1.55974e-05	2.61075e-06	2.311e-09	++	none	none	chr19	52265175	OpenSea	FPR2;FPR2	TSS1500;5'UTR		NA	NA	1	9.03633e-07	0.00174326
cg05701495	9.6948e-06	1.62277e-06	2.312e-09	++	none	none	chr2	102647776	OpenSea				NA	NA	0	9.03633e-07	0.00174401
cg03531140	-9.91265e-06	1.65947e-06	2.324e-09	--	chr13:74070891:G:A	chr13:74070891:G:A	chr13	74644456	OpenSea	KLF12	5'UTR		NA	0.015204	0	9.07852e-07	0.00175306
cg09294084	1.52781e-05	2.55796e-06	2.332e-09	++	chr13:112992530:T:G	chr13:112992530:T:G	chr13	113646732	N_Shore	MCF2L;MCF2L	Body;Body	TRUE	NA	NA	0	9.10506e-07	0.0017591
cg24735358	-9.70424e-06	1.62482e-06	2.337e-09	--	chr14:59309976:T:G	chr14:59309976:T:G	chr14	59773700	OpenSea	DAAM1;DAAM1	Body;Body		NA	NA	0	9.11986e-07	0.00176287
cg22702093	-1.45506e-05	2.43635e-06	2.339e-09	--	chr5:50965655:C:G	chr5:50965655:C:G	chr5	49724693	OpenSea	EMB	Body		NA	NA	0	9.12295e-07	0.00176438
cg16545994	-1.40602e-05	2.35429e-06	2.341e-09	--	chr6:25027838:C:T	chr6:25027838:C:T	chr6	25022493	OpenSea	FAM65B	Body		NA	NA	0	9.12603e-07	0.00176589
cg04344422	1.48356e-05	2.48418e-06	2.343e-09	++	none	none	chr1	3126365	OpenSea	PRDM16;PRDM16	Body;Body		NA	NA	0	9.12911e-07	0.0017674
cg21681017	1.45383e-05	2.43453e-06	2.348e-09	++	chr14:100676998:C:T	chr14:100676998:C:T	chr14	101146259	OpenSea				NA	NA	0	9.14387e-07	0.00177117
cg03525135	2.02062e-05	3.38386e-06	2.353e-09	++	chr7:157622248:G:A	chr7:157622248:G:A	chr7	157343748	N_Shelf	PTPRN2;PTPRN2;PTPRN2;PTPRN2;PTPRN2	Body;Body;Body;Body;Body		NA	NA	0	9.15861e-07	0.00177494
cg02508741	1.38709e-05	2.32322e-06	2.365e-09	++	chr3:13241864:T:C	chr3:13241864:T:C	chr3	13283443	OpenSea				NA	NA	0	9.20057e-07	0.00178399
cg10535320	-1.30883e-05	2.19265e-06	2.385e-09	--	none	none	chr17	61908869	S_Shelf	PSMC5	Body	TRUE	NA	NA	0	9.27359e-07	0.00179908
cg05544807	1.08063e-05	1.81042e-06	2.388e-09	++	none	none	chr2	25475916	Island	DNMT3A;DNMT3A;DNMT3A	Body;TSS1500;Body	TRUE	NA	NA	1	9.28047e-07	0.00180134
cg21410568	1.26609e-05	2.12121e-06	2.391e-09	++	chr17:851904:A:G	chr17:851904:A:G	chr17	1084451	S_Shore	ABR;ABR	TSS1500;5'UTR		NA	0.045417	1	9.28735e-07	0.0018036
cg25676030	-2.47567e-05	4.14823e-06	2.401e-09	--	none	none	chr3	4946693	OpenSea	BHLHE40-AS1;BHLHE40-AS1;BHLHE40-AS1;BHLHE40-AS1	Body;Body;Body;Body		NA	NA	0	9.32139e-07	0.00181115
cg06845425	-1.65544e-05	2.77407e-06	2.408e-09	--	chr9:112069748:G:T	chr9:112069748:G:T	chr9	114835739	OpenSea	MIR3134;SUSD1;SUSD1;SUSD1	Body;Body;Body;Body		NA	NA	0	9.34376e-07	0.00181643
cg24258295	-1.31892e-05	2.21028e-06	2.414e-09	--	none	none	chr5	65505402	OpenSea				NA	NA	0	9.36129e-07	0.00182095
cg12656272	-7.76556e-06	1.3014e-06	2.415e-09	--	chr3:100874422:A:G	chr3:100874422:A:G	chr3	100328186	OpenSea	GPR128	TSS1500	TRUE	NA	0.024773	1	9.36129e-07	0.00182171
cg07198150	-1.09338e-05	1.8324e-06	2.417e-09	--	chr1:86135839:T:A	chr1:86135839:T:A	chr1	86623101	S_Shore	COL24A1	TSS1500	TRUE	NA	0.0101	1	9.36423e-07	0.00182322
cg02582117	-1.14502e-05	1.91897e-06	2.419e-09	--	none	none	chr11	3936210	OpenSea	STIM1;STIM1;STIM1	Body;Body;Body		NA	NA	0	9.36717e-07	0.00182472
cg16718999	4.28277e-06	7.17822e-07	2.426e-09	++	chr11:64362250:G:A	chr11:64362250:G:A	chr11	64108790	N_Shore	CCDC88B	Body	TRUE	NA	NA	0	9.38851e-07	0.00183
cg20177522	1.08496e-05	1.81848e-06	2.427e-09	++	none	none	chr20	62410437	S_Shelf	ZBTB46	Body	TRUE	NA	NA	0	9.38851e-07	0.00183076
cg18045470	-7.15241e-06	1.19899e-06	2.441e-09	--	none	none	chr19	47218745	S_Shore	PRKD2;PRKD2;PRKD2;PRKD2	TSS1500;Body;Body;Body		NA	NA	1	9.43685e-07	0.00184132
cg13883400	-1.32435e-05	2.22008e-06	2.442e-09	--	chr6:24972969:T:A	chr6:24972969:T:A	chr6	24974746	OpenSea	FAM65B	Body		NA	NA	0	9.43685e-07	0.00184207
cg26072483	-1.95477e-05	3.27755e-06	2.459e-09	--	none	none	chr4	38308383	OpenSea				NA	NA	0	9.49768e-07	0.0018549
cg05773382	-1.01698e-05	1.70556e-06	2.481e-09	--	none	none	chr14	22946935	OpenSea				NA	NA	0	9.57775e-07	0.00187149
cg20760360	1.28267e-05	2.15169e-06	2.503e-09	++	chr17:38769928:T:A	chr17:38769928:T:A	chr17	36926007	OpenSea	PIP4K2B	Body	TRUE	NA	NA	0	9.65666e-07	0.00188809
cg14113907	1.6906e-05	2.83601e-06	2.504e-09	++	chr4:1596641:C:T	chr4:1596641:C:T	chr4	1600175	N_Shore			TRUE	NA	NA	0	9.65666e-07	0.00188884
cg23907053	-1.39167e-05	2.33459e-06	2.506e-09	--	chr12:69815341:ATC:A	chr12:69815341:ATC:A	chr12	70215816	OpenSea	RAB3IP;RAB3IP;RAB3IP;RAB3IP;RAB3IP	3'UTR;3'UTR;3'UTR;3'UTR;3'UTR	TRUE	NA	NA	0	9.65943e-07	0.00189035
cg12232911	-9.20605e-06	1.54444e-06	2.511e-09	--	chr4:15995718:A:T	chr4:15995718:A:T	chr4	15778961	N_Shore	CD38	TSS1500		NA	NA	1	9.66882e-07	0.00189412
cg13051649	-1.86631e-05	3.13099e-06	2.511e-09	--	chr17:6439020:C:T	chr17:6439020:C:T	chr17	6354183	OpenSea	FAM64A;FAM64A	3'UTR;3'UTR		NA	NA	0	9.66882e-07	0.00189412
cg11334730	1.27133e-05	2.13303e-06	2.519e-09	++	chr6:6731165:T:TG	chr6:6731165:T:TG	chr6	6750455	OpenSea			TRUE	NA	NA	0	9.69468e-07	0.00190016
cg16002234	-2.14041e-05	3.59142e-06	2.526e-09	--	chr12:67442566:G:A	chr12:67442566:G:A	chr12	67836379	OpenSea				NA	NA	0	9.71445e-07	0.00190544
cg05555876	1.77716e-05	2.98196e-06	2.527e-09	++	none	none	chr8	54935915	S_Shore	TCEA1;TCEA1;TCEA1;TCEA1	TSS1500;TSS1500;TSS1500;TSS1500		NA	NA	1	9.71445e-07	0.00190619
cg25593249	1.91596e-05	3.21489e-06	2.528e-09	++	chr3:55647330:C:A	chr3:55647330:C:A	chr3	55651043	OpenSea	ERC2	3'UTR		NA	NA	0	9.71445e-07	0.00190695
cg27442162	1.00229e-05	1.68189e-06	2.533e-09	++	none	none	chr8	22604909	OpenSea	PEBP4	Body		NA	NA	0	9.72871e-07	0.00191072
cg16741875	9.73819e-06	1.63421e-06	2.539e-09	++	none	none	chr17	58647040	OpenSea	LOC388406	Body		NA	NA	0	9.74567e-07	0.00191524
cg21531506	9.73674e-06	1.634e-06	2.54e-09	++	none	none	chr22	24118662	S_Shelf	MMP11	Body		NA	NA	0	9.74567e-07	0.001916
cg01077851	-2.19298e-05	3.68027e-06	2.542e-09	--	chr2:234484249:C:T	chr2:234484249:C:T	chr2	235392956	OpenSea				NA	NA	0	9.74838e-07	0.00191751
cg12635790	-1.79186e-05	3.00756e-06	2.556e-09	--	chr8:95097756:G:T	chr8:95097756:G:T	chr8	96112814	OpenSea			TRUE	NA	NA	0	9.79709e-07	0.00192807
cg26893515	-1.19044e-05	1.99907e-06	2.601e-09	--	none	none	chr8	129342187	OpenSea				NA	NA	0	9.96451e-07	0.00196201
cg25799241	2.46096e-05	4.13317e-06	2.614e-09	++	none	none	chr8	144805740	N_Shelf			TRUE	NA	NA	0	1.00092e-06	0.00197182
cg03241816	-9.59921e-06	1.61234e-06	2.623e-09	--	none	none	chr6	6731222	OpenSea				NA	NA	0	1.00373e-06	0.00197861
cg06661904	8.66356e-06	1.45519e-06	2.624e-09	++	none	none	chr12	121375103	OpenSea				NA	NA	0	1.00373e-06	0.00197936
cg16834318	-4.89956e-06	8.23001e-07	2.628e-09	--	none	none	chr17	79533857	OpenSea	NPLOC4;NPLOC4;NPLOC4	TSS200;Body;Body		NA	NA	1	1.00463e-06	0.00198238
cg20449670	-1.76231e-05	2.96024e-06	2.629e-09	--	chr1:153624127:A:G	chr1:153624127:A:G	chr1	153498959	OpenSea			TRUE	NA	0.013699	0	1.00463e-06	0.00198313
cg09492774	-1.27744e-05	2.14592e-06	2.635e-09	--	none	none	chr1	117349215	OpenSea				NA	NA	0	1.00641e-06	0.00198766
cg07692929	-1.04767e-05	1.76002e-06	2.639e-09	--	chr11:7525428:AAG:A	chr11:7525428:AAG:A	chr11	7517263	OpenSea	OLFML1	Body	TRUE	NA	NA	0	1.00743e-06	0.00199068
cg26434068	1.14173e-05	1.91814e-06	2.644e-09	++	none	none	chr10	3762778	OpenSea	LOC105376360	Body		NA	NA	0	1.00883e-06	0.00199445
cg16353907	2.35334e-05	3.95391e-06	2.65e-09	++	chr10:1534872:GC:G	chr10:1534872:GC:G	chr10	1088606	OpenSea	IDI1;IDI2-AS1;IDI2-AS1;IDI2-AS1;IDI2-AS1	Body;Body;Body;Body;Body		NA	0.034354	0	1.0106e-06	0.00199897
cg21915864	-1.33002e-05	2.235e-06	2.667e-09	--	chr14:92548584:G:A	chr14:92548584:G:A	chr14	93034996	OpenSea	RIN3	Body		NA	NA	0	1.01644e-06	0.0020118
cg02951357	1.26448e-05	2.12488e-06	2.668e-09	++	none	none	chr1	59280619	N_Shore			TRUE	NA	0.010064	0	1.01644e-06	0.00201255
cg04738410	-1.8929e-05	3.18095e-06	2.67e-09	--	none	none	chr22	40672737	OpenSea	TNRC6B;TNRC6B;TNRC6B	Body;Body;Body		NA	NA	0	1.01669e-06	0.00201406
cg01143853	-2.14585e-05	3.60679e-06	2.69e-09	--	chr18:62077300:T:C	chr18:62077300:T:C	chr18	59769538	OpenSea	PIGN;PIGN	Body;Body		NA	NA	0	1.02379e-06	0.00202915
cg04031093	-1.95933e-05	3.2937e-06	2.703e-09	--	chr1:232903330:G:A	chr1:232903330:G:A	chr1	233027124	OpenSea			TRUE	NA	NA	0	1.02822e-06	0.00203895
cg13772414	1.32275e-05	2.22366e-06	2.706e-09	++	none	none	chr2	222383060	OpenSea	EPHA4	Body	TRUE	NA	NA	0	1.02832e-06	0.00204122
cg16961420	-2.02231e-05	3.39971e-06	2.706e-09	--	chr6:123923767:A:G	chr6:123923767:A:G	chr6	124246812	OpenSea	NKAIN2;NKAIN2;NKAIN2;NKAIN2	5'UTR;5'UTR;Body;Body		NA	0.010064	0	1.02832e-06	0.00204122
cg27604873	-1.22696e-05	2.06315e-06	2.731e-09	--	none	none	chr10	111832333	OpenSea	ADD3;ADD3;ADD3	5'UTR;5'UTR;5'UTR		NA	NA	0	1.0373e-06	0.00206008
cg07883869	9.29024e-06	1.56249e-06	2.751e-09	++	chr16:49955172:C:T	chr16:49955172:C:T	chr16	49909757	N_Shore			TRUE	NA	NA	0	1.04437e-06	0.00207516
cg17980119	1.23927e-05	2.08436e-06	2.755e-09	++	chr2:218543331:A:G	chr2:218543331:A:G	chr2	219472607	OpenSea	PLCD4	TSS200	TRUE	NA	NA	1	1.04536e-06	0.00207818
cg20141108	-1.40563e-05	2.3646e-06	2.774e-09	--	chr1:165599069:A:T	chr1:165599069:A:T	chr1	165907859	N_Shelf			TRUE	NA	NA	0	1.05204e-06	0.00209251
cg02675859	6.43574e-06	1.0827e-06	2.778e-09	++	chr17:78223145:G:T	chr17:78223145:G:T	chr17	76227227	N_Shore	LOC283999	TSS200	TRUE	NA	NA	1	1.05303e-06	0.00209553
cg12735838	1.15612e-05	1.94502e-06	2.781e-09	++	none	none	chr6	32086902	OpenSea	ATF6B;ATF6B	Body;Body	TRUE	NA	NA	0	1.05364e-06	0.00209779
cg10541774	-1.81081e-05	3.04649e-06	2.783e-09	--	chr2:136311321:T:C	chr2:136311321:T:C	chr2	137068792	OpenSea				NA	NA	0	1.05387e-06	0.0020993
cg26723524	-2.39156e-05	4.02378e-06	2.789e-09	--	chr7:39742470:G:A	chr7:39742470:G:A	chr7	39775803	S_Shelf	LOC349114	Body	TRUE	NA	NA	0	1.05561e-06	0.00210383
cg08973191	1.46771e-05	2.46953e-06	2.794e-09	++	chr8:143809598:C:T	chr8:143809598:C:T	chr8	144894328	N_Shore	SCRIB;SCRIB	Body;Body	TRUE	NA	0.01	0	1.05682e-06	0.0021076
cg17675275	-1.23211e-05	2.07314e-06	2.795e-09	--	chr10:75701456:C:A	chr10:75701456:C:A	chr10	77499273	OpenSea	C10orf11;C10orf11	Body;Body		NA	0.045792	0	1.05682e-06	0.00210835
cg06611805	-1.71761e-05	2.89068e-06	2.818e-09	--	none	none	chr3	56722340	OpenSea				NA	NA	0	1.06429e-06	0.0021257
cg26161297	9.34012e-06	1.57192e-06	2.818e-09	++	chr6:17741361:C:T	chr6:17741361:C:T	chr6	17741759	OpenSea				NA	NA	0	1.06429e-06	0.0021257
cg00446115	-8.464e-06	1.42448e-06	2.819e-09	--	none	none	chr10	98062704	OpenSea	DNTT;DNTT	TSS1500;TSS1500		NA	0.0179	1	1.06429e-06	0.00212646
[truncated: 1,296 more rows]

## Sheet: S5
Table S4: Gene set enrichment analysis results for top 20 genes from birthweight EWAS scanning using 450K datasets
Collection(s):	C1, C2, C3, C4, C5, C6, C7, C8, H
# overlaps shown:	10
# genesets in collections:	32880
# genes in comparison (n):	26
# genes in universe (N):	40786
Gene Set Name	# Genes in Gene Set (K)	Description	# Genes in Overlap (k)	k/K	p-value	FDR q-value
DUTERTRE_ESTRADIOL_RESPONSE_24HR_DN	504	Genes down-regulated in MCF7 cells (breast cancer) at 24 h of estradiol [PubChem=5757] treatment.	6	0.0119	6.45e-07	0.0127
CUI_TCF21_TARGETS_2_DN	849	All significantly down-regulated genes in kidney glomeruli isolated from TCF21 [Gene ID=6943] knockout mice.	7	0.0082	7.7e-07	0.0127
COULOUARN_TEMPORAL_TGFB1_SIGNATURE_DN	138	'Early-TGFB1 signature': genes overexpressed in primary hepatocytes at an early phase of TGFB1 [GeneID=7040] treatment; is associated with a less invasive phenotype.	4	0.029	1.77e-06	0.0192
HUANG_GATA2_TARGETS_UP	152	Genes up-regulated in G1ME cells (megakaryocyte/erythroid progenitor lacking GATA1 [GeneID=2623]) upon knockdown of GATA2 [GeneID=2624] by RNAi.	4	0.0263	2.6e-06	0.0192
KOYAMA_SEMA3B_TARGETS_DN	364	Genes down-regulated in NCI-H1299 cells (large cell neuroendocrine carcinoma) stably expressing SEMA3B [GeneID=7869].	5	0.0137	3.11e-06	0.0192
MIR200A_3P	395	Genes predicted to be targets of miRBase v22 microRNA hsa-miR-200a-3p in miRDB v6.0 with MirTarget v4 prediction scores > 80 (high confidence targets).	5	0.0127	4.62e-06	0.0192
MIR141_3P	398	Genes predicted to be targets of miRBase v22 microRNA hsa-miR-141-3p in miRDB v6.0 with MirTarget v4 prediction scores > 80 (high confidence targets).	5	0.0126	4.79e-06	0.0192
FOSTER_TOLERANT_MACROPHAGE_DN	414	Class NT (non-tolerizeable) genes: induced during the first LPS stimulation and induced at equal or greater degree in tolerant macrophages.	5	0.0121	5.8e-06	0.0192
GSE24671_CTRL_VS_SENDAI_VIRUS_INFECTED_MOUSE_SPLENOCYTES_DN	199	Genes down-regulated in splenocytes: control versus infected with Sendai virus.	4	0.0201	7.56e-06	0.0192
GSE24142_ADULT_VS_FETAL_DN3_THYMOCYTE_DN	200	Genes down-regulated in comparison of adult DN3 thymocytes versus fetal DN3 thymocytes.	4	0.02	7.71e-06	0.0192

## Sheet: S6
Table S4: Gene set enrichment analysis results for top 20 genes from birthweight EWAS scanning using EPIC datasets
Collection(s):	C1, C2, C3, C4, C5, C6, C7, C8, H
# overlaps shown:	10
# genesets in collections:	32880
# genes in comparison (n):	50
# genes in universe (N):	40786
Gene Set Name	# Genes in Gene Set (K)	Description	# Genes in Overlap (k)	k/K	p-value	FDR q-value
LAKE_ADULT_KIDNEY_C15_CONNECTING_TUBULE	171		7	0.0409	1.73e-09	5.68e-05
MIR7110_3P	403	Genes predicted to be targets of miRBase v22 microRNA hsa-miR-7110-3p in miRDB v6.0 with MirTarget v4 prediction scores > 80 (high confidence targets).	8	0.0199	3.17e-08	0.000387
GOBP_TISSUE_DEVELOPMENT	1916	The process whose specific outcome is the progression of a tissue over time, from its formation to the mature structure. [ISBN:0471245208]	14	0.0073	4.63e-08	0.000387
HP_ABNORMAL_INFLAMMATORY_RESPONSE	1051	Abnormal inflammatory response	11	0.0105	4.71e-08	0.000387
MODULE_48	335	Genes in the cancer module 48.	7	0.0209	1.75e-07	0.00115
HP_DYSPNEA	384	Dyspnea	7	0.0182	4.38e-07	0.0024
CAGCTTT_MIR320	254	Genes having at least one occurence of the motif CAGCTTT in their 3' untranslated region. The motif represents putative target (that is, seed match) of human mature miRNA hsa-miR-320 (v7.1 miRBase).	6	0.0236	6.95e-07	0.00306
ONDER_CDH1_TARGETS_2_UP	257	Genes up-regulated in HMLE cells (immortalized nontransformed mammary epithelium) after E-cadhedrin (CDH1) [GeneID=999] knockdown by RNAi.	6	0.0233	7.44e-07	0.00306
GSE40274_CTRL_VS_FOXP3_AND_GATA1_TRANSDUCED_ACTIVATED_CD4_TCELL_UP	141	Genes up-regulated in CD4 T conv: control versus over-expression of GATA1 and FOXP3 [GeneID=2623;50943].	5	0.0355	8.6e-07	0.00314
GOBP_EPITHELIUM_DEVELOPMENT	1149	The process whose specific outcome is the progression of an epithelium over time, from its formation to the mature structure. An epithelium is a tissue that covers the internal or external surfaces of an anatomical structure. [GOC:dph, GOC:mtg_lung]	10	0.0087	1.12e-06	0.00367

## Sheet: S7
Significant pathways for CpGs whose associations with birthweight are significantly affected by mQTLs, 450K array
KEGG/GO	ID	Description	Size	pvalue	padj
KEGG	564	Glycerophospholipid metabolism	80	8.11468e-82	1.08196e-80
KEGG	4666	Fc gamma R-mediated phagocytosis	94	8.11468e-82	1.08196e-80
KEGG	4912	GnRH signaling pathway	101	8.11468e-82	1.08196e-80
KEGG	4640	Hematopoietic cell lineage	88	0.00062723	0.0062723
KEGG	4144	Endocytosis	201	0.0443432	0.354746
GO	GO:0002431	Fc receptor mediated stimulatory signaling pathway	149	8.11468e-82	6.80385e-80
GO	GO:0002433	immune response-regulating cell surface receptor signaling pathway involved in phagocytosis	139	8.11468e-82	6.80385e-80
GO	GO:0006654	phosphatidic acid biosynthetic process	59	8.11468e-82	6.80385e-80
GO	GO:0006909	phagocytosis	464	8.11468e-82	6.80385e-80
GO	GO:0036465	synaptic vesicle recycling	86	8.11468e-82	6.80385e-80
GO	GO:0038093	Fc receptor signaling pathway	244	8.11468e-82	6.80385e-80
GO	GO:0038094	Fc-gamma receptor signaling pathway	142	8.11468e-82	6.80385e-80
GO	GO:0038096	Fc-gamma receptor signaling pathway involved in phagocytosis	139	8.11468e-82	6.80385e-80
GO	GO:0045017	glycerolipid biosynthetic process	413	8.11468e-82	6.80385e-80
GO	GO:0046473	phosphatidic acid metabolic process	64	8.11468e-82	6.80385e-80
GO	GO:0046474	glycerophospholipid biosynthetic process	345	8.11468e-82	6.80385e-80
GO	GO:0099003	vesicle-mediated transport in synapse	290	8.11468e-82	6.80385e-80
GO	GO:0099504	synaptic vesicle cycle	264	8.11468e-82	6.80385e-80
GO	GO:0005342	organic acid transmembrane transporter activity	313	9.09858e-79	2.54294e-77
GO	GO:0006090	pyruvate metabolic process	214	9.09858e-79	2.54294e-77
GO	GO:0008028	monocarboxylic acid transmembrane transporter activity	92	9.09858e-79	2.54294e-77
GO	GO:0008514	organic anion transmembrane transporter activity	434	9.09858e-79	2.54294e-77
GO	GO:0014069	postsynaptic density	395	9.09858e-79	2.54294e-77
GO	GO:0015291	secondary active transmembrane transporter activity	385	9.09858e-79	2.54294e-77
GO	GO:0015293	symporter activity	204	9.09858e-79	2.54294e-77
GO	GO:0016323	basolateral plasma membrane	284	9.09858e-79	2.54294e-77
GO	GO:0016328	lateral plasma membrane	67	9.09858e-79	2.54294e-77
GO	GO:0032279	asymmetric synapse	403	9.09858e-79	2.54294e-77
GO	GO:0046943	carboxylic acid transmembrane transporter activity	308	9.09858e-79	2.54294e-77
GO	GO:0060076	excitatory synapse	55	9.09858e-79	2.54294e-77
GO	GO:0098656	anion transmembrane transport	436	9.09858e-79	2.54294e-77
GO	GO:0098839	postsynaptic density membrane	99	9.09858e-79	2.54294e-77
GO	GO:0098936	intrinsic component of postsynaptic membrane	131	9.09858e-79	2.54294e-77
GO	GO:0098948	intrinsic component of postsynaptic specialization membrane	83	9.09858e-79	2.54294e-77
GO	GO:0098984	neuron to neuron synapse	432	9.09858e-79	2.54294e-77
GO	GO:0099055	integral component of postsynaptic membrane	125	9.09858e-79	2.54294e-77
GO	GO:0099060	integral component of postsynaptic specialization membrane	80	9.09858e-79	2.54294e-77
GO	GO:0099061	integral component of postsynaptic density membrane	52	9.09858e-79	2.54294e-77
GO	GO:0099146	intrinsic component of postsynaptic density membrane	55	9.09858e-79	2.54294e-77
GO	GO:0099572	postsynaptic specialization	434	9.09858e-79	2.54294e-77
GO	GO:0099634	postsynaptic specialization membrane	130	9.09858e-79	2.54294e-77
GO	GO:1901618	organic hydroxy compound transmembrane transporter activity	72	9.09858e-79	2.54294e-77
GO	GO:1903825	organic acid transmembrane transport	231	9.09858e-79	2.54294e-77
GO	GO:1905039	carboxylic acid transmembrane transport	230	9.09858e-79	2.54294e-77
GO	GO:0005044	scavenger receptor activity	52	0.00062723	0.0158996
GO	GO:0031294	lymphocyte costimulation	66	0.00062723	0.0158996
GO	GO:0031295	T cell costimulation	64	0.00062723	0.0158996
GO	GO:0038024	cargo receptor activity	102	0.00062723	0.0158996
GO	GO:0015718	monocarboxylic acid transport	224	0.00189909	0.0460001
GO	GO:0015850	organic hydroxy compound transport	400	0.00189909	0.0460001
GO	GO:0001505	regulation of neurotransmitter levels	326	0.00500381	0.0562284
GO	GO:0001659	temperature homeostasis	181	0.00500381	0.0562284
GO	GO:0002793	positive regulation of peptide secretion	216	0.00500381	0.0562284
GO	GO:0006835	dicarboxylic acid transport	135	0.00500381	0.0562284
GO	GO:0006865	amino acid transport	289	0.00500381	0.0562284
GO	GO:0007568	aging	342	0.00500381	0.0562284
GO	GO:0009914	hormone transport	388	0.00500381	0.0562284
GO	GO:0015800	acidic amino acid transport	85	0.00500381	0.0562284
GO	GO:0015837	amine transport	117	0.00500381	0.0562284
GO	GO:0015844	monoamine transport	121	0.00500381	0.0562284
GO	GO:0015872	dopamine transport	63	0.00500381	0.0562284
GO	GO:0021549	cerebellum development	105	0.00500381	0.0562284
GO	GO:0022037	metencephalon development	114	0.00500381	0.0562284
GO	GO:0030072	peptide hormone secretion	299	0.00500381	0.0562284
GO	GO:0030073	insulin secretion	239	0.00500381	0.0562284
GO	GO:0030195	negative regulation of blood coagulation	66	0.00500381	0.0562284
GO	GO:0030534	adult behavior	140	0.00500381	0.0562284
GO	GO:0030902	hindbrain development	163	0.00500381	0.0562284
GO	GO:0031646	positive regulation of nervous system process	70	0.00500381	0.0562284
GO	GO:0032024	positive regulation of insulin secretion	80	0.00500381	0.0562284
GO	GO:0032890	regulation of organic acid transport	70	0.00500381	0.0562284
GO	GO:0033238	regulation of cellular amine metabolic process	84	0.00500381	0.0562284
GO	GO:0034109	homotypic cell-cell adhesion	100	0.00500381	0.0562284
GO	GO:0035094	response to nicotine	50	0.00500381	0.0562284
GO	GO:0042417	dopamine metabolic process	50	0.00500381	0.0562284
GO	GO:0043271	negative regulation of ion transport	183	0.00500381	0.0562284
GO	GO:0043279	response to alkaloid	108	0.00500381	0.0562284
GO	GO:0044070	regulation of anion transport	113	0.00500381	0.0562284
GO	GO:0045471	response to ethanol	123	0.00500381	0.0562284
GO	GO:0046879	hormone secretion	374	0.00500381	0.0562284
GO	GO:0046883	regulation of hormone secretion	310	0.00500381	0.0562284
GO	GO:0046887	positive regulation of hormone secretion	146	0.00500381	0.0562284
GO	GO:0050432	catecholamine secretion	67	0.00500381	0.0562284
GO	GO:0050433	regulation of catecholamine secretion	65	0.00500381	0.0562284
GO	GO:0050714	positive regulation of protein secretion	185	0.00500381	0.0562284
GO	GO:0050796	regulation of insulin secretion	199	0.00500381	0.0562284
GO	GO:0050806	positive regulation of synaptic transmission	191	0.00500381	0.0562284
GO	GO:0050819	negative regulation of coagulation	73	0.00500381	0.0562284
GO	GO:0050866	negative regulation of cell activation	247	0.00500381	0.0562284
GO	GO:0051536	iron-sulfur cluster binding	82	0.00500381	0.0562284
GO	GO:0051540	metal cluster binding	82	0.00500381	0.0562284
GO	GO:0051937	catecholamine transport	98	0.00500381	0.0562284
GO	GO:0051952	regulation of amine transport	109	0.00500381	0.0562284
GO	GO:0060078	regulation of postsynaptic membrane potential	153	0.00500381	0.0562284
GO	GO:0061045	negative regulation of wound healing	96	0.00500381	0.0562284
GO	GO:0070527	platelet aggregation	76	0.00500381	0.0562284
GO	GO:0072329	monocarboxylic acid catabolic process	228	0.00500381	0.0562284
GO	GO:0090276	regulation of peptide hormone secretion	243	0.00500381	0.0562284
GO	GO:0090277	positive regulation of peptide hormone secretion	113	0.00500381	0.0562284
GO	GO:0099565	chemical synaptic transmission, postsynaptic	121	0.00500381	0.0562284
GO	GO:1900047	negative regulation of hemostasis	67	0.00500381	0.0562284
GO	GO:1903793	positive regulation of anion transport	64	0.00500381	0.0562284
GO	GO:0008652	cellular amino acid biosynthetic process	138	0.0100928	0.112256
GO	GO:0006482	protein demethylation	51	0.0351029	0.360964
GO	GO:0008214	protein dealkylation	51	0.0351029	0.360964
GO	GO:0032451	demethylase activity	80	0.0351029	0.360964
GO	GO:0032452	histone demethylase activity	57	0.0351029	0.360964
GO	GO:0034708	methyltransferase complex	145	0.0351029	0.360964
GO	GO:0035097	histone methyltransferase complex	112	0.0351029	0.360964
GO	GO:0070988	demethylation	114	0.0351029	0.360964
GO	GO:0140457	protein demethylase activity	57	0.0351029	0.360964
GO	GO:0001666	response to hypoxia	405	0.040989	0.379131
GO	GO:0036293	response to decreased oxygen levels	419	0.040989	0.379131
GO	GO:0070482	response to oxygen levels	446	0.040989	0.379131

## Sheet: S8
Significant pathways for CpGs whose associations with birthweight are significantly affected by mQTLs, EPIC array
KEGG/GO	ID	Description	Size	pvalue	padj
KEGG	3018	RNA degradation	71	0.0102562	0.699115
KEGG	3008	Ribosome biogenesis in eukaryotes	79	0.0336284	0.699115
KEGG	3015	mRNA surveillance pathway	83	0.0336284	0.699115
KEGG	4060	Cytokine-cytokine receptor interaction	265	0.0368173	0.699115
KEGG	4070	Phosphatidylinositol signaling system	78	0.0379721	0.699115
KEGG	3013	Nucleocytoplasmic transport	151	0.0416751	0.699115
KEGG	5213	Endometrial cancer	52	0.0444577	0.699115
GO	GO:0060590	ATPase regulator activity	56	9.68843e-12	3.20009e-08
GO	GO:0032007	negative regulation of TOR signaling	68	1.99374e-08	3.29266e-05
GO	GO:0005882	intermediate filament	235	8.5853e-07	0.000945242
GO	GO:0008009	chemokine activity	83	5.28495e-05	0.0436404
GO	GO:0048020	CCR chemokine receptor binding	69	8.5728e-05	0.0566319
GO	GO:0045111	intermediate filament cytoskeleton	284	0.000230166	0.0946329
GO	GO:0006403	RNA localization	343	0.000252773	0.0946329
GO	GO:0006364	rRNA processing	348	0.000323179	0.0946329
GO	GO:0016072	rRNA metabolic process	371	0.000323179	0.0946329
GO	GO:0042254	ribosome biogenesis	475	0.000323179	0.0946329
GO	GO:0043388	positive regulation of DNA binding	65	0.000377951	0.0946329
GO	GO:0051101	regulation of DNA binding	136	0.000377951	0.0946329
GO	GO:0000956	nuclear-transcribed mRNA catabolic process	314	0.000379066	0.0946329
GO	GO:0048247	lymphocyte chemotaxis	76	0.000419521	0.0946329
GO	GO:0032266	phosphatidylinositol-3-phosphate binding	60	0.000429759	0.0946329
GO	GO:0042379	chemokine receptor binding	127	0.000475227	0.0981047
GO	GO:0046337	phosphatidylethanolamine metabolic process	50	0.00132238	0.242793
GO	GO:0000184	nuclear-transcribed mRNA catabolic process, nonsense-mediated decay	158	0.00133631	0.242793
GO	GO:0071347	cellular response to interleukin-1	206	0.00139663	0.242793
GO	GO:2001251	negative regulation of chromosome organization	190	0.00150692	0.248867
GO	GO:0004518	nuclease activity	375	0.00162366	0.252447
GO	GO:0007422	peripheral nervous system development	83	0.00168145	0.252447
GO	GO:0090305	nucleic acid phosphodiester bond hydrolysis	370	0.00194335	0.273011
GO	GO:0008630	intrinsic apoptotic signaling pathway in response to DNA damage	120	0.00198373	0.273011
GO	GO:0030593	neutrophil chemotaxis	119	0.00233426	0.29749
GO	GO:0008328	ionotropic glutamate receptor complex	75	0.0024318	0.29749
GO	GO:0098878	neurotransmitter receptor complex	77	0.0024318	0.29749
GO	GO:0001664	G protein-coupled receptor binding	421	0.0028562	0.331292
GO	GO:0004527	exonuclease activity	162	0.00311989	0.331292
GO	GO:0008408	3'-5' exonuclease activity	98	0.00311989	0.331292
GO	GO:1990266	neutrophil migration	142	0.00318357	0.331292
GO	GO:0021782	glial cell development	130	0.00325823	0.331292
GO	GO:0006606	protein import into nucleus	175	0.00341021	0.331292
GO	GO:0051170	import into nucleus	199	0.00341021	0.331292
GO	GO:0031593	polyubiquitin modification-dependent protein binding	75	0.00405855	0.383011
GO	GO:0051591	response to cAMP	102	0.00487747	0.408564
GO	GO:0071320	cellular response to cAMP	59	0.00487747	0.408564
GO	GO:0000723	telomere maintenance	286	0.00490302	0.408564
GO	GO:0032200	telomere organization	301	0.00490302	0.408564
GO	GO:0002548	monocyte chemotaxis	81	0.00507004	0.408564
GO	GO:0016073	snRNA metabolic process	60	0.00567762	0.408564
GO	GO:0040029	regulation of gene expression, epigenetic	233	0.0056812	0.408564
GO	GO:0070098	chemokine-mediated signaling pathway	105	0.00597214	0.408564
GO	GO:0016796	exonuclease activity, active with either ribo- or deoxyribonucleic acids and producing 5'-phosphomonoesters	102	0.00688941	0.408564
GO	GO:0034504	protein localization to nucleus	319	0.00690681	0.408564
GO	GO:0006977	DNA damage response, signal transduction by p53 class mediator resulting in cell cycle arrest	60	0.0070109	0.408564
GO	GO:0031571	mitotic G1 DNA damage checkpoint	67	0.0070109	0.408564
GO	GO:0044783	G1 DNA damage checkpoint	68	0.0070109	0.408564
GO	GO:0044819	mitotic G1/S transition checkpoint	70	0.0070109	0.408564
GO	GO:0072431	signal transduction involved in mitotic G1 DNA damage checkpoint	61	0.0070109	0.408564
GO	GO:1902400	intracellular signal transduction involved in G1 DNA damage checkpoint	61	0.0070109	0.408564
GO	GO:2000177	regulation of neural precursor cell proliferation	93	0.00729613	0.408564
GO	GO:0003727	single-stranded RNA binding	105	0.0074298	0.408564
GO	GO:2000278	regulation of DNA biosynthetic process	148	0.00753897	0.408564
GO	GO:0006278	RNA-dependent DNA biosynthetic process	119	0.00763461	0.408564
GO	GO:0007004	telomere maintenance via telomerase	111	0.00763461	0.408564
GO	GO:0010833	telomere maintenance via telomere lengthening	132	0.00763461	0.408564
GO	GO:0032204	regulation of telomere maintenance	133	0.00763461	0.408564
GO	GO:0032210	regulation of telomere maintenance via telomerase	78	0.00763461	0.408564
GO	GO:1904356	regulation of telomere maintenance via telomere lengthening	91	0.00763461	0.408564
GO	GO:1990868	response to chemokine	116	0.00766909	0.408564
GO	GO:1990869	cellular response to chemokine	116	0.00766909	0.408564
GO	GO:0005126	cytokine receptor binding	405	0.00837527	0.420626
GO	GO:0051053	negative regulation of DNA metabolic process	168	0.00850865	0.420626
GO	GO:0002064	epithelial cell development	239	0.0085337	0.420626
GO	GO:0036465	synaptic vesicle recycling	86	0.00878478	0.420626
GO	GO:0048488	synaptic vesicle endocytosis	70	0.00878478	0.420626
GO	GO:0140238	presynaptic endocytosis	70	0.00878478	0.420626
GO	GO:0006399	tRNA metabolic process	364	0.00899406	0.420626
GO	GO:0042417	dopamine metabolic process	50	0.00899911	0.420626
GO	GO:0071621	granulocyte chemotaxis	155	0.00912426	0.420626
GO	GO:0005179	hormone activity	164	0.00925813	0.420626
GO	GO:0030968	endoplasmic reticulum unfolded protein response	158	0.00929631	0.420626
GO	GO:0016592	mediator complex	62	0.00981662	0.438166
GO	GO:0017038	protein import	249	0.0099634	0.438788
GO	GO:0071897	DNA biosynthetic process	283	0.0106726	0.463838
GO	GO:0032205	negative regulation of telomere maintenance	59	0.0109812	0.465009
GO	GO:2000279	negative regulation of DNA biosynthetic process	54	0.0109812	0.465009
GO	GO:0070374	positive regulation of ERK1 and ERK2 cascade	255	0.0112889	0.467035
GO	GO:0071674	mononuclear cell migration	114	0.0114834	0.467035
GO	GO:0033044	regulation of chromosome organization	469	0.0118638	0.467035
GO	GO:0031057	negative regulation of histone modification	55	0.0121352	0.467035
GO	GO:1905268	negative regulation of chromatin organization	74	0.0121352	0.467035
GO	GO:0004540	ribonuclease activity	202	0.012309	0.467035
GO	GO:0034661	ncRNA catabolic process	50	0.012309	0.467035
GO	GO:0090501	RNA phosphodiester bond hydrolysis	183	0.012309	0.467035
GO	GO:0006473	protein acetylation	283	0.0124309	0.467035
GO	GO:0097530	granulocyte migration	185	0.012443	0.467035
GO	GO:0030971	receptor tyrosine kinase binding	81	0.0138937	0.515629
GO	GO:0045309	protein phosphorylated amino acid binding	62	0.0141368	0.518821
GO	GO:0001892	embryonic placenta development	91	0.0143398	0.520489
GO	GO:0070372	regulation of ERK1 and ERK2 cascade	358	0.0182642	0.654232
GO	GO:0004867	serine-type endopeptidase inhibitor activity	126	0.0185933	0.654232
GO	GO:0071772	response to BMP	268	0.0188169	0.654232
GO	GO:0071773	cellular response to BMP stimulus	268	0.0188169	0.654232
GO	GO:0010823	negative regulation of mitochondrion organization	65	0.0195151	0.669583
GO	GO:0031334	positive regulation of protein-containing complex assembly	303	0.0196638	0.669583
GO	GO:1903747	regulation of establishment of protein localization to mitochondrion	78	0.0201219	0.669639
GO	GO:1903749	positive regulation of establishment of protein localization to mitochondrion	58	0.0201219	0.669639
GO	GO:1901983	regulation of protein acetylation	80	0.0202736	0.669639
GO	GO:0070371	ERK1 and ERK2 cascade	386	0.0229747	0.739585
GO	GO:0014074	response to purine-containing compound	164	0.0235556	0.739585
GO	GO:0046683	response to organophosphorus	145	0.0235556	0.739585
GO	GO:0032006	regulation of TOR signaling	149	0.0238334	0.739585
GO	GO:0097529	myeloid leukocyte migration	285	0.0238438	0.739585
GO	GO:0072678	T cell migration	78	0.024164	0.739585
GO	GO:0006352	DNA-templated transcription, initiation	319	0.0241826	0.739585
GO	GO:0006367	transcription initiation from RNA polymerase II promoter	245	0.0241826	0.739585
GO	GO:0070555	response to interleukin-1	238	0.0254526	0.7647
GO	GO:0072676	lymphocyte migration	141	0.0254668	0.7647
GO	GO:0046474	glycerophospholipid biosynthetic process	345	0.029199	0.868868
GO	GO:0046834	lipid phosphorylation	90	0.0311486	0.913548
GO	GO:0031929	TOR signaling	183	0.0317103	0.913548
GO	GO:0019827	stem cell population maintenance	183	0.0321068	0.913548
GO	GO:0098727	maintenance of cell number	186	0.0321068	0.913548
GO	GO:0045017	glycerolipid biosynthetic process	413	0.0322935	0.913548
GO	GO:0046854	phosphatidylinositol phosphorylation	65	0.03236	0.913548
GO	GO:0001540	amyloid-beta binding	106	0.0346088	0.962846
GO	GO:0007163	establishment or maintenance of cell polarity	268	0.0346893	0.962846
GO	GO:0034620	cellular response to unfolded protein	183	0.0355455	0.970303
GO	GO:0035967	cellular response to topologically incorrect protein	212	0.0355455	0.970303
GO	GO:0004866	endopeptidase inhibitor activity	252	0.0364174	0.977941
GO	GO:0061135	endopeptidase regulator activity	263	0.0364174	0.977941
GO	GO:0006898	receptor-mediated endocytosis	411	0.0367524	0.978977
GO	GO:0030414	peptidase inhibitor activity	263	0.0383377	0.983388
GO	GO:0071156	regulation of cell cycle arrest	118	0.0393643	0.983388
GO	GO:0071158	positive regulation of cell cycle arrest	89	0.0393643	0.983388
GO	GO:0014066	regulation of phosphatidylinositol 3-kinase signaling	140	0.0395392	0.983388
GO	GO:0001843	neural tube closure	98	0.0400373	0.983388
GO	GO:0014020	primary neural tube formation	105	0.0400373	0.983388
GO	GO:0060606	tube closure	99	0.0400373	0.983388
GO	GO:0006661	phosphatidylinositol biosynthetic process	179	0.041066	0.983388
GO	GO:0046488	phosphatidylinositol metabolic process	314	0.041066	0.983388
GO	GO:0006405	RNA export from nucleus	226	0.0416751	0.983388
GO	GO:0006406	mRNA export from nucleus	166	0.0416751	0.983388
GO	GO:0071166	ribonucleoprotein complex localization	191	0.0416751	0.983388
GO	GO:0071426	ribonucleoprotein complex export from nucleus	190	0.0416751	0.983388
GO	GO:0071427	mRNA-containing ribonucleoprotein complex export from nucleus	166	0.0416751	0.983388
GO	GO:0006913	nucleocytoplasmic transport	493	0.0418596	0.983388
GO	GO:0051169	nuclear transport	496	0.0418596	0.983388
GO	GO:0002020	protease binding	151	0.0419793	0.983388
GO	GO:0031330	negative regulation of cellular catabolic process	307	0.0424421	0.987227
GO	GO:0030838	positive regulation of actin filament polymerization	132	0.0432567	0.992201
GO	GO:0032273	positive regulation of protein polymerization	174	0.0432567	0.992201
GO	GO:1905477	positive regulation of protein localization to membrane	140	0.0458401	1
GO	GO:0051495	positive regulation of cytoskeleton organization	294	0.046477	1
GO	GO:1902905	positive regulation of supramolecular fiber organization	262	0.046477	1
GO	GO:0008654	phospholipid biosynthetic process	410	0.0476684	1
GO	GO:0043547	positive regulation of GTPase activity	448	0.048795	1
GO	GO:0060395	SMAD protein signal transduction	105	0.0488625	1
GO	GO:0034612	response to tumor necrosis factor	371	0.0492935	1
